# Supplementary material for: Sequential disruption of SPLASH-identified vRNA–vRNA interactions challenges their role in influenza A virus genome packaging
Source: Nucleic Acids Res. 2023 May 24;51(12):6479–94. doi: 10.1093/nar/gkad442 (PMC10325904; doi:10.1093/nar/gkad442)
Supplement: gkad442_Supplemental_Files [file gkad442_supplemental_files.zip]

Archive with 4 entries (4 files):
- Jakob et al. 2023_Supplementary Figures.pdf
- Supplementary Table S1_resubmission.xlsx
- Supplementary Table S2.xlsx
- Supplementary Table S3.xlsx
