# Supplementary material for: Sequential disruption of SPLASH-identified vRNA–vRNA interactions challenges their role in influenza A virus genome packaging
Source: Nucleic Acids Res. 2023 May 24;51(12):6479–94. doi: 10.1093/nar/gkad442 (PMC10325904; doi:10.1093/nar/gkad442)
Supplement: gkad442_Supplemental_Files [file gkad442_supplemental_files.zip › Supplementary Table S1_resubmission.xlsx]

## Sheet: plasmids
Plasmids used in this study
plasmid name	source
pHW2000_SC35M_PB2	Gabriel et al. 2005 DOI: https://doi.org/10.1073/pnas.0507415102
pHW2000_SC35M_PB1	Gabriel et al. 2005 DOI: https://doi.org/10.1073/pnas.0507415102
pHW2000_SC35M_PA	Gabriel et al. 2005 DOI: https://doi.org/10.1073/pnas.0507415102
pHW2000_SC35M_HA	Gabriel et al. 2005 DOI: https://doi.org/10.1073/pnas.0507415102
pHW2000_SC35M_NP	Gabriel et al. 2005 DOI: https://doi.org/10.1073/pnas.0507415102
pHW2000_SC35M_NA	Gabriel et al. 2005 DOI: https://doi.org/10.1073/pnas.0507415102
pHW2000_SC35M_M	Gabriel et al. 2005 DOI: https://doi.org/10.1073/pnas.0507415102
pHW2000_SC35M_NS	Gabriel et al. 2005 DOI: https://doi.org/10.1073/pnas.0507415102
pHW2000_SC35M_PB1TPS	corresponds to S2 in Bolte et al. 2019 DOI: https://doi.org/10.1128/JVI.01861-18
pHW2000_PR8_PB2	gift from Brad Gilbertson; DOI: https://doi.org/10.1038/s41564-019-0513-7
pHW2000_PR8_PA	gift from Brad Gilbertson; DOI: https://doi.org/10.1038/s41564-019-0513-7
pHW2000_PR8_HA	gift from Brad Gilbertson; DOI: https://doi.org/10.1038/s41564-019-0513-7
pHW2000_PR8_NP	gift from Brad Gilbertson; DOI: https://doi.org/10.1038/s41564-019-0513-7
pHW2000_PR8_M	gift from Brad Gilbertson; DOI: https://doi.org/10.1038/s41564-019-0513-7
pHW2000_PR8_NS	gift from Brad Gilbertson; DOI: https://doi.org/10.1038/s41564-019-0513-7
pHW2000_Wy_PB1	gift from Brad Gilbertson; DOI: https://doi.org/10.1038/s41564-019-0513-7
pHW2000_Wy_NA	gift from Brad Gilbertson; DOI: https://doi.org/10.1038/s41564-019-0513-7
pHW2000_Wy_NAUd-sub	gift from Brad Gilbertson; DOI: https://doi.org/10.1038/s41564-019-0513-7
pHW2000_SC35M_HA4x	this study
pHW2000_SC35M_PB21128-1089	this study
pHW2000_SC35M_NP39-60+744-768	this study
pHW2000_SC35M_M355-370	this study
pHW2000_SC35M_HATPS1	this study
pHW2000_SC35M_HATPS2	this study
pHW2000_SC35M_HATPS3	this study
pHW2000_SC35M_Mmut	this study
pHW2000_SC35M_PB1TPS+mut	this study
pHW2000_SC35M_NATPS	this study
pHW2000_SC35M_HAmut	this study

## Sheet: mutagenesis_primer
Mutagenesis primer
			mutated nucleotides are highlighted in red
	5'cDNA3'
plasmid name	start of mutation	end of mutation	primer fw	primer rev
pHW2000_SC35M_HA4x	252	267	ACGCTGATCGGCCCACCACAATGTGATCAATTCCTGGAGTTTGAATC	TTGATCACATTGTGGTGGGCCGATCAGCGTTCCTAGGAGCCCACATTGTCCCAG
	457	474	ACTAGCGCTTGCAGAAGGTCCGGATCTTCCTTCTATGCGGAAATGAAGTGGTTGCTGTCGAATTCAGATAACGCTGCCTTCCCCCAAATGACCAAATC	TTGGGGGAAGGCAGCGTTATCTGAATTCGACAGCAACCACTTCATTTCCGCATAGAAGGAAGATCCGGACCTTCTGCAAGCGCTAGTTGTTCCATTGGTTC
	519	534	SAME AS 2	SAME AS 2
	1050	1080	GGCCTATTTGGTGCAATCGCTGGATTCATCGAAAATGGATGGGAGGGTCTCATCG	ATTTTCGATGAATCCAGCGATTGCACCAAATAGGCCCCTCCGTCTTC
pHW2000_SC35M_PB21128-1089	1128	1146	ATGGTTGGCCGTAGAGCTACGGCTATTCTCAGAAAGGCAACCAGGAG	TTCTGAGAATAGCCGTAGCTCTACGGCCAACCATTGTGAACTCTTCATACCCCTCATG
pHW2000_SC35M_NP39-60+744-768	39	60	ATTCATATAATGGCTTCTCAGGGAACCAAACGATCTTATGAGCAGATG	GGTTCCCTGAGAAGCCATTATATGAATGTCACTCGGTGAGTGATTATCTACCCTGC
	744	768	GCCGCTCAACGTGCCATGATGGATCAAGTGAGGGAAAGCCGGAATCCTG	TTGATCCATCATGGCACGTTGAGCGGCTGTTTGAAATTTCCCCTTGAGAATG
pHW2000_SC35M_M355-370	355	370	ATTCCACGGCGCGAAAGAGGTGGCACTCAGTTATTCCACTGGTGC	TGAGTGCCACCTCTTTCGCGCCGTGGAATGTAATTTCCCTTTTGAGC
pHW2000_SC35M_HATPS1	1647	1677	GCTATCGCGATGGGGCTAGTTTTTATCTGTATTAAGAATGGAAACATGCGGTG	AATACAGATAAAAACTAGCCCCATCGCGATAGCTAGAAGGAGGAAACATGATGCC
pHW2000_SC35M_HATPS2	1680	1713	AAAAACGGGAATATGAGATGTACCATCTGCATTTAATTTGAGAAAAACACCCTTGTTTCTAC	TTAAATGCAGATGGTACATCTCATATTCCCGTTTTTTATGCAAATGAAGACCAATCCCATTG
pHW2000_SC35M_HATPS3	1665	1695	GTTTTTATCTGTATTAAAAACGGGAATATGAGATGCACTATTTGTATATAGTTTGAGAAAAACACC	TCTCATATTCCCGTTTTTAATACAGATAAAAACCAATCCCATTGCAATGGCTAGAAG
pHW2000_SC35M_Mmut	170	190	TAAAGACACGTCCAATACTGTCTCCTCTAACTAAGGGAATTTTAGGGTTTGTGTTCAC	TTCCCTTAGTTAGAGGAGACAGTATTGGACGTGTCTTTAGCCATTCCATGAGTGCC
pHW2000_SC35M_PB1TPS+mut	1071	1089	GCGAGGTTGGGAAAAGGATATATGTTCGAAAGTAAAAGCATGAAGCTTCG	CGAACATATATCCTTTTCCCAACCTCGCCATTTTATTCGAGAACATTATAGGTGC
pHW2000_SC35M_HAmut	210	240	TAAACGTCCAACAGATCTTGGTCAATGTGGACTCCTAGGAACCCTAATAGGACCTC	TCCACATTGACCAAGATCTGTTGGACGTTTACCTTGGGTGCAGATTTTCCCG
pHW2000_SC35M_NATPS	1375	1405	TCCAGTACCAGTAGGTTCCGGTTCGTTTCCAGATGGGGCACAAATC	TGGAAACGAACCGGAACCTACTGGTACTGGACTTCCACATAGTGCAACTAAG

## Sheet: HA_TPS
segment name	sequence
HATPS1	AGCAAAAGCAGGGGATACAAAATGAACACTCAAATTCTGGTATTCATTGCCTGTGTGCTGATTGAAGCTAAAGGAGACAAAATATGTCTTGGACACCATGCTGTGGCAAATGGAACAAAGGTGAACACGCTAACAGAGAGGGGGATTGAAGTAGTGAATGCCACGGAAACAGTGGAAACCGCGAATATCGGGAAAATCTGCACCCAAGGGAAAAGGCCAACAGACCTGGGACAATGTGGGCTCCTAGGAACCCTAATAGGACCTCCCCAATGTGATCAATTCCTGGAGTTTGAATCAAATTTGATAATCGAACGAAGGGAAGGGAACGATGTGTGCTATCCTGGGAAGTTCATAAATGAAGAATCACTGAGGCAGATCCTTCGGGGGTCAGGAGGAGTC…
HATPS2	AGCAAAAGCAGGGGATACAAAATGAACACTCAAATTCTGGTATTCATTGCCTGTGTGCTGATTGAAGCTAAAGGAGACAAAATATGTCTTGGACACCATGCTGTGGCAAATGGAACAAAGGTGAACACGCTAACAGAGAGGGGGATTGAAGTAGTGAATGCCACGGAAACAGTGGAAACCGCGAATATCGGGAAAATCTGCACCCAAGGGAAAAGGCCAACAGACCTGGGACAATGTGGGCTCCTAGGAACCCTAATAGGACCTCCCCAATGTGATCAATTCCTGGAGTTTGAATCAAATTTGATAATCGAACGAAGGGAAGGGAACGATGTGTGCTATCCTGGGAAGTTCATAAATGAAGAATCACTGAGGCAGATCCTTCGGGGGTCAGGAGGAGTC…
HATPS3	AGCAAAAGCAGGGGATACAAAATGAACACTCAAATTCTGGTATTCATTGCCTGTGTGCTGATTGAAGCTAAAGGAGACAAAATATGTCTTGGACACCATGCTGTGGCAAATGGAACAAAGGTGAACACGCTAACAGAGAGGGGGATTGAAGTAGTGAATGCCACGGAAACAGTGGAAACCGCGAATATCGGGAAAATCTGCACCCAAGGGAAAAGGCCAACAGACCTGGGACAATGTGGGCTCCTAGGAACCCTAATAGGACCTCCCCAATGTGATCAATTCCTGGAGTTTGAATCAAATTTGATAATCGAACGAAGGGAAGGGAACGATGTGTGCTATCCTGGGAAGTTCATAAATGAAGAATCACTGAGGCAGATCCTTCGGGGGTCAGGAGGAGTC…

## Sheet: viruses
Viruses used in this study
		mutated segments are highlighted in red
virus name	plasmids used
	PB2	PB1	PA	HA	NP	NA	M	NS
rPR8:Wy-PB1/NA	pHW2000_PR8_PB2	pHW2000_Wy_PB1	pHW2000_PR8_PA	pHW2000_PR8_HA	pHW2000_PR8_NP	pHW2000_Wy_NA	pHW2000_PR8_M	pHW2000_PR8_NS
rPR8:Wy-PB1/NAUd-sub	pHW2000_PR8_PB2	pHW2000_Wy_PB1	pHW2000_PR8_PA	pHW2000_PR8_HA	pHW2000_PR8_NP	pHW2000_Wy_NAUd-sub	pHW2000_PR8_M	pHW2000_PR8_NS
rWT	pHW2000_SC35M_PB2	pHW2000_SC35M_PB1	pHW2000_SC35M_PA	pHW2000_SC35M_HA	pHW2000_SC35M_NP	pHW2000_SC35M_NA	pHW2000_SC35M_M	pHW2000_SC35M_NS
rHA4x	pHW2000_SC35M_PB2	pHW2000_SC35M_PB1	pHW2000_SC35M_PA	pHW2000_SC35M_HA4x	pHW2000_SC35M_NP	pHW2000_SC35M_NA	pHW2000_SC35M_M	pHW2000_SC35M_NS
rHA4x+4x	pHW2000_SC35M_PB21128-1089	pHW2000_SC35M_PB1	pHW2000_SC35M_PA	pHW2000_SC35M_HA4x	pHW2000_SC35M_NP39-60+744-768	pHW2000_SC35M_NA	pHW2000_SC35M_M355-370	pHW2000_SC35M_NS
rPB1TPS	pHW2000_SC35M_PB2	pHW2000_SC35M_PB1TPS	pHW2000_SC35M_PA	pHW2000_SC35M_HA	pHW2000_SC35M_NP	pHW2000_SC35M_NA	pHW2000_SC35M_M	pHW2000_SC35M_NS
rHA4x+PB1TPS	pHW2000_SC35M_PB2	pHW2000_SC35M_PB1TPS	pHW2000_SC35M_PA	pHW2000_SC35M_HA4x	pHW2000_SC35M_NP	pHW2000_SC35M_NA	pHW2000_SC35M_M	pHW2000_SC35M_NS
rHA4x+4x+PB1TPS	pHW2000_SC35M_PB21128-1089	pHW2000_SC35M_PB1TPS	pHW2000_SC35M_PA	pHW2000_SC35M_HA4x	pHW2000_SC35M_NP39-60+744-768	pHW2000_SC35M_NA	pHW2000_SC35M_M355-370	pHW2000_SC35M_NS
rHATPS1	pHW2000_SC35M_PB2	pHW2000_SC35M_PB1	pHW2000_SC35M_PA	pHW2000_SC35M_HATPS1	pHW2000_SC35M_NP	pHW2000_SC35M_NA	pHW2000_SC35M_M	pHW2000_SC35M_NS
rHATPS2	pHW2000_SC35M_PB2	pHW2000_SC35M_PB1	pHW2000_SC35M_PA	pHW2000_SC35M_HATPS2	pHW2000_SC35M_NP	pHW2000_SC35M_NA	pHW2000_SC35M_M	pHW2000_SC35M_NS
rHATPS3	pHW2000_SC35M_PB2	pHW2000_SC35M_PB1	pHW2000_SC35M_PA	pHW2000_SC35M_HATPS3	pHW2000_SC35M_NP	pHW2000_SC35M_NA	pHW2000_SC35M_M	pHW2000_SC35M_NS
rHATPS1+PB1TPS	pHW2000_SC35M_PB2	pHW2000_SC35M_PB1TPS	pHW2000_SC35M_PA	pHW2000_SC35M_HATPS1	pHW2000_SC35M_NP	pHW2000_SC35M_NA	pHW2000_SC35M_M	pHW2000_SC35M_NS
rHATPS2+PB1TPS	pHW2000_SC35M_PB2	pHW2000_SC35M_PB1TPS	pHW2000_SC35M_PA	pHW2000_SC35M_HATPS2	pHW2000_SC35M_NP	pHW2000_SC35M_NA	pHW2000_SC35M_M	pHW2000_SC35M_NS
rHATPS3+PB1TPS	pHW2000_SC35M_PB2	pHW2000_SC35M_PB1TPS	pHW2000_SC35M_PA	pHW2000_SC35M_HATPS3	pHW2000_SC35M_NP	pHW2000_SC35M_NA	pHW2000_SC35M_M	pHW2000_SC35M_NS
rMmut	pHW2000_SC35M_PB2	pHW2000_SC35M_PB1	pHW2000_SC35M_PA	pHW2000_SC35M_HA	pHW2000_SC35M_NP	pHW2000_SC35M_NA	pHW2000_SC35M_Mmut	pHW2000_SC35M_NS
rMmut+PB1TPS	pHW2000_SC35M_PB2	pHW2000_SC35M_PB1TPS	pHW2000_SC35M_PA	pHW2000_SC35M_HA	pHW2000_SC35M_NP	pHW2000_SC35M_NA	pHW2000_SC35M_Mmut	pHW2000_SC35M_NS
rPB1TPS+mut	pHW2000_SC35M_PB2	pHW2000_SC35M_PB1TPS+mut	pHW2000_SC35M_PA	pHW2000_SC35M_HA	pHW2000_SC35M_NP	pHW2000_SC35M_NA	pHW2000_SC35M_M	pHW2000_SC35M_NS
rMmut+PB1TPS+mut	pHW2000_SC35M_PB2	pHW2000_SC35M_PB1TPS+mut	pHW2000_SC35M_PA	pHW2000_SC35M_HA	pHW2000_SC35M_NP	pHW2000_SC35M_NA	pHW2000_SC35M_Mmut	pHW2000_SC35M_NS
rNATPS	pHW2000_SC35M_PB2	pHW2000_SC35M_PB1	pHW2000_SC35M_PA	pHW2000_SC35M_HA	pHW2000_SC35M_NP	pHW2000_SC35M_NATPS	pHW2000_SC35M_M	pHW2000_SC35M_NS
rHAmut	pHW2000_SC35M_PB2	pHW2000_SC35M_PB1	pHW2000_SC35M_PA	pHW2000_SC35M_HAmut	pHW2000_SC35M_NP	pHW2000_SC35M_NA	pHW2000_SC35M_M	pHW2000_SC35M_NS
rHAmut+NATPS	pHW2000_SC35M_PB2	pHW2000_SC35M_PB1	pHW2000_SC35M_PA	pHW2000_SC35M_HAmut	pHW2000_SC35M_NP	pHW2000_SC35M_NATPS	pHW2000_SC35M_M	pHW2000_SC35M_NS

## Sheet: sequencing_primer
Primers for Sanger Sequencing
strain	segment	primer fw 5'-3'	primer rev (including T7 promotor) 5'-3'
SC35M	PB1	AGCGAAAGCAGGCAAACC	TAATACGACTCACTATAGGGAGTAGAAACAAGGCATTTTTTCATGAAG
		GCAACGGCTCAAATGGCTCT	CGAATGACCTCCTCGTCTGAA
SC35M	HA	AGCAAAAGCAGGGGATACAAAATG	TAATACGACTCACTATAGGGAGTAGAAACAAGGGTGTTTTTCTC
SC35M	NA	AGCAAAAGCAGGGTGATTG	TAATACGACTCACTATAGGGAGTAGAAACAAGGGTGTTTTTGC
SC35M	M	AGCAAAAGCAGGTAGATATTGAAAG	TAATACGACTCACTATAGGGAGTAGAAACAAGGTAGTTTTTTACTCCAG
Wy	NA	GTGTCATGCGATCCTGACAAG	CAAGCAATGGCTACTGCTGG

## Sheet: qPCR_primer
qPCR primers
SC35M
PB2_fw	CATGAGGGGTATGAAGAGTTC
PB2_rev	CTCTCCCACTTACTATTAGCTG
PB1_fw	GCAACGGCTCAAATGGCTCT
PB1_rev	CGAATGACCTCCTCGTCTGAA
PA_fw	GAGCCAGAACAAAGATCACTAG
PA_rev	CCCCTATCTCATCGAGTTCTAT
HA_fw	ATGTCAAACAGCCAAGCCTCC
HA_rev	GATGCCTGAAACCATACCACCC
NP_fw	CAGACCTGAAGATGTGTCTTTCCAG
NP_rev	CTCCTCTGCATTGTCTCCGAAG
NA_fw	CTTCCTTTGCGTGGGATGGT
NA_rev	TGTGGTAGTGAGCCTTCGGT
M_fw	GGTGACAACAACCAACCCATT
M_rev	CTGGCAACCTCCATAGCCTC
NS_fw	GGACCAGGCGATCATGGATAA
NS_rev	CAATTGCTCCTTCTTCGGTGAA

## Sheet: reference_genomes
Reference genomes for SPLASH
5'cDNA3'
rWT
>SC35M_PB2
AGCGAAAGCAGGTCAAATATATTCAATATGGAGAGAATAAAAGAACTAAGAGACCTAATGTCACAATCCCGCACCCGCGAGATACTCACTAAAACCACTGTGGACCATATGGCCATAATCAAAAAGTACACATCAGGAAGACAGGAGAAGAACCCCGCGCTCAGGATGAAGTGGATGATGGCAATGAAATATCCAATTACGGCAGATAAGAGGATAATGGAAATGATTCCTGAGAGGAATGAACAAGGACAAACCCTCTGGAGCAAAACAAATGACGCCGGCTCAGACCGAGTGATGGTATCACCTCTGGCTGTGACATGGTGGAATAGGAATGGGCCAACAACAAGTACAGTTCACTATCCAAAGGTATATAAAACTTATTTCGAAAAAGTCGAAAGG…
>SC35M_PB1
AGCGAAAGCAGGCAAACCATTTGAATGGATGTCAATCCGACTTTGCTTTTCTTGAAGATTCCAGCGCAAAATGCCATAAGCACCACATTCCCATATACTGGAGATCCTCCATACAGCCATGGAACAGGAACAGGATACACCATGGACACAGTCAACAGAACACATCAATATTCAGAAAAGGGGAAATGGAAAACAAACACAGAAACTGGAGCACCCCAACTTAACCCAATTGATGGACCATTGCCTGAGGATAATGAGCCAAGTGGATATGCACAAACAGATTGTGTCCTGGAAGCAGTGGCTTTCCTTGAAGAGTCCCACCCAGGAATCTTTGAAAACTCGTGTCTTGAAACGATGGAAGTCATTCAACAAACAAGAGTGGACAAGCTGACCCAAGGC…
>SC35M_PA
AGCGAAAGCAGGTACTGATTCAAAATGGAAGACTTTGTGCGACAATGCTTCAATCCAATGATCGTCGAGCTTGCGGAAAAAGCAATGAAAGAGTATGGAGAGGATCCAAAAATCGAGACAAATAAATTCGCTGCAATATGCACACACCTGGAAGTGTGTTTCATGTATTCAGATTTCCATTTCGTTGATGAACGGGGTGAATCAATAATCGTAGAGTCTGGCGATCCAAATGCACTCTTAAAACACCGATTTGAAATAATCGAAGGGAGAGATCGTACTATGGCCTGGACAGTGGTAAATAGCATTTGTAACACCACAGGAATTGAGAAACCCAAGTTTCTCCCGGATTTATATGACTATAAAGAGAATCGTTTCATTGAAATTGGAGTGACGAGGAGG…
>SC35M_HA
AGCAAAAGCAGGGGATACAAAATGAACACTCAAATTCTGGTATTCATTGCCTGTGTGCTGATTGAAGCTAAAGGAGACAAAATATGTCTTGGACACCATGCTGTGGCAAATGGAACAAAGGTGAACACGCTAACAGAGAGGGGGATTGAAGTAGTGAATGCCACGGAAACAGTGGAAACCGCGAATATCGGGAAAATCTGCACCCAAGGGAAAAGGCCAACAGACCTGGGACAATGTGGGCTCCTAGGAACCCTAATAGGACCTCCCCAATGTGATCAATTCCTGGAGTTTGAATCAAATTTGATAATCGAACGAAGGGAAGGGAACGATGTGTGCTATCCTGGGAAGTTCATAAATGAAGAATCACTGAGGCAGATCCTTCGGGGGTCAGGAGGAGTC…
>SC35M_NP
AGCGAAAGCAGGGTAGATAATCACTCACCGAGTGACATCCACATCATGGCGTCTCAAGGCACCAAACGATCTTATGAGCAGATGGAAACTGGTGGGGAACGCCAGAATGCCACTGAAATCAGAGCATCTGTTGGGAGAATGGTTGGTGGAATCGGGAGATTCTACATACAGATGTGCACTGAACTCAAACTCAGCGACTATGAAGGGAGGCTGATTCAAAACAGCATAACAATAGAGAGAATGGTTCTCTCGGCATTTGATGAGAGGAGAAACAAATATCTGGAAGAGCATCCCAGTGCTGGGAAAGATCCTAAGAAGACAGGGGGTCCAATCTACAGGAGGAGAGATGGGAAATGGATGAGAGAATTGATCCTCTATGACAAAGAGGAGATTAGAAGA…
>SC35M_NA
AGCAAAAGCAGGGTGATTGAGAATGAATCCTAATCAAAAATTATTCGCACTCTCTGGAGTGGCCATAGCACTGAGTATCTTCAACCTACTGATAGGAATATCCAATGTGGTGCTGAATGTCTCATTACACTTAAAGAACAACAATGACCAAGATAAAAATTGGACGTGCACAAGCATAACACAGAACAACACGACGTTAATTGAAAACACATATGTCAACAATACCACTGTCATCAATAAAGAAACAGAGGCAGCGAAGCAAAATTATCTAATGCTGAACAAAAGCTTATGCAAAGTTGAAGGATGGGTAGTGGTAGCTAAGGACAATGCTATAAGATTTGGTGAAAGTGAACAAGTAATAGTAACAAGGGAACCGTATGTATCATGTGACCCATTAGG…
>SC35M_M
AGCAAAAGCAGGTAGATATTGAAAGATGAGTCTTCTAACCGAGGTCGAAACGTACGTTCTCTCTATCGTCCCGTCAGGCCCCCTCAAAGCCGAGATCGCGCAGAGACTTGAAGATGTCTTTGCAGGGAAGAACACCGATCTTGAGGCACTCATGGAATGGCTAAAGACAAGACCAATCCTGTCACCTCTGACTAAGGGAATTTTAGGGTTTGTGTTCACGCTCACCGTGCCCAGTGAGCGAGGACTGCAGCGTAGACGCTTTGTCCAAAATGCTCTTAATGGGAATGGAGATCCAAACAACATGGACAGGGCAGTCAAACTGTACAGGAAGCTCAAAAGGGAAATTACATTCCATGGGGCCAAGGAGGTAGCACTCAGTTATTCCACTGGTGCACTTGC…
>SC35M_NS
AGCAAAAGCAGGGTGACAAAAACATAATGGATTCCAACACTGTATCAAGCTTTCAGGTAGACTGCTTTCTTTGGCATGTCCGCAAACGATTTGCAGACCAAGAACTGGGTGATGCCCCATTCCTTGACCGGCTTCGCCGAGATCAGAAATCTCTAAGAGGAAGAGGCAGCACTCTTGGTCTGGACATCGAAACAGCCACTCGTGCTGGAAAACAGATAGTGGAGCGGATTCTGAAGGAAGAATCCGATGAGGCACTCAAAATGACTATTGCCTCTGTACCTGCTTCACGCTACCTAACTGACATGACTCTTGAAGAGATGTCAAGAGACTGGTTCATGCTCATGCCAAAGCAAAAAGTAGCAGGCTCCCTCTGTATCAGAATGGACCAGGCGATCATGG…
rHA4x
>SC35M_PB2
AGCGAAAGCAGGTCAAATATATTCAATATGGAGAGAATAAAAGAACTAAGAGACCTAATGTCACAATCCCGCACCCGCGAGATACTCACTAAAACCACTGTGGACCATATGGCCATAATCAAAAAGTACACATCAGGAAGACAGGAGAAGAACCCCGCGCTCAGGATGAAGTGGATGATGGCAATGAAATATCCAATTACGGCAGATAAGAGGATAATGGAAATGATTCCTGAGAGGAATGAACAAGGACAAACCCTCTGGAGCAAAACAAATGACGCCGGCTCAGACCGAGTGATGGTATCACCTCTGGCTGTGACATGGTGGAATAGGAATGGGCCAACAACAAGTACAGTTCACTATCCAAAGGTATATAAAACTTATTTCGAAAAAGTCGAAAGG…
>SC35M_PB1
AGCGAAAGCAGGCAAACCATTTGAATGGATGTCAATCCGACTTTGCTTTTCTTGAAGATTCCAGCGCAAAATGCCATAAGCACCACATTCCCATATACTGGAGATCCTCCATACAGCCATGGAACAGGAACAGGATACACCATGGACACAGTCAACAGAACACATCAATATTCAGAAAAGGGGAAATGGAAAACAAACACAGAAACTGGAGCACCCCAACTTAACCCAATTGATGGACCATTGCCTGAGGATAATGAGCCAAGTGGATATGCACAAACAGATTGTGTCCTGGAAGCAGTGGCTTTCCTTGAAGAGTCCCACCCAGGAATCTTTGAAAACTCGTGTCTTGAAACGATGGAAGTCATTCAACAAACAAGAGTGGACAAGCTGACCCAAGGC…
>SC35M_PA
AGCGAAAGCAGGTACTGATTCAAAATGGAAGACTTTGTGCGACAATGCTTCAATCCAATGATCGTCGAGCTTGCGGAAAAAGCAATGAAAGAGTATGGAGAGGATCCAAAAATCGAGACAAATAAATTCGCTGCAATATGCACACACCTGGAAGTGTGTTTCATGTATTCAGATTTCCATTTCGTTGATGAACGGGGTGAATCAATAATCGTAGAGTCTGGCGATCCAAATGCACTCTTAAAACACCGATTTGAAATAATCGAAGGGAGAGATCGTACTATGGCCTGGACAGTGGTAAATAGCATTTGTAACACCACAGGAATTGAGAAACCCAAGTTTCTCCCGGATTTATATGACTATAAAGAGAATCGTTTCATTGAAATTGGAGTGACGAGGAGG…
>SC35M_HA
AGCAAAAGCAGGGGATACAAAATGAACACTCAAATTCTGGTATTCATTGCCTGTGTGCTGATTGAAGCTAAAGGAGACAAAATATGTCTTGGACACCATGCTGTGGCAAATGGAACAAAGGTGAACACGCTAACAGAGAGGGGGATTGAAGTAGTGAATGCCACGGAAACAGTGGAAACCGCGAATATCGGGAAAATCTGCACCCAAGGGAAAAGGCCAACAGACCTGGGACAATGTGGGCTCCTAGGAACGCTGATCGGCCCACCACAATGTGATCAATTCCTGGAGTTTGAATCAAATTTGATAATCGAACGAAGGGAAGGGAACGATGTGTGCTATCCTGGGAAGTTCATAAATGAAGAATCACTGAGGCAGATCCTTCGGGGGTCAGGAGGAGTC…
>SC35M_NP
AGCGAAAGCAGGGTAGATAATCACTCACCGAGTGACATCCACATCATGGCGTCTCAAGGCACCAAACGATCTTATGAGCAGATGGAAACTGGTGGGGAACGCCAGAATGCCACTGAAATCAGAGCATCTGTTGGGAGAATGGTTGGTGGAATCGGGAGATTCTACATACAGATGTGCACTGAACTCAAACTCAGCGACTATGAAGGGAGGCTGATTCAAAACAGCATAACAATAGAGAGAATGGTTCTCTCGGCATTTGATGAGAGGAGAAACAAATATCTGGAAGAGCATCCCAGTGCTGGGAAAGATCCTAAGAAGACAGGGGGTCCAATCTACAGGAGGAGAGATGGGAAATGGATGAGAGAATTGATCCTCTATGACAAAGAGGAGATTAGAAGA…
>SC35M_NA
AGCAAAAGCAGGGTGATTGAGAATGAATCCTAATCAAAAATTATTCGCACTCTCTGGAGTGGCCATAGCACTGAGTATCTTCAACCTACTGATAGGAATATCCAATGTGGTGCTGAATGTCTCATTACACTTAAAGAACAACAATGACCAAGATAAAAATTGGACGTGCACAAGCATAACACAGAACAACACGACGTTAATTGAAAACACATATGTCAACAATACCACTGTCATCAATAAAGAAACAGAGGCAGCGAAGCAAAATTATCTAATGCTGAACAAAAGCTTATGCAAAGTTGAAGGATGGGTAGTGGTAGCTAAGGACAATGCTATAAGATTTGGTGAAAGTGAACAAGTAATAGTAACAAGGGAACCGTATGTATCATGTGACCCATTAGG…
>SC35M_M
AGCAAAAGCAGGTAGATATTGAAAGATGAGTCTTCTAACCGAGGTCGAAACGTACGTTCTCTCTATCGTCCCGTCAGGCCCCCTCAAAGCCGAGATCGCGCAGAGACTTGAAGATGTCTTTGCAGGGAAGAACACCGATCTTGAGGCACTCATGGAATGGCTAAAGACAAGACCAATCCTGTCACCTCTGACTAAGGGAATTTTAGGGTTTGTGTTCACGCTCACCGTGCCCAGTGAGCGAGGACTGCAGCGTAGACGCTTTGTCCAAAATGCTCTTAATGGGAATGGAGATCCAAACAACATGGACAGGGCAGTCAAACTGTACAGGAAGCTCAAAAGGGAAATTACATTCCATGGGGCCAAGGAGGTAGCACTCAGTTATTCCACTGGTGCACTTGC…
>SC35M_NS
AGCAAAAGCAGGGTGACAAAAACATAATGGATTCCAACACTGTATCAAGCTTTCAGGTAGACTGCTTTCTTTGGCATGTCCGCAAACGATTTGCAGACCAAGAACTGGGTGATGCCCCATTCCTTGACCGGCTTCGCCGAGATCAGAAATCTCTAAGAGGAAGAGGCAGCACTCTTGGTCTGGACATCGAAACAGCCACTCGTGCTGGAAAACAGATAGTGGAGCGGATTCTGAAGGAAGAATCCGATGAGGCACTCAAAATGACTATTGCCTCTGTACCTGCTTCACGCTACCTAACTGACATGACTCTTGAAGAGATGTCAAGAGACTGGTTCATGCTCATGCCAAAGCAAAAAGTAGCAGGCTCCCTCTGTATCAGAATGGACCAGGCGATCATGG…
rHA4x+4x
>SC35M_PB2
AGCGAAAGCAGGTCAAATATATTCAATATGGAGAGAATAAAAGAACTAAGAGACCTAATGTCACAATCCCGCACCCGCGAGATACTCACTAAAACCACTGTGGACCATATGGCCATAATCAAAAAGTACACATCAGGAAGACAGGAGAAGAACCCCGCGCTCAGGATGAAGTGGATGATGGCAATGAAATATCCAATTACGGCAGATAAGAGGATAATGGAAATGATTCCTGAGAGGAATGAACAAGGACAAACCCTCTGGAGCAAAACAAATGACGCCGGCTCAGACCGAGTGATGGTATCACCTCTGGCTGTGACATGGTGGAATAGGAATGGGCCAACAACAAGTACAGTTCACTATCCAAAGGTATATAAAACTTATTTCGAAAAAGTCGAAAGG…
>SC35M_PB1
AGCGAAAGCAGGCAAACCATTTGAATGGATGTCAATCCGACTTTGCTTTTCTTGAAGATTCCAGCGCAAAATGCCATAAGCACCACATTCCCATATACTGGAGATCCTCCATACAGCCATGGAACAGGAACAGGATACACCATGGACACAGTCAACAGAACACATCAATATTCAGAAAAGGGGAAATGGAAAACAAACACAGAAACTGGAGCACCCCAACTTAACCCAATTGATGGACCATTGCCTGAGGATAATGAGCCAAGTGGATATGCACAAACAGATTGTGTCCTGGAAGCAGTGGCTTTCCTTGAAGAGTCCCACCCAGGAATCTTTGAAAACTCGTGTCTTGAAACGATGGAAGTCATTCAACAAACAAGAGTGGACAAGCTGACCCAAGGC…
>SC35M_PA
AGCGAAAGCAGGTACTGATTCAAAATGGAAGACTTTGTGCGACAATGCTTCAATCCAATGATCGTCGAGCTTGCGGAAAAAGCAATGAAAGAGTATGGAGAGGATCCAAAAATCGAGACAAATAAATTCGCTGCAATATGCACACACCTGGAAGTGTGTTTCATGTATTCAGATTTCCATTTCGTTGATGAACGGGGTGAATCAATAATCGTAGAGTCTGGCGATCCAAATGCACTCTTAAAACACCGATTTGAAATAATCGAAGGGAGAGATCGTACTATGGCCTGGACAGTGGTAAATAGCATTTGTAACACCACAGGAATTGAGAAACCCAAGTTTCTCCCGGATTTATATGACTATAAAGAGAATCGTTTCATTGAAATTGGAGTGACGAGGAGG…
>SC35M_HA
AGCAAAAGCAGGGGATACAAAATGAACACTCAAATTCTGGTATTCATTGCCTGTGTGCTGATTGAAGCTAAAGGAGACAAAATATGTCTTGGACACCATGCTGTGGCAAATGGAACAAAGGTGAACACGCTAACAGAGAGGGGGATTGAAGTAGTGAATGCCACGGAAACAGTGGAAACCGCGAATATCGGGAAAATCTGCACCCAAGGGAAAAGGCCAACAGACCTGGGACAATGTGGGCTCCTAGGAACGCTGATCGGCCCACCACAATGTGATCAATTCCTGGAGTTTGAATCAAATTTGATAATCGAACGAAGGGAAGGGAACGATGTGTGCTATCCTGGGAAGTTCATAAATGAAGAATCACTGAGGCAGATCCTTCGGGGGTCAGGAGGAGTC…
>SC35M_NP
AGCGAAAGCAGGGTAGATAATCACTCACCGAGTGACATTCATATAATGGCTTCTCAGGGAACCAAACGATCTTATGAGCAGATGGAAACTGGTGGGGAACGCCAGAATGCCACTGAAATCAGAGCATCTGTTGGGAGAATGGTTGGTGGAATCGGGAGATTCTACATACAGATGTGCACTGAACTCAAACTCAGCGACTATGAAGGGAGGCTGATTCAAAACAGCATAACAATAGAGAGAATGGTTCTCTCGGCATTTGATGAGAGGAGAAACAAATATCTGGAAGAGCATCCCAGTGCTGGGAAAGATCCTAAGAAGACAGGGGGTCCAATCTACAGGAGGAGAGATGGGAAATGGATGAGAGAATTGATCCTCTATGACAAAGAGGAGATTAGAAGA…
>SC35M_NA
AGCAAAAGCAGGGTGATTGAGAATGAATCCTAATCAAAAATTATTCGCACTCTCTGGAGTGGCCATAGCACTGAGTATCTTCAACCTACTGATAGGAATATCCAATGTGGTGCTGAATGTCTCATTACACTTAAAGAACAACAATGACCAAGATAAAAATTGGACGTGCACAAGCATAACACAGAACAACACGACGTTAATTGAAAACACATATGTCAACAATACCACTGTCATCAATAAAGAAACAGAGGCAGCGAAGCAAAATTATCTAATGCTGAACAAAAGCTTATGCAAAGTTGAAGGATGGGTAGTGGTAGCTAAGGACAATGCTATAAGATTTGGTGAAAGTGAACAAGTAATAGTAACAAGGGAACCGTATGTATCATGTGACCCATTAGG…
>SC35M_M
AGCAAAAGCAGGTAGATATTGAAAGATGAGTCTTCTAACCGAGGTCGAAACGTACGTTCTCTCTATCGTCCCGTCAGGCCCCCTCAAAGCCGAGATCGCGCAGAGACTTGAAGATGTCTTTGCAGGGAAGAACACCGATCTTGAGGCACTCATGGAATGGCTAAAGACAAGACCAATCCTGTCACCTCTGACTAAGGGAATTTTAGGGTTTGTGTTCACGCTCACCGTGCCCAGTGAGCGAGGACTGCAGCGTAGACGCTTTGTCCAAAATGCTCTTAATGGGAATGGAGATCCAAACAACATGGACAGGGCAGTCAAACTGTACAGGAAGCTCAAAAGGGAAATTACATTCCACGGCGCGAAAGAGGTGGCACTCAGTTATTCCACTGGTGCACTTGC…
>SC35M_NS
AGCAAAAGCAGGGTGACAAAAACATAATGGATTCCAACACTGTATCAAGCTTTCAGGTAGACTGCTTTCTTTGGCATGTCCGCAAACGATTTGCAGACCAAGAACTGGGTGATGCCCCATTCCTTGACCGGCTTCGCCGAGATCAGAAATCTCTAAGAGGAAGAGGCAGCACTCTTGGTCTGGACATCGAAACAGCCACTCGTGCTGGAAAACAGATAGTGGAGCGGATTCTGAAGGAAGAATCCGATGAGGCACTCAAAATGACTATTGCCTCTGTACCTGCTTCACGCTACCTAACTGACATGACTCTTGAAGAGATGTCAAGAGACTGGTTCATGCTCATGCCAAAGCAAAAAGTAGCAGGCTCCCTCTGTATCAGAATGGACCAGGCGATCATGG…
rHATPS1
>SC35M_PB2
AGCGAAAGCAGGTCAAATATATTCAATATGGAGAGAATAAAAGAACTAAGAGACCTAATGTCACAATCCCGCACCCGCGAGATACTCACTAAAACCACTGTGGACCATATGGCCATAATCAAAAAGTACACATCAGGAAGACAGGAGAAGAACCCCGCGCTCAGGATGAAGTGGATGATGGCAATGAAATATCCAATTACGGCAGATAAGAGGATAATGGAAATGATTCCTGAGAGGAATGAACAAGGACAAACCCTCTGGAGCAAAACAAATGACGCCGGCTCAGACCGAGTGATGGTATCACCTCTGGCTGTGACATGGTGGAATAGGAATGGGCCAACAACAAGTACAGTTCACTATCCAAAGGTATATAAAACTTATTTCGAAAAAGTCGAAAGG…
>SC35M_PB1
AGCGAAAGCAGGCAAACCATTTGAATGGATGTCAATCCGACTTTGCTTTTCTTGAAGATTCCAGCGCAAAATGCCATAAGCACCACATTCCCATATACTGGAGATCCTCCATACAGCCATGGAACAGGAACAGGATACACCATGGACACAGTCAACAGAACACATCAATATTCAGAAAAGGGGAAATGGAAAACAAACACAGAAACTGGAGCACCCCAACTTAACCCAATTGATGGACCATTGCCTGAGGATAATGAGCCAAGTGGATATGCACAAACAGATTGTGTCCTGGAAGCAGTGGCTTTCCTTGAAGAGTCCCACCCAGGAATCTTTGAAAACTCGTGTCTTGAAACGATGGAAGTCATTCAACAAACAAGAGTGGACAAGCTGACCCAAGGC…
>SC35M_PA
AGCGAAAGCAGGTACTGATTCAAAATGGAAGACTTTGTGCGACAATGCTTCAATCCAATGATCGTCGAGCTTGCGGAAAAAGCAATGAAAGAGTATGGAGAGGATCCAAAAATCGAGACAAATAAATTCGCTGCAATATGCACACACCTGGAAGTGTGTTTCATGTATTCAGATTTCCATTTCGTTGATGAACGGGGTGAATCAATAATCGTAGAGTCTGGCGATCCAAATGCACTCTTAAAACACCGATTTGAAATAATCGAAGGGAGAGATCGTACTATGGCCTGGACAGTGGTAAATAGCATTTGTAACACCACAGGAATTGAGAAACCCAAGTTTCTCCCGGATTTATATGACTATAAAGAGAATCGTTTCATTGAAATTGGAGTGACGAGGAGG…
>SC35M_HA
AGCAAAAGCAGGGGATACAAAATGAACACTCAAATTCTGGTATTCATTGCCTGTGTGCTGATTGAAGCTAAAGGAGACAAAATATGTCTTGGACACCATGCTGTGGCAAATGGAACAAAGGTGAACACGCTAACAGAGAGGGGGATTGAAGTAGTGAATGCCACGGAAACAGTGGAAACCGCGAATATCGGGAAAATCTGCACCCAAGGGAAAAGGCCAACAGACCTGGGACAATGTGGGCTCCTAGGAACCCTAATAGGACCTCCCCAATGTGATCAATTCCTGGAGTTTGAATCAAATTTGATAATCGAACGAAGGGAAGGGAACGATGTGTGCTATCCTGGGAAGTTCATAAATGAAGAATCACTGAGGCAGATCCTTCGGGGGTCAGGAGGAGTC…
>SC35M_NP
AGCGAAAGCAGGGTAGATAATCACTCACCGAGTGACATCCACATCATGGCGTCTCAAGGCACCAAACGATCTTATGAGCAGATGGAAACTGGTGGGGAACGCCAGAATGCCACTGAAATCAGAGCATCTGTTGGGAGAATGGTTGGTGGAATCGGGAGATTCTACATACAGATGTGCACTGAACTCAAACTCAGCGACTATGAAGGGAGGCTGATTCAAAACAGCATAACAATAGAGAGAATGGTTCTCTCGGCATTTGATGAGAGGAGAAACAAATATCTGGAAGAGCATCCCAGTGCTGGGAAAGATCCTAAGAAGACAGGGGGTCCAATCTACAGGAGGAGAGATGGGAAATGGATGAGAGAATTGATCCTCTATGACAAAGAGGAGATTAGAAGA…
>SC35M_NA
AGCAAAAGCAGGGTGATTGAGAATGAATCCTAATCAAAAATTATTCGCACTCTCTGGAGTGGCCATAGCACTGAGTATCTTCAACCTACTGATAGGAATATCCAATGTGGTGCTGAATGTCTCATTACACTTAAAGAACAACAATGACCAAGATAAAAATTGGACGTGCACAAGCATAACACAGAACAACACGACGTTAATTGAAAACACATATGTCAACAATACCACTGTCATCAATAAAGAAACAGAGGCAGCGAAGCAAAATTATCTAATGCTGAACAAAAGCTTATGCAAAGTTGAAGGATGGGTAGTGGTAGCTAAGGACAATGCTATAAGATTTGGTGAAAGTGAACAAGTAATAGTAACAAGGGAACCGTATGTATCATGTGACCCATTAGG…
>SC35M_M
AGCAAAAGCAGGTAGATATTGAAAGATGAGTCTTCTAACCGAGGTCGAAACGTACGTTCTCTCTATCGTCCCGTCAGGCCCCCTCAAAGCCGAGATCGCGCAGAGACTTGAAGATGTCTTTGCAGGGAAGAACACCGATCTTGAGGCACTCATGGAATGGCTAAAGACAAGACCAATCCTGTCACCTCTGACTAAGGGAATTTTAGGGTTTGTGTTCACGCTCACCGTGCCCAGTGAGCGAGGACTGCAGCGTAGACGCTTTGTCCAAAATGCTCTTAATGGGAATGGAGATCCAAACAACATGGACAGGGCAGTCAAACTGTACAGGAAGCTCAAAAGGGAAATTACATTCCATGGGGCCAAGGAGGTAGCACTCAGTTATTCCACTGGTGCACTTGC…
>SC35M_NS
AGCAAAAGCAGGGTGACAAAAACATAATGGATTCCAACACTGTATCAAGCTTTCAGGTAGACTGCTTTCTTTGGCATGTCCGCAAACGATTTGCAGACCAAGAACTGGGTGATGCCCCATTCCTTGACCGGCTTCGCCGAGATCAGAAATCTCTAAGAGGAAGAGGCAGCACTCTTGGTCTGGACATCGAAACAGCCACTCGTGCTGGAAAACAGATAGTGGAGCGGATTCTGAAGGAAGAATCCGATGAGGCACTCAAAATGACTATTGCCTCTGTACCTGCTTCACGCTACCTAACTGACATGACTCTTGAAGAGATGTCAAGAGACTGGTTCATGCTCATGCCAAAGCAAAAAGTAGCAGGCTCCCTCTGTATCAGAATGGACCAGGCGATCATGG…
rMmut
>SC35M_PB2
AGCGAAAGCAGGTCAAATATATTCAATATGGAGAGAATAAAAGAACTAAGAGACCTAATGTCACAATCCCGCACCCGCGAGATACTCACTAAAACCACTGTGGACCATATGGCCATAATCAAAAAGTACACATCAGGAAGACAGGAGAAGAACCCCGCGCTCAGGATGAAGTGGATGATGGCAATGAAATATCCAATTACGGCAGATAAGAGGATAATGGAAATGATTCCTGAGAGGAATGAACAAGGACAAACCCTCTGGAGCAAAACAAATGACGCCGGCTCAGACCGAGTGATGGTATCACCTCTGGCTGTGACATGGTGGAATAGGAATGGGCCAACAACAAGTACAGTTCACTATCCAAAGGTATATAAAACTTATTTCGAAAAAGTCGAAAGG…
>SC35M_PB1
AGCGAAAGCAGGCAAACCATTTGAATGGATGTCAATCCGACTTTGCTTTTCTTGAAGATTCCAGCGCAAAATGCCATAAGCACCACATTCCCATATACTGGAGATCCTCCATACAGCCATGGAACAGGAACAGGATACACCATGGACACAGTCAACAGAACACATCAATATTCAGAAAAGGGGAAATGGAAAACAAACACAGAAACTGGAGCACCCCAACTTAACCCAATTGATGGACCATTGCCTGAGGATAATGAGCCAAGTGGATATGCACAAACAGATTGTGTCCTGGAAGCAGTGGCTTTCCTTGAAGAGTCCCACCCAGGAATCTTTGAAAACTCGTGTCTTGAAACGATGGAAGTCATTCAACAAACAAGAGTGGACAAGCTGACCCAAGGC…
>SC35M_PA
AGCGAAAGCAGGTACTGATTCAAAATGGAAGACTTTGTGCGACAATGCTTCAATCCAATGATCGTCGAGCTTGCGGAAAAAGCAATGAAAGAGTATGGAGAGGATCCAAAAATCGAGACAAATAAATTCGCTGCAATATGCACACACCTGGAAGTGTGTTTCATGTATTCAGATTTCCATTTCGTTGATGAACGGGGTGAATCAATAATCGTAGAGTCTGGCGATCCAAATGCACTCTTAAAACACCGATTTGAAATAATCGAAGGGAGAGATCGTACTATGGCCTGGACAGTGGTAAATAGCATTTGTAACACCACAGGAATTGAGAAACCCAAGTTTCTCCCGGATTTATATGACTATAAAGAGAATCGTTTCATTGAAATTGGAGTGACGAGGAGG…
>SC35M_HA
AGCAAAAGCAGGGGATACAAAATGAACACTCAAATTCTGGTATTCATTGCCTGTGTGCTGATTGAAGCTAAAGGAGACAAAATATGTCTTGGACACCATGCTGTGGCAAATGGAACAAAGGTGAACACGCTAACAGAGAGGGGGATTGAAGTAGTGAATGCCACGGAAACAGTGGAAACCGCGAATATCGGGAAAATCTGCACCCAAGGGAAAAGGCCAACAGACCTGGGACAATGTGGGCTCCTAGGAACCCTAATAGGACCTCCCCAATGTGATCAATTCCTGGAGTTTGAATCAAATTTGATAATCGAACGAAGGGAAGGGAACGATGTGTGCTATCCTGGGAAGTTCATAAATGAAGAATCACTGAGGCAGATCCTTCGGGGGTCAGGAGGAGTC…
>SC35M_NP
AGCGAAAGCAGGGTAGATAATCACTCACCGAGTGACATCCACATCATGGCGTCTCAAGGCACCAAACGATCTTATGAGCAGATGGAAACTGGTGGGGAACGCCAGAATGCCACTGAAATCAGAGCATCTGTTGGGAGAATGGTTGGTGGAATCGGGAGATTCTACATACAGATGTGCACTGAACTCAAACTCAGCGACTATGAAGGGAGGCTGATTCAAAACAGCATAACAATAGAGAGAATGGTTCTCTCGGCATTTGATGAGAGGAGAAACAAATATCTGGAAGAGCATCCCAGTGCTGGGAAAGATCCTAAGAAGACAGGGGGTCCAATCTACAGGAGGAGAGATGGGAAATGGATGAGAGAATTGATCCTCTATGACAAAGAGGAGATTAGAAGA…
>SC35M_NA
AGCAAAAGCAGGGTGATTGAGAATGAATCCTAATCAAAAATTATTCGCACTCTCTGGAGTGGCCATAGCACTGAGTATCTTCAACCTACTGATAGGAATATCCAATGTGGTGCTGAATGTCTCATTACACTTAAAGAACAACAATGACCAAGATAAAAATTGGACGTGCACAAGCATAACACAGAACAACACGACGTTAATTGAAAACACATATGTCAACAATACCACTGTCATCAATAAAGAAACAGAGGCAGCGAAGCAAAATTATCTAATGCTGAACAAAAGCTTATGCAAAGTTGAAGGATGGGTAGTGGTAGCTAAGGACAATGCTATAAGATTTGGTGAAAGTGAACAAGTAATAGTAACAAGGGAACCGTATGTATCATGTGACCCATTAGG…
>SC35M_M
AGCAAAAGCAGGTAGATATTGAAAGATGAGTCTTCTAACCGAGGTCGAAACGTACGTTCTCTCTATCGTCCCGTCAGGCCCCCTCAAAGCCGAGATCGCGCAGAGACTTGAAGATGTCTTTGCAGGGAAGAACACCGATCTTGAGGCACTCATGGAATGGCTAAAGACAcGtCCAATaCTGTCtCCTCTaACTAAGGGAATTTTAGGGTTTGTGTTCACGCTCACCGTGCCCAGTGAGCGAGGACTGCAGCGTAGACGCTTTGTCCAAAATGCTCTTAATGGGAATGGAGATCCAAACAACATGGACAGGGCAGTCAAACTGTACAGGAAGCTCAAAAGGGAAATTACATTCCATGGGGCCAAGGAGGTAGCACTCAGTTATTCCACTGGTGCACTTGC…
>SC35M_NS
AGCAAAAGCAGGGTGACAAAAACATAATGGATTCCAACACTGTATCAAGCTTTCAGGTAGACTGCTTTCTTTGGCATGTCCGCAAACGATTTGCAGACCAAGAACTGGGTGATGCCCCATTCCTTGACCGGCTTCGCCGAGATCAGAAATCTCTAAGAGGAAGAGGCAGCACTCTTGGTCTGGACATCGAAACAGCCACTCGTGCTGGAAAACAGATAGTGGAGCGGATTCTGAAGGAAGAATCCGATGAGGCACTCAAAATGACTATTGCCTCTGTACCTGCTTCACGCTACCTAACTGACATGACTCTTGAAGAGATGTCAAGAGACTGGTTCATGCTCATGCCAAAGCAAAAAGTAGCAGGCTCCCTCTGTATCAGAATGGACCAGGCGATCATGG…
rNATPS
>SC35M_PB2
AGCGAAAGCAGGTCAAATATATTCAATATGGAGAGAATAAAAGAACTAAGAGACCTAATGTCACAATCCCGCACCCGCGAGATACTCACTAAAACCACTGTGGACCATATGGCCATAATCAAAAAGTACACATCAGGAAGACAGGAGAAGAACCCCGCGCTCAGGATGAAGTGGATGATGGCAATGAAATATCCAATTACGGCAGATAAGAGGATAATGGAAATGATTCCTGAGAGGAATGAACAAGGACAAACCCTCTGGAGCAAAACAAATGACGCCGGCTCAGACCGAGTGATGGTATCACCTCTGGCTGTGACATGGTGGAATAGGAATGGGCCAACAACAAGTACAGTTCACTATCCAAAGGTATATAAAACTTATTTCGAAAAAGTCGAAAGG…
>SC35M_PB1
AGCGAAAGCAGGCAAACCATTTGAATGGATGTCAATCCGACTTTGCTTTTCTTGAAGATTCCAGCGCAAAATGCCATAAGCACCACATTCCCATATACTGGAGATCCTCCATACAGCCATGGAACAGGAACAGGATACACCATGGACACAGTCAACAGAACACATCAATATTCAGAAAAGGGGAAATGGAAAACAAACACAGAAACTGGAGCACCCCAACTTAACCCAATTGATGGACCATTGCCTGAGGATAATGAGCCAAGTGGATATGCACAAACAGATTGTGTCCTGGAAGCAGTGGCTTTCCTTGAAGAGTCCCACCCAGGAATCTTTGAAAACTCGTGTCTTGAAACGATGGAAGTCATTCAACAAACAAGAGTGGACAAGCTGACCCAAGGC…
>SC35M_PA
AGCGAAAGCAGGTACTGATTCAAAATGGAAGACTTTGTGCGACAATGCTTCAATCCAATGATCGTCGAGCTTGCGGAAAAAGCAATGAAAGAGTATGGAGAGGATCCAAAAATCGAGACAAATAAATTCGCTGCAATATGCACACACCTGGAAGTGTGTTTCATGTATTCAGATTTCCATTTCGTTGATGAACGGGGTGAATCAATAATCGTAGAGTCTGGCGATCCAAATGCACTCTTAAAACACCGATTTGAAATAATCGAAGGGAGAGATCGTACTATGGCCTGGACAGTGGTAAATAGCATTTGTAACACCACAGGAATTGAGAAACCCAAGTTTCTCCCGGATTTATATGACTATAAAGAGAATCGTTTCATTGAAATTGGAGTGACGAGGAGG…
>SC35M_HA
AGCAAAAGCAGGGGATACAAAATGAACACTCAAATTCTGGTATTCATTGCCTGTGTGCTGATTGAAGCTAAAGGAGACAAAATATGTCTTGGACACCATGCTGTGGCAAATGGAACAAAGGTGAACACGCTAACAGAGAGGGGGATTGAAGTAGTGAATGCCACGGAAACAGTGGAAACCGCGAATATCGGGAAAATCTGCACCCAAGGGAAAAGGCCAACAGACCTGGGACAATGTGGGCTCCTAGGAACCCTAATAGGACCTCCCCAATGTGATCAATTCCTGGAGTTTGAATCAAATTTGATAATCGAACGAAGGGAAGGGAACGATGTGTGCTATCCTGGGAAGTTCATAAATGAAGAATCACTGAGGCAGATCCTTCGGGGGTCAGGAGGAGTC…
>SC35M_NP
AGCGAAAGCAGGGTAGATAATCACTCACCGAGTGACATCCACATCATGGCGTCTCAAGGCACCAAACGATCTTATGAGCAGATGGAAACTGGTGGGGAACGCCAGAATGCCACTGAAATCAGAGCATCTGTTGGGAGAATGGTTGGTGGAATCGGGAGATTCTACATACAGATGTGCACTGAACTCAAACTCAGCGACTATGAAGGGAGGCTGATTCAAAACAGCATAACAATAGAGAGAATGGTTCTCTCGGCATTTGATGAGAGGAGAAACAAATATCTGGAAGAGCATCCCAGTGCTGGGAAAGATCCTAAGAAGACAGGGGGTCCAATCTACAGGAGGAGAGATGGGAAATGGATGAGAGAATTGATCCTCTATGACAAAGAGGAGATTAGAAGA…
>SC35M_NA
AGCAAAAGCAGGGTGATTGAGAATGAATCCTAATCAAAAATTATTCGCACTCTCTGGAGTGGCCATAGCACTGAGTATCTTCAACCTACTGATAGGAATATCCAATGTGGTGCTGAATGTCTCATTACACTTAAAGAACAACAATGACCAAGATAAAAATTGGACGTGCACAAGCATAACACAGAACAACACGACGTTAATTGAAAACACATATGTCAACAATACCACTGTCATCAATAAAGAAACAGAGGCAGCGAAGCAAAATTATCTAATGCTGAACAAAAGCTTATGCAAAGTTGAAGGATGGGTAGTGGTAGCTAAGGACAATGCTATAAGATTTGGTGAAAGTGAACAAGTAATAGTAACAAGGGAACCGTATGTATCATGTGACCCATTAGG…
>SC35M_M
AGCAAAAGCAGGTAGATATTGAAAGATGAGTCTTCTAACCGAGGTCGAAACGTACGTTCTCTCTATCGTCCCGTCAGGCCCCCTCAAAGCCGAGATCGCGCAGAGACTTGAAGATGTCTTTGCAGGGAAGAACACCGATCTTGAGGCACTCATGGAATGGCTAAAGACAAGACCAATCCTGTCACCTCTGACTAAGGGAATTTTAGGGTTTGTGTTCACGCTCACCGTGCCCAGTGAGCGAGGACTGCAGCGTAGACGCTTTGTCCAAAATGCTCTTAATGGGAATGGAGATCCAAACAACATGGACAGGGCAGTCAAACTGTACAGGAAGCTCAAAAGGGAAATTACATTCCATGGGGCCAAGGAGGTAGCACTCAGTTATTCCACTGGTGCACTTGC…
>SC35M_NS
AGCAAAAGCAGGGTGACAAAAACATAATGGATTCCAACACTGTATCAAGCTTTCAGGTAGACTGCTTTCTTTGGCATGTCCGCAAACGATTTGCAGACCAAGAACTGGGTGATGCCCCATTCCTTGACCGGCTTCGCCGAGATCAGAAATCTCTAAGAGGAAGAGGCAGCACTCTTGGTCTGGACATCGAAACAGCCACTCGTGCTGGAAAACAGATAGTGGAGCGGATTCTGAAGGAAGAATCCGATGAGGCACTCAAAATGACTATTGCCTCTGTACCTGCTTCACGCTACCTAACTGACATGACTCTTGAAGAGATGTCAAGAGACTGGTTCATGCTCATGCCAAAGCAAAAAGTAGCAGGCTCCCTCTGTATCAGAATGGACCAGGCGATCATGG…
rHAmut
>SC35M_PB2
AGCGAAAGCAGGTCAAATATATTCAATATGGAGAGAATAAAAGAACTAAGAGACCTAATGTCACAATCCCGCACCCGCGAGATACTCACTAAAACCACTGTGGACCATATGGCCATAATCAAAAAGTACACATCAGGAAGACAGGAGAAGAACCCCGCGCTCAGGATGAAGTGGATGATGGCAATGAAATATCCAATTACGGCAGATAAGAGGATAATGGAAATGATTCCTGAGAGGAATGAACAAGGACAAACCCTCTGGAGCAAAACAAATGACGCCGGCTCAGACCGAGTGATGGTATCACCTCTGGCTGTGACATGGTGGAATAGGAATGGGCCAACAACAAGTACAGTTCACTATCCAAAGGTATATAAAACTTATTTCGAAAAAGTCGAAAGG…
>SC35M_PB1
AGCGAAAGCAGGCAAACCATTTGAATGGATGTCAATCCGACTTTGCTTTTCTTGAAGATTCCAGCGCAAAATGCCATAAGCACCACATTCCCATATACTGGAGATCCTCCATACAGCCATGGAACAGGAACAGGATACACCATGGACACAGTCAACAGAACACATCAATATTCAGAAAAGGGGAAATGGAAAACAAACACAGAAACTGGAGCACCCCAACTTAACCCAATTGATGGACCATTGCCTGAGGATAATGAGCCAAGTGGATATGCACAAACAGATTGTGTCCTGGAAGCAGTGGCTTTCCTTGAAGAGTCCCACCCAGGAATCTTTGAAAACTCGTGTCTTGAAACGATGGAAGTCATTCAACAAACAAGAGTGGACAAGCTGACCCAAGGC…
>SC35M_PA
AGCGAAAGCAGGTACTGATTCAAAATGGAAGACTTTGTGCGACAATGCTTCAATCCAATGATCGTCGAGCTTGCGGAAAAAGCAATGAAAGAGTATGGAGAGGATCCAAAAATCGAGACAAATAAATTCGCTGCAATATGCACACACCTGGAAGTGTGTTTCATGTATTCAGATTTCCATTTCGTTGATGAACGGGGTGAATCAATAATCGTAGAGTCTGGCGATCCAAATGCACTCTTAAAACACCGATTTGAAATAATCGAAGGGAGAGATCGTACTATGGCCTGGACAGTGGTAAATAGCATTTGTAACACCACAGGAATTGAGAAACCCAAGTTTCTCCCGGATTTATATGACTATAAAGAGAATCGTTTCATTGAAATTGGAGTGACGAGGAGG…
>SC35M_HA
AGCAAAAGCAGGGGATACAAAATGAACACTCAAATTCTGGTATTCATTGCCTGTGTGCTGATTGAAGCTAAAGGAGACAAAATATGTCTTGGACACCATGCTGTGGCAAATGGAACAAAGGTGAACACGCTAACAGAGAGGGGGATTGAAGTAGTGAATGCCACGGAAACAGTGGAAACCGCGAATATCGGGAAAATCTGCACCCAAGGtAAAcGtCCAACAGAtCTtGGtCAATGTGGaCTCCTAGGAACCCTAATAGGACCTCCCCAATGTGATCAATTCCTGGAGTTTGAATCAAATTTGATAATCGAACGAAGGGAAGGGAACGATGTGTGCTATCCTGGGAAGTTCATAAATGAAGAATCACTGAGGCAGATCCTTCGGGGGTCAGGAGGAGTC…
>SC35M_NP
AGCGAAAGCAGGGTAGATAATCACTCACCGAGTGACATCCACATCATGGCGTCTCAAGGCACCAAACGATCTTATGAGCAGATGGAAACTGGTGGGGAACGCCAGAATGCCACTGAAATCAGAGCATCTGTTGGGAGAATGGTTGGTGGAATCGGGAGATTCTACATACAGATGTGCACTGAACTCAAACTCAGCGACTATGAAGGGAGGCTGATTCAAAACAGCATAACAATAGAGAGAATGGTTCTCTCGGCATTTGATGAGAGGAGAAACAAATATCTGGAAGAGCATCCCAGTGCTGGGAAAGATCCTAAGAAGACAGGGGGTCCAATCTACAGGAGGAGAGATGGGAAATGGATGAGAGAATTGATCCTCTATGACAAAGAGGAGATTAGAAGA…
>SC35M_NA
AGCAAAAGCAGGGTGATTGAGAATGAATCCTAATCAAAAATTATTCGCACTCTCTGGAGTGGCCATAGCACTGAGTATCTTCAACCTACTGATAGGAATATCCAATGTGGTGCTGAATGTCTCATTACACTTAAAGAACAACAATGACCAAGATAAAAATTGGACGTGCACAAGCATAACACAGAACAACACGACGTTAATTGAAAACACATATGTCAACAATACCACTGTCATCAATAAAGAAACAGAGGCAGCGAAGCAAAATTATCTAATGCTGAACAAAAGCTTATGCAAAGTTGAAGGATGGGTAGTGGTAGCTAAGGACAATGCTATAAGATTTGGTGAAAGTGAACAAGTAATAGTAACAAGGGAACCGTATGTATCATGTGACCCATTAGG…
>SC35M_M
AGCAAAAGCAGGTAGATATTGAAAGATGAGTCTTCTAACCGAGGTCGAAACGTACGTTCTCTCTATCGTCCCGTCAGGCCCCCTCAAAGCCGAGATCGCGCAGAGACTTGAAGATGTCTTTGCAGGGAAGAACACCGATCTTGAGGCACTCATGGAATGGCTAAAGACAAGACCAATCCTGTCACCTCTGACTAAGGGAATTTTAGGGTTTGTGTTCACGCTCACCGTGCCCAGTGAGCGAGGACTGCAGCGTAGACGCTTTGTCCAAAATGCTCTTAATGGGAATGGAGATCCAAACAACATGGACAGGGCAGTCAAACTGTACAGGAAGCTCAAAAGGGAAATTACATTCCATGGGGCCAAGGAGGTAGCACTCAGTTATTCCACTGGTGCACTTGC…
>SC35M_NS
AGCAAAAGCAGGGTGACAAAAACATAATGGATTCCAACACTGTATCAAGCTTTCAGGTAGACTGCTTTCTTTGGCATGTCCGCAAACGATTTGCAGACCAAGAACTGGGTGATGCCCCATTCCTTGACCGGCTTCGCCGAGATCAGAAATCTCTAAGAGGAAGAGGCAGCACTCTTGGTCTGGACATCGAAACAGCCACTCGTGCTGGAAAACAGATAGTGGAGCGGATTCTGAAGGAAGAATCCGATGAGGCACTCAAAATGACTATTGCCTCTGTACCTGCTTCACGCTACCTAACTGACATGACTCTTGAAGAGATGTCAAGAGACTGGTTCATGCTCATGCCAAAGCAAAAAGTAGCAGGCTCCCTCTGTATCAGAATGGACCAGGCGATCATGG…
rPR8:Wy-PB1/NA
>PR8_PB2
AGCGAAAGCAGGTCAATTATATTCAATATGGAAAGAATAAAAGAACTACGAAATCTAATGTCGCAGTCTCGCACCCGCGAGATACTCACAAAAACCACCGTGGACCATATGGCCATAATCAAGAAGTACACATCAGGAAGACAGGAGAAGAACCCAGCACTTAGGATGAAATGGATGATGGCAATGAAATATCCAATTACAGCAGACAAGAGGATAACGGAAATGATTCCTGAGAGAAATGAGCAAGGACAAACTTTATGGAGTAAAATGAATGATGCCGGATCAGACCGAGTGATGGTATCACCTCTGGCTGTGACATGGTGGAATAGGAATGGACCAATAACAAATACAGTTCATTATCCAAAAATCTACAAAACTTATTTTGAAAGAGTCGAAAGG…
>Wy_PB1
AGCGAAAGCAGGCAAACCATTTGAATGGATGTCAATCCGACTCTACTGTTCCTAAAGGTTCCAGCGCAAAATGCCATAAGCACCACATTCCCTTATACTGGAGATCCTCCATACAGCCATGGAACAGGAACAGGGTACACCATGGACACAGTCAACAGAACACACCAATATTCAGAGAAGGGGAAGTGGACGACAAATACAGAAACTGGGGCACCCCAACTCAACCCAATTGATGGACCACTACCTGAGGATAATGAGCCAAGTGGATATGCACAAACAGACTGTGTCCTGGAGGCTATGGCCTTCCTTGAAGAATCCCACCCAGGTATCTTTGAGAACTCATGCCTTGAAACAATGGAAGTCGTTCAACAAACAAGGGTGGACAAACTAACCCAAGGT…
>PR8_PA
AGCGAAAGCAGGTACTGATCCAAAATGGAAGATTTTGTGCGACAATGCTTCAATCCGATGATTGTCGAGCTTGCGGAAAAAACAATGAAAGAGTATGGGGAGGACCTGAAAATCGAAACAAACAAATTTGCAGCAATATGCACTCACTTGGAAGTATGCTTCATGTATTCAGATTTTCACTTCATCAATGAGCAAGGCGAGTCAATAATCGTAGAACTTGGTGATCCAAATGCACTTTTGAAGCACAGATTTGAAATAATCGAGGGAAGAGATCGCACAATGGCCTGGACAGTAGTAAACAGTATTTGCAACACTACAGGGGCTGAGAAACCAAAGTTTCTACCAGATTTGTATGATTACAAGGAGAATAGATTCATCGAAATTGGAGTAACAAGGAGA…
>PR8_HA
AGCAAAAGCAGGGGAAAATAAAAACAACCAAAATGAAGGCAAACCTACTGGTCCTGTTATGTGCACTTGCAGCTGCAGATGCAGACACAATATGTATAGGCTACCATGCGAACAATTCAACCGACACTGTTGACACAGTACTCGAGAAGAATGTGACAGTGACACACTCTGTTAACCTGCTCGAAGACAGCCACAACGGAAAACTATGTAGATTAAAAGGAATAGCCCCACTACAATTGGGGAAATGTAACATCGCCGGATGGCTCTTGGGAAACCCAGAATGCGACCCACTGCTTCCAGTGAGATCATGGTCCTACATTGTAGAAACACCAAACTCTGAGAATGGAATATGTTATCCAGGAGATTTCATCGACTATGAGGAGCTGAGGGAGCAATTGA…
>PR8_NP
AGCAAAAGCAGGGTAGATAATCACTCACTGAGTGACATCAAAATCATGGCGTCTCAAGGCACCAAACGATCTTACGAACAGATGGAGACTGATGGAGAACGCCAGAATGCCACTGAAATCAGAGCATCCGTCGGAAAAATGATTGGTGGAATTGGACGATTCTACATCCAAATGTGCACCGAACTCAAACTCAGTGATTATGAGGGACGGTTGATCCAAAACAGCTTAACAATAGAGAGAATGGTGCTCTCTGCTTTTGACGAAAGGAGAAATAAATACCTTGAAGAACATCCCAGTGCGGGGAAAGATCCTAAGAAAACTGGAGGACCTATATACAGGAGAGTAAACGGAAAGTGGATGAGAGAACTCATCCTTTATGACAAAGAAGAAATAAGGCGA…
>Wy_NA
AGCAAAAGCAGGAGTAAAGATGAATCCAAATCAAAAGATAATAACGATTGGCTCTGTTTCCCTCACCATTTCCACAATATGCTTCTTCATGCAAATTGCCATCCTGATAACTACTGTAACATTGCATTTCAAGCAATATGAATTCAACTCCCCCCCAAACAACCAAGTGATGCTGTGTGAACCAACAATAATAGAAAGAAACATAACAGAGATAGTGTATCTGACCAACACCACCATAGAGAAGGAAATATGCCCCAAACTAGCAGAATACAGAAATTGGTCAAAGCCGCAATGTAACATTACAGGATTTGCACCTTTTTCTAAGGACAATTCGATTCGGCTTTCCGCTGGTGGGGACATCTGGGTGACAAGAGAACCTTATGTGTCATGCGATCCTGA…
>PR8_M
AGCAAAAGCAGGTAGATATTGAAAGATGAGTCTTCTAACCGAGGTCGAAACGTACGTACTCTCTATCATCCCGTCAGGCCCCCTCAAAGCCGAGATCGCACAGAGACTTGAAGATGTCTTTGCAGGGAAGAACACCGATCTTGAGGTTCTCATGGAATGGCTAAAGACAAGACCAATCCTGTCACCTCTGACTAAGGGGATTTTAGGATTTGTGTTCACGCTCACCGTGCCCAGTGAGCGAGGACTGCAGCGTAGACGCTTTGTCCAAAATGCCCTTAATGGGAACGGGGATCCAAATAACATGGACAAAGCAGTTAAACTGTATAGGAAGCTCAAGAGGGAGATAACATTCCATGGGGCCAAAGAAATCTCACTCAGTTATTCTGCTGGTGCACTTGC…
>PR8_NS
AGCAAAAGCAGGGTGACAAAAACATAATGGATCCAAACACTGTGTCAAGCTTTCAGGTAGATTGCTTTCTTTGGCATGTCCGCAAACGAGTTGCAGACCAAGAACTAGGCGATGCCCCATTCCTTGATCGGCTTCGCCGAGATCAGAAATCCCTAAGAGGAAGGGGCAGTACTCTCGGTCTGGACATCAAGACAGCCACACGTGCTGGAAAGCAGATAGTGGAGCGGATTCTGAAAGAAGAATCCGATGAGGCACTTAAAATGACCATGGCCTCTGTACCTGCGTCGCGTTACCTAACTGACATGACTCTTGAGGAAATGTCAAGGGACTGGTCCATGCTCATACCCAAGCAGAAAGTGGCAGGCCCTCTTTGTATCAGAATGGACCAGGCGATCATGG…
rPR8:Wy-PB1/NAUd-sub
>PR8_PB2
AGCGAAAGCAGGTCAATTATATTCAATATGGAAAGAATAAAAGAACTACGAAATCTAATGTCGCAGTCTCGCACCCGCGAGATACTCACAAAAACCACCGTGGACCATATGGCCATAATCAAGAAGTACACATCAGGAAGACAGGAGAAGAACCCAGCACTTAGGATGAAATGGATGATGGCAATGAAATATCCAATTACAGCAGACAAGAGGATAACGGAAATGATTCCTGAGAGAAATGAGCAAGGACAAACTTTATGGAGTAAAATGAATGATGCCGGATCAGACCGAGTGATGGTATCACCTCTGGCTGTGACATGGTGGAATAGGAATGGACCAATAACAAATACAGTTCATTATCCAAAAATCTACAAAACTTATTTTGAAAGAGTCGAAAGG…
>Wy_PB1
AGCGAAAGCAGGCAAACCATTTGAATGGATGTCAATCCGACTCTACTGTTCCTAAAGGTTCCAGCGCAAAATGCCATAAGCACCACATTCCCTTATACTGGAGATCCTCCATACAGCCATGGAACAGGAACAGGGTACACCATGGACACAGTCAACAGAACACACCAATATTCAGAGAAGGGGAAGTGGACGACAAATACAGAAACTGGGGCACCCCAACTCAACCCAATTGATGGACCACTACCTGAGGATAATGAGCCAAGTGGATATGCACAAACAGACTGTGTCCTGGAGGCTATGGCCTTCCTTGAAGAATCCCACCCAGGTATCTTTGAGAACTCATGCCTTGAAACAATGGAAGTCGTTCAACAAACAAGGGTGGACAAACTAACCCAAGGT…
>PR8_PA
AGCGAAAGCAGGTACTGATCCAAAATGGAAGATTTTGTGCGACAATGCTTCAATCCGATGATTGTCGAGCTTGCGGAAAAAACAATGAAAGAGTATGGGGAGGACCTGAAAATCGAAACAAACAAATTTGCAGCAATATGCACTCACTTGGAAGTATGCTTCATGTATTCAGATTTTCACTTCATCAATGAGCAAGGCGAGTCAATAATCGTAGAACTTGGTGATCCAAATGCACTTTTGAAGCACAGATTTGAAATAATCGAGGGAAGAGATCGCACAATGGCCTGGACAGTAGTAAACAGTATTTGCAACACTACAGGGGCTGAGAAACCAAAGTTTCTACCAGATTTGTATGATTACAAGGAGAATAGATTCATCGAAATTGGAGTAACAAGGAGA…
>PR8_HA
AGCAAAAGCAGGGGAAAATAAAAACAACCAAAATGAAGGCAAACCTACTGGTCCTGTTATGTGCACTTGCAGCTGCAGATGCAGACACAATATGTATAGGCTACCATGCGAACAATTCAACCGACACTGTTGACACAGTACTCGAGAAGAATGTGACAGTGACACACTCTGTTAACCTGCTCGAAGACAGCCACAACGGAAAACTATGTAGATTAAAAGGAATAGCCCCACTACAATTGGGGAAATGTAACATCGCCGGATGGCTCTTGGGAAACCCAGAATGCGACCCACTGCTTCCAGTGAGATCATGGTCCTACATTGTAGAAACACCAAACTCTGAGAATGGAATATGTTATCCAGGAGATTTCATCGACTATGAGGAGCTGAGGGAGCAATTGA…
>PR8_NP
AGCAAAAGCAGGGTAGATAATCACTCACTGAGTGACATCAAAATCATGGCGTCTCAAGGCACCAAACGATCTTACGAACAGATGGAGACTGATGGAGAACGCCAGAATGCCACTGAAATCAGAGCATCCGTCGGAAAAATGATTGGTGGAATTGGACGATTCTACATCCAAATGTGCACCGAACTCAAACTCAGTGATTATGAGGGACGGTTGATCCAAAACAGCTTAACAATAGAGAGAATGGTGCTCTCTGCTTTTGACGAAAGGAGAAATAAATACCTTGAAGAACATCCCAGTGCGGGGAAAGATCCTAAGAAAACTGGAGGACCTATATACAGGAGAGTAAACGGAAAGTGGATGAGAGAACTCATCCTTTATGACAAAGAAGAAATAAGGCGA…
>Wy_NA
AGCAAAAGCAGGAGTAAAGATGAATCCAAATCAAAAGATAATAACGATTGGCTCTGTTTCCCTCACCATTTCCACAATATGCTTCTTCATGCAAATTGCCATCCTGATAACTACTGTAACATTGCATTTCAAGCAATATGAATTCAACTCCCCCCCAAACAACCAAGTGATGCTGTGTGAACCAACAATAATAGAAAGAAACATAACAGAGATAGTGTATCTGACCAACACCACCATAGAGAAGGAAATATGCCCCAAACTAGCAGAATACAGAAATTGGTCAAAGCCGCAATGTAACATTACAGGATTTGCACCTTTTTCTAAGGACAATTCGATTCGGCTTTCCGCTGGTGGGGACATCTGGGTGACAAGAGAACCTTATGTGTCATGCGATCCTGA…
>PR8_M
AGCAAAAGCAGGTAGATATTGAAAGATGAGTCTTCTAACCGAGGTCGAAACGTACGTACTCTCTATCATCCCGTCAGGCCCCCTCAAAGCCGAGATCGCACAGAGACTTGAAGATGTCTTTGCAGGGAAGAACACCGATCTTGAGGTTCTCATGGAATGGCTAAAGACAAGACCAATCCTGTCACCTCTGACTAAGGGGATTTTAGGATTTGTGTTCACGCTCACCGTGCCCAGTGAGCGAGGACTGCAGCGTAGACGCTTTGTCCAAAATGCCCTTAATGGGAACGGGGATCCAAATAACATGGACAAAGCAGTTAAACTGTATAGGAAGCTCAAGAGGGAGATAACATTCCATGGGGCCAAAGAAATCTCACTCAGTTATTCTGCTGGTGCACTTGC…
>PR8_NS
AGCAAAAGCAGGGTGACAAAAACATAATGGATCCAAACACTGTGTCAAGCTTTCAGGTAGATTGCTTTCTTTGGCATGTCCGCAAACGAGTTGCAGACCAAGAACTAGGCGATGCCCCATTCCTTGATCGGCTTCGCCGAGATCAGAAATCCCTAAGAGGAAGGGGCAGTACTCTCGGTCTGGACATCAAGACAGCCACACGTGCTGGAAAGCAGATAGTGGAGCGGATTCTGAAAGAAGAATCCGATGAGGCACTTAAAATGACCATGGCCTCTGTACCTGCGTCGCGTTACCTAACTGACATGACTCTTGAGGAAATGTCAAGGGACTGGTCCATGCTCATACCCAAGCAGAAAGTGGCAGGCCCTCTTTGTATCAGAATGGACCAGGCGATCATGG…

## Sheet: virus_stock_NGS
NGS on virus stocks
rHA4x
CHROM	POS	REF	ALT	FILTER	DP	AF
SC35M_HA	252	C	G	PASS	13653	0.972314			intended mutations
SC35M_HA	255	A	G	PASS	13117	0.977358			unintended mutations
SC35M_HA	258	A	C	PASS	13028	0.977356
SC35M_HA	261	A	C	PASS	13031	0.964853			POS	position 5'cDNA3'
SC35M_HA	264	T	A	PASS	13144	0.97535			REF	wild type sequence
SC35M_HA	267	C	A	PASS	13415	0.979202			ALT	introduced nucleotide
SC35M_HA	453	A	T	PASS	13572	0.964707			FILTER	quality filter
SC35M_HA	456	T	C	PASS	13800	0.976522			DP	depth of coverage
SC35M_HA	459	C	T	PASS	14173	0.969096			AF	allel frequency
SC35M_HA	468	A	G	PASS	13963	0.969777
SC35M_HA	471	A	C	PASS	13852	0.970401
SC35M_HA	474	T	A	PASS	13418	0.979803
SC35M_HA	519	C	T	PASS	14357	0.972278
SC35M_HA	522	T	C	PASS	14094	0.977012
SC35M_HA	525	G	T	PASS	14114	0.965424
SC35M_HA	528	A	C	PASS	14423	0.973099
SC35M_HA	534	T	C	PASS	16058	0.976834
SC35M_HA	1050	G	C	PASS	11411	0.969591
SC35M_HA	1053	T	A	PASS	11239	0.978112
SC35M_HA	1059	A	T	PASS	11379	0.960278
SC35M_HA	1065	T	C	PASS	10823	0.978287
SC35M_HA	1077	A	C	PASS	10454	0.985269
SC35M_HA	1080	G	A	PASS	10304	0.97894
rHA4x+4x
CHROM	POS	REF	ALT	FILTER	DP	AF
SC35M_PB2	1128	G	C	PASS	6432	0.887127
SC35M_PB2	1129	A	C	PASS	6397	0.975614
SC35M_PB2	1131	A	T	PASS	6411	0.979878
SC35M_PB2	1137	A	T	PASS	6511	0.986024
SC35M_PB2	1140	A	G	PASS	6831	0.983311
SC35M_PB2	1146	C	T	PASS	7728	0.982531
SC35M_HA	252	C	G	PASS	15092	0.976941
SC35M_HA	255	A	G	PASS	14568	0.977759
SC35M_HA	258	A	C	PASS	14483	0.977698
SC35M_HA	261	A	C	PASS	14484	0.968793
SC35M_HA	264	T	A	PASS	14553	0.978699
SC35M_HA	267	C	A	PASS	14835	0.983013
SC35M_HA	453	A	T	PASS	14014	0.967318
SC35M_HA	456	T	C	PASS	14191	0.976887
SC35M_HA	459	C	T	PASS	14515	0.971409
SC35M_HA	468	A	G	PASS	14321	0.970533
SC35M_HA	471	A	C	PASS	14193	0.974072
SC35M_HA	474	T	A	PASS	13825	0.981266
SC35M_HA	519	C	T	PASS	14480	0.976381
SC35M_HA	522	T	C	PASS	14259	0.979452
SC35M_HA	525	G	T	PASS	14264	0.965648
SC35M_HA	528	A	C	PASS	14540	0.978404
SC35M_HA	534	T	C	PASS	16257	0.981362
SC35M_HA	1050	G	C	PASS	10972	0.966825
SC35M_HA	1053	T	A	PASS	10808	0.974093
SC35M_HA	1059	A	T	PASS	10817	0.962374
SC35M_HA	1065	T	C	PASS	10176	0.979658
SC35M_HA	1077	A	C	PASS	9647	0.98414
SC35M_HA	1080	G	A	PASS	9479	0.979428
SC35M_NP	39	C	T	PASS	7071	0.985292
SC35M_NP	42	C	T	PASS	7144	0.986562
SC35M_NP	45	C	A	PASS	7356	0.987629
SC35M_NP	51	G	T	PASS	7953	0.981642
SC35M_NP	57	A	G	PASS	8500	0.987412
SC35M_NP	60	C	A	PASS	8600	0.979186
SC35M_NP	614	T	C	PASS	13238	0.982324
SC35M_NP	744	A	C	PASS	15449	0.979287
SC35M_NP	747	A	T	PASS	15208	0.975408
SC35M_NP	753	A	T	PASS	14746	0.974298
SC35M_NP	756	A	C	PASS	14691	0.979307
SC35M_NP	765	C	T	PASS	15318	0.977216
SC35M_NP	768	G	A	PASS	15220	0.976873
SC35M_M	355	T	C	PASS	11707	0.984795
SC35M_M	358	G	C	PASS	11032	0.980421
SC35M_M	361	C	G	PASS	11001	0.981729
SC35M_M	364	G	A	PASS	11057	0.979832
SC35M_M	370	A	G	PASS	12844	0.968857
rHA4x+4x+PB1TPS
CHROM	POS	REF	ALT	FILTER	DP	AF
SC35M_PB2	1128	G	C	PASS	2275	0.964835
SC35M_PB2	1129	A	C	PASS	2263	0.975254
SC35M_PB2	1131	A	T	PASS	2271	0.974901
SC35M_PB2	1137	A	T	PASS	2310	0.984848
SC35M_PB2	1140	A	G	PASS	2426	0.991756
SC35M_PB2	1146	C	T	PASS	2828	0.984795
SC35M_PB1	2259	G	A	PASS	770	0.979221
SC35M_PB1	2262	C	T	PASS	757	0.982827
SC35M_PB1	2265	T	C	PASS	715	0.981818
SC35M_PB1	2266	T	A	PASS	715	0.979021
SC35M_PB1	2267	C	G	PASS	715	0.977622
SC35M_PB1	2268	C	T	PASS	715	0.974825
SC35M_PB1	2271	C	A	PASS	715	0.979021
SC35M_PB1	2274	T	C	PASS	715	0.98042
SC35M_PB1	2277	A	G	PASS	715	0.977622
SC35M_PB1	2280	G	A	PASS	715	0.984615
SC35M_HA	252	C	G	PASS	3785	0.975429
SC35M_HA	255	A	G	PASS	3603	0.979184
SC35M_HA	258	A	C	PASS	3580	0.97933
SC35M_HA	261	A	C	PASS	3582	0.967337
SC35M_HA	264	T	A	PASS	3601	0.966121
SC35M_HA	267	C	A	PASS	3662	0.980066
SC35M_HA	453	A	T	PASS	4299	0.976506
SC35M_HA	456	T	C	PASS	4343	0.984803
SC35M_HA	459	C	T	PASS	4456	0.974416
SC35M_HA	468	A	G	PASS	4503	0.974684
SC35M_HA	471	A	C	PASS	4507	0.981362
SC35M_HA	474	T	A	PASS	4388	0.977666
SC35M_HA	519	C	T	PASS	4841	0.97831
SC35M_HA	522	T	C	PASS	4757	0.981081
SC35M_HA	525	G	T	PASS	4757	0.969729
SC35M_HA	528	A	C	PASS	4863	0.978203
SC35M_HA	534	T	C	PASS	5479	0.979558
SC35M_HA	1050	G	C	PASS	3296	0.969357
SC35M_HA	1053	T	A	PASS	3259	0.983737
SC35M_HA	1059	A	T	PASS	3359	0.968145
SC35M_HA	1065	T	C	PASS	3248	0.974138
SC35M_HA	1077	A	C	PASS	3124	0.983675
SC35M_HA	1080	G	A	PASS	3090	0.982201
SC35M_NP	39	C	T	PASS	2982	0.984909
SC35M_NP	42	C	T	PASS	3007	0.989358
SC35M_NP	45	C	A	PASS	3082	0.988968
SC35M_NP	51	G	T	PASS	3240	0.983025
SC35M_NP	57	A	G	PASS	3435	0.983115
SC35M_NP	60	C	A	PASS	3512	0.976651
SC35M_NP	744	A	C	PASS	4288	0.978778
SC35M_NP	747	A	T	PASS	4253	0.973195
SC35M_NP	753	A	T	PASS	4175	0.973892
SC35M_NP	756	A	C	PASS	4195	0.981168
SC35M_NP	765	C	T	PASS	4403	0.975471
SC35M_NP	768	G	A	PASS	4399	0.977268
SC35M_NA	609	A	G	PASS	3779	0.984123
SC35M_M	355	T	C	PASS	3603	0.985568
SC35M_M	358	G	C	PASS	3461	0.982375
SC35M_M	361	C	G	PASS	3447	0.984624
SC35M_M	364	G	A	PASS	3470	0.987032
SC35M_M	370	A	G	PASS	3928	0.967668
