# Supplementary material for: Sequential disruption of SPLASH-identified vRNA–vRNA interactions challenges their role in influenza A virus genome packaging
Source: Nucleic Acids Res. 2023 May 24;51(12):6479–94. doi: 10.1093/nar/gkad442 (PMC10325904; doi:10.1093/nar/gkad442)
Supplement: gkad442_Supplemental_Files [file gkad442_supplemental_files.zip › Supplementary Table S2.xlsx]

## Sheet: column_description
RNA interactions- structure and RPM
column name	explaination
number	ID of interaction
aSeq	interaction partner A
aStrand	sense of given numbering for partner A
bSeq	interaction partner B
bStrand	sense of given numbering for partner B
aPeak	position of local maximum on partner A
bPeak	position of local maximum on partner B
valuePeak	count at local maximum
pai	interaction start partner A
paj	interaction end partner A
pbi	interaction start partner B
pbj	interaction end partner B
peak_mfe	minimum free energy of vRNA-vRNA interaction in kcal/mol
peak_RNA	RNA nucleotides invovled in interaction (-sensed; 3'-5')
peak_structure	dot-bracket notation RNA structure (-sensed; 3'-5')
RPM_mean	mean of reads per million across different replicates
log2(RPM+1)	log2 transformed RPMs
note	IDs highlighted in red only applicable for rHA4x and rHA4x+4x

## Sheet: PR8_Wy_PB1_NA
number	aSeq	aStrand	bSeq	bStrand	aPeak	bPeak	valuePeak	pai	paj	pbi	pbj	peak_mfe	peak_RNA	peak_structure	RPM_mean	log2(RPM+1)
157	PR8_M	+	PR8_NS	+	632	276	27717	613	651	257	295	-36.2	ACUCGUUCGUCGUCUCCGGUACCUCCAACGAUCAGUCCG&AUUUUACUGGUACCGGAGACAUGGACGCAGCGCAAUGGA	.(((((((((.((((((((((((................&........))))))))))))))))))).)).........	1926	10.9121
19	PR8_HA	+	PR8_M	+	1115	83	24278	1096	1134	64	102	-21.1	CCCCUACCUGACCUUACUAUCUACCUACCAUACCAAUAG&AUAGUAGGGCAGUCCGGGGGAGUUUCGGCUCUAGCGUGU	(((((..(((.(((((((((...................&))))))))))))...)))))...................	1857.36	10.8598
963	PR8_PB2	+	PR8_NP	+	1385	559	27829	1366	1404	540	578	-24.9	GUUUUAACCCCUCAACUUGGAUAGCUGUUACACUACCCU&AGACUACGUUCCAAGUUGAGAGGGAUCCUCCAGACCUCG	.......(((((((((((((((((...............&...)))...))))))))))).)))...............	1597.64	10.6426
762	Wy_PB1	+	Wy_NA	+	1553	1016	24003	1534	1572	997	1035	-23	UUAAAAUCGUACCUCGACGGGUCAAAACCUCACAGACCU&GUCUUUUUUGCUGUCGAGGUCGUCAUCGGUAACGAACCU	......(((((((..((((.......(((((((((....&..........)))).)))))))))...)))).)))....	1360.24	10.4107
926	PR8_PB2	+	PR8_M	+	1275	190	18549	1256	1294	171	209	-26.7	ACUAUUUUCGUCAGUCUCCACUAGACUUAAAGCAGUUAU&CUGGUUAGGACAGUGGAGACUGAUUCCCCUAAAAUCCUA	.........(((((((((((((...(((((..(((....&))).)))))..)))))))))))))...............	1174.06	10.1985
918	PR8_PB2	+	PR8_HA	+	1990	715	14755	1971	2009	696	734	-26.3	ACAUUCCCCGUUAAGAGGACAUAAGUUGAUAUUGUUCCG&AUAUUGUCCUCUAAAUGGGGCCUUUAUCGUCUUUCUGGG	.....(((((((.((((((((..................&....)))))))).)))))))...................	1124.5	10.1363
163	Wy_NA	+	PR8_M	+	367	83	10897	348	386	64	102	-20.2	GACCACCCCUGUAGACCCACUGUUCUCUUGGAAUACACA&AUAGUAGGGCAGUCCGGGGGAGUUUCGGCUCUAGCGUGU	...(((.....((((.((...(((((((((((.......&............)))))))))))...)).))))..))).	918.104	9.84408
1028	PR8_PB2	+	Wy_PB1	+	1063	91	16964	1044	1082	72	110	-24.8	CUCUCUCCUUCUCCACGAAUGCCCGUUAGAAGUUUGUAA&ACGGUAUUCGUGGUGUAAGGGAAUAUGACCUCUAGGAGG	...((((((((((((((((((.((((.............&)))))))))))))....))).............))))))	884.708	9.79069
1006	PR8_PB2	+	PR8_PA	+	1385	2151	14297	1366	1404	2132	2170	-21.4	GUUUUAACCCCUCAACUUGGAUAGCUGUUACACUACCCU&UACGAAGAACCAAGUUGAGGAAGGAAUGUGUACGUAACU	.......(((((((((((((.....(((...........&.))).....)))))))))))..))...............	873.971	9.77309
180	Wy_NA	+	PR8_M	+	1228	188	12769	1209	1247	169	207	-29.4	AUCAACUGUCUCCAUUGUCCAGGCCAAUAAGACCAUAAA&UUCUGGUUAGGACAGUGGAGACUGAUUCCCCUAAAAUCC	((((...(((((((((((((.(((((.............&...))))).))))))))))))))))).............	793.382	9.63369
988	PR8_PB2	+	PR8_PA	+	811	136	13847	792	830	117	155	-17.3	ACUAGUUUCGAACUAAUAACGACGAUCCUUGUAUCACUC&UUGUUUGUUUAAACGUCGUUAUACGUGAGUGAACCUUCA	...((.((((.((..(((((((((...............&.............)))))))))..))...)))).))...	792.586	9.63224
690	Wy_PB1	+	PR8_M	+	2015	775	12883	1996	2034	756	794	-25.2	CUACGGCAACGUUGAUGUGUGAGGACCUAAGGGUUCUCC&ACCCCCACGUCUACGUUGCCAAGUUCACUAGGAGAGUGA	....((((((((.((((((...........((((.....&)))).)))))).))))))))...................	771.839	9.59402
896	PR8_PB2	+	PR8_HA	+	281	876	12857	262	300	857	895	-27.8	UCAUUUUACUUACUACGGCCUAGUCUGGCUCACUACCAU&UCCGAAACCCAGGCCGUAGUAGUGGAGUUUGCGUAGUUA	..(((((((.(((((((((((.((.(((...........&.)))..))..))))))))))))))))))...........	691.542	9.43576
946	PR8_PB2	+	Wy_NA	+	1381	153	9926	1362	1400	134	172	-23.5	AAAAGUUUUAACCCCUCAACUUGGAUAGCUGUUACACUA&GUUAUACUUAAGUUGAGGGGGGGUUUGUUGGUUCACUAC	...........((((((((((((((((((..........&)))))..)))))))))))))...................	677.491	9.40619
325	PR8_NP	+	PR8_NS	+	1203	283	10495	1184	1222	264	302	-27.5	UUGACUCUUCGUCCAUGACCCGGUAUUCCUGGUCUUCAC&UGGUACCGGAGACAUGGACGCAGCGCAAUGGAUUGACUG	......((.((((((((..((((((((............&.))))))))...)))))))).))................	628.231	9.29745
1003	PR8_PB2	+	PR8_PA	+	1238	826	12066	1219	1257	807	845	-23.3	UAUUAACACCGGUACCAUAAAAGUGUUCUCCUAACAUAC&CUUUUGUUGUGGUGCUGGUGAAUCUGAAGGCUUACCCGG	......((((((((((((((...................&......))))))))))))))...................	599.785	9.23071
527	PR8_PA	+	PR8_NP	+	1064	875	7659	1045	1083	856	894	-28	CAUGACCGUCUUGACGUCCUGUAACUCUUACUCCUCUUU&CGAGUGUUCAGGACGGACGGACGGACACACAUACCUGGA	..((.((((((...(((((((.(((.(((..........&.))).))))))))))...)))))).))............	590.178	9.20745
937	PR8_PB2	+	Wy_NA	+	794	233	12747	775	813	214	252	-23.9	CACUCCUUACUACUACAACUAGUUUCGAACUAAUAACGA&UCACAUAGACUGGUUGUGGUGGUAUCUCUUCCUUUAUAC	.......((((((((((((((((((..............&......))))))))))))))))))...............	583.069	9.19
317	PR8_NP	+	PR8_NS	+	893	361	8153	874	912	342	380	-29.9	GGACGGACACACAUACCUGGACGGCAUCGGUCACCCAUG&UAUGGGUUCGUCUUUCACCGUCCGGGAGAAACAUAGUCU	.(((...........(((((((((...(((..(((((((&)))))))))).......))))))))).........))).	555.7	9.12076
269	PR8_NP	+	Wy_NA	+	630	234	14088	611	649	215	253	-24.9	ACCACUACCUUAACCAGUCUUACUAGUUUGCACCCUAGU&CACAUAGACUGGUUGUGGUGGUAUCUCUUCCUUUAUACG	...((((((.((((((((((...................&.....)))))))))).)))))).................	528.636	9.04886
929	PR8_PB2	+	PR8_M	+	1724	444	8503	1705	1743	425	463	-26.7	CAAUUUUAAGUCACCAGGGUCUUGGGAUGUUACGAUAUG&UCCUACCCCCGACACUGGUGACUUCACCGUAAACCGGAC	.......((((((((((.(((..(((.............&.....)))..))).))))))))))...............	510.427	8.99838
56	PR8_HA	+	Wy_NA	+	1076	917	6294	1057	1095	898	936	-24.2	GGUCUCCAGAUAAACCUCGGUAACGGCCAAAAUAACUUC&GUUGACCUUUCCGAGGUUAUCCGGGUAGCAUCUAUAUUU	....(((.(((.((((((((.((.((.(((.........&.))).)))).))))))))))).)))..............	473.055	8.88891
951	PR8_PB2	+	Wy_NA	+	2226	235	11252	2207	2245	216	254	-21.4	CCGUUCCUCUGCACCACAACCAUUACUUUGCCUUUGCCC&ACAUAGACUGGUUGUGGUGGUAUCUCUUCCUUUAUACGG	...........(((((((((((...((.((.........&.)).))..)))))))))))....................	457.219	8.83989
649	Wy_PB1	+	PR8_M	+	68	953	5714	49	87	934	972	-14.5	AAGGAUUUCCAAGGUCGCGUUUUACGGUAUUCGUGGUGU&UUCUUAUAGCUUUCCUUGUCGUCUCACGACACCUACGAC	.......((..((((..(((...((((....((.((...&.............)).))))))...)))..))))..)).	453.076	8.82679
648	Wy_PB1	+	PR8_M	+	53	955	7975	34	72	936	974	-25.1	UUAGGCUGAGAUGACAAGGAUUUCCAAGGUCGCGUUUUA&CUUAUAGCUUUCCUUGUCGUCUCACGACACCUACGACUG	.((((.((((((((((((((...................&..........)))))))))))))).....))))......	437.686	8.77704
810	Wy_PB1	+	PR8_NP	+	1242	543	6633	1223	1261	524	562	-29.2	GUCGUAGUAACUCGGGACCCUACUACUACCCGUACAAGU&UAGGGUCCUACACGAGAGACUACGUUCCAAGUUGAGAGG	..((((((..((((((((((((.................&))))))))....))))..))))))...............	410.125	8.68343
1005	PR8_PB2	+	PR8_PA	+	1179	2009	8323	1160	1198	1990	2028	-22.1	GGUCCUCUAACUAAGUCGACUAUCACUCACCCUCUCUGC&CUUCCUAAAAGUCGACUUAGUUCUUUUGACGAAGAAUAG	.(((....(((((((((((((..................&.........))))))))))))).....))).........	408.561	8.67793
887	Wy_PB1	+	PR8_PA	+	2108	134	6984	2089	2127	115	153	-20.5	AUGGUCUUCACGACGUUGAACAAGCUCUUUAAAAAGGGA&CUUUGUUUGUUUAAACGUCGUUAUACGUGAGUGAACCUU	..(((.(((((((((((((((((((..............&....)))))))))).))))).......))))...)))..	391.049	8.61489
839	Wy_PB1	+	PR8_NS	+	149	339	6557	130	168	320	358	-28.8	UGUCCCAUGUGGUACCUGUGUCAGUUGUCUUGUGUGGUU&CAGUUCCCUGACCAGGUACGAGUAUGGGUUCGUCUUUCA	...(((((((.(((((((.(((((....((.........&.))....))))))))))))..)))))))...........	363.662	8.51041
234	PR8_NP	+	PR8_M	+	870	618	5274	851	889	599	637	-22	GCCAACGAGUGUUCAGGACGGACGGACGGACACACAUAC&UACCGACCUAGCUCACUCGUUCGUCGUCUCCGGUACCUC	......(((.((...(((..(((((((((..........&................)))))))))...)))...)))))	361.873	8.50332
567	PR8_PA	+	PR8_NS	+	687	697	5873	668	706	678	716	-32.6	GGCUGGUUUCAGAGGGCGGCUUGAAGAGGUCGGAACUUU&GUCUUUGCUCUUUACCGCCCUUGUUAAUCCAGUCUUCAA	((((((.....((((((((..(((((((...(((.....&.)))...)))))))))))))))......)))))).....	360.139	8.49641
955	PR8_PB2	+	PR8_NP	+	145	883	6281	126	164	864	902	-28.3	CAUGUGUAGUCCUUCUGUCCUCUUCUUGGGUCGUGAAUC&CAGGACGGACGGACGGACACACAUACCUGGACGGCAUCG	.((((((.((((.(((((((...(((((...........&))))).))))))).))))))))))...............	356.363	8.48125
460	PR8_PA	+	Wy_NA	+	142	162	4899	123	161	143	181	-20.9	GUUUAAACGUCGUUAUACGUGAGUGAACCUUCAUACGAA&AAGUUGAGGGGGGGUUUGUUGGUUCACUACGACACACUU	........(((((........((((((((..((.((...&.............)).))..)))))))))))))......	350.994	8.45941
97	PR8_HA	+	PR8_NP	+	873	778	5414	854	892	759	797	-29	AUCUCCGAAACCCAGGCCGUAGUAGUGGAGUUUGCGUAG&CUACCUAGUUCACUCUCUCUCGGCCUUGGGUCCCUUACG	.........((((((((((.((.((.((((((((.((((&)))).)))...))))))))))))))).))))........	349.02	8.45129
459	PR8_PA	+	Wy_NA	+	109	156	5033	90	128	137	175	-26.7	UCUCAUACCCCUCCUGGACUUUUAGCUUUGUUUGUUUAA&AUACUUAAGUUGAGGGGGGGUUUGUUGGUUCACUACGAC	...((.(((((((((.(((((..((..............&...)).))))).))))))))).))...............	348.999	8.45121
853	Wy_PB1	+	PR8_NS	+	2180	274	5495	2161	2199	255	293	-29	UCGUACCACCUCCGGUACCACAGAUCCCGGGCCUAACUA&GAAUUUUACUGGUACCGGAGACAUGGACGCAGCGCAAUG	.(((.(((.(((((((((((...................&.........)))))))))))...))))))..........	346.156	8.43944
949	PR8_PB2	+	Wy_NA	+	1670	227	6865	1651	1689	208	246	-27.2	GGACUUAGUCACAACCAGUUAUGGAUAGUUACCUAGUAG&UCUCUAUCACAUAGACUGGUUGUGGUGGUAUCUCUUCCU	.((....(((((((((((((((((((((...........&...))))).)))).))))))))))))....)).......	332.77	8.38271
812	Wy_PB1	+	PR8_NP	+	1357	568	4665	1338	1376	549	587	-31.3	CCUACCCGAGGUUAGGAGGCUGCUGAAACGGGAGUAUCA&UCCAAGUUGAGAGGGAUCCUCCAGACCUCGGCGUCCACG	...((((((((((.(((((((.((.((...(((......&)))...)).)).))...))))).)))))))).)).....	330.742	8.37392
811	Wy_PB1	+	PR8_NP	+	1357	504	4670	1338	1376	485	523	-24.2	CCUACCCGAGGUUAGGAGGCUGCUGAAACGGGAGUAUCA&GAAUAGUCUCCUGUUCUCGAGAACAAGCGUGGCCUUACC	......(((((.((((((((((.................&...)))))))))).)))))....................	317.832	8.31665
742	Wy_PB1	+	Wy_NA	+	1040	982	6195	1021	1059	963	1001	-19.8	AAGUCUUUGUAGGACUCGUAGCGUGGUUAUUACAAGAGU&CAAUACACACGAGUCCUGAACAACCUCUGUGUGGGUCUU	.((...(((((((((((((...(((..............&.....))))))))))))..))))...))...........	303.465	8.25013
631	Wy_PB1	+	PR8_HA	+	2029	278	4026	2010	2048	259	297	-31.5	AUGUGUGAGGACCUAAGGGUUCUCCUUGGCGAGAUAAGA&CUACCGAGAACCCUUUGGGUCUUACGCUGGGUGACGAAG	..((((((((.((.((((((((((...((..........&...)))))))))))).)).))))))))............	297.532	8.22174
783	Wy_PB1	+	Wy_NA	+	2100	1375	6026	2081	2119	1356	1394	-24	UUGUCUACAUGGUCUUCACGACGUUGAACAAGCUCUUUA&AAACACCGUGGAGUCCAUGUAUACCUUGUCCGAGUACCG	..((.(((((((.(((((((..(((..............&.)))..))))))).))))))).))...............	296.578	8.21712
632	Wy_PB1	+	PR8_HA	+	1926	536	6734	1907	1945	517	555	-22.8	ACUUAGGGAAACAGUCGGUAUUUCUUUAACUCAGACAUU&CUUUAAACGAUACCGACUGCCUCUUCCUCCCGAGUAUGG	((((.((((..(((((((((((.................&........)))))))))))........))))))))....	291.913	8.19433
936	PR8_PB2	+	Wy_NA	+	771	91	2512	752	790	72	110	-11.8	UCUACAUAUGAGGUCCUCCCCUUCACUCCUUACUACUAC&GGUGUUAUACGAAGAAGUACGUUUAACGGUAGGACUAUU	............(((((.((((((......(((......&.)))......)))).............)).)))))....	290.538	8.18754
894	PR8_PB2	+	PR8_HA	+	747	487	5509	728	766	468	506	-31	ACUGAGUUCCUUGUACGACCCUUGUCUACAUAUGAGGUC&UUGCCUCAUUGCCGUCGUACGAGGGUACUCCCCUUUUCG	...((((((((((((((((............(((((((.&..)))))))....)))))))))))).)))).........	288.73	8.17857
889	Wy_PB1	+	PR8_PA	+	2169	836	4376	2150	2188	817	855	-21.7	AACCUUAAAGAUCGUACCACCUCCGGUACCACAGAUCCC&GGUGCUGGUGAAUCUGAAGGCUUACCCGGAGGGACAAGA	...................(((((((((((.((((((((&......)).)).))))..))..)))).))))).......	276.884	8.11834
463	PR8_PA	+	Wy_NA	+	132	599	3585	113	151	580	618	-20.2	AGCUUUGUUUGUUUAAACGUCGUUAUACGUGAGUGAACC&UCGUACCGACGUACAAACACAUUGCCCCCUACUACUUUU	.((..(((((((....((((((...((((..........&.)))).)))))))))))))....))..............	275.179	8.10946
924	PR8_PB2	+	PR8_M	+	749	501	4604	730	768	482	520	-21.6	UGAGUUCCUUGUACGACCCUUGUCUACAUAUGAGGUCCU&GUCUAACGACUGAGGGUCGUAGCCAGAGUAUCCGUUUAC	.((.(((....(((((((((((((...............&.......))).))))))))))....)))..)).......	262.095	8.03944
89	PR8_HA	+	PR8_NP	+	187	1441	4387	168	206	1422	1460	-24.2	AGACAAUUGGACGAGCUUCUGUCGGUGUUGCCUUUUGAU&CCCCGCCCCUCAGAAGCUCGAGAGCCUGCUUUUCCGUCG	.......((((((((((((((..((((............&...))))...))))))))))............))))...	261.121	8.03409
919	PR8_PB2	+	PR8_HA	+	2166	1658	3941	2147	2185	1639	1677	-24.9	GUGAUUCGUAGUUACUUGACUCGUUGGAACGCUUUCCUC&AGCGGUCAAGUGACCACGAAAACCAGAGGGACCCCCGUU	....(((((.((((((((((.((((..............&)))))))))))))).)))))...................	258.85	8.02153
977	PR8_PB2	+	PR8_NS	+	943	539	4426	924	962	520	558	-18.3	CGUCUUGGGUUGUCUUCUCGUUCGGCACCUAUAUACGUU&GAGAAGGUCCUGUAUGACGACUCCUACAGUUUUUACGUC	...((((((..(((...((((.(((.((((.........&....)))).))).)))).))).)))).))..........	255.858	8.00483
991	PR8_PB2	+	PR8_PA	+	768	850	2970	749	787	831	869	-15.4	UUGUCUACAUAUGAGGUCCUCCCCUUCACUCCUUACUAC&UGAAGGCUUACCCGGAGGGACAAGAGUCGCCAGGUUUAA	((((((.....((.(((.....((((((...........&))))))...)))))...))))))................	254.935	7.99963
523	PR8_PA	+	PR8_NP	+	581	1253	3917	562	600	1234	1272	-32.9	GUUCUUUACCGGUCGUCUCCGGAGACCCUAAGGAAAGCA&UUAGUUGUCUCCCGUAGACGCCCGGUUUAGUCGUAUGUU	...((..(((((.(((((.(((((((.((((........&))))..))))).)).))))).)))))..)).........	251.832	7.98204
893	PR8_PB2	+	PR8_HA	+	706	183	4108	687	725	164	202	-24.8	CCGACCACCUUGUUCGUCACACAUGUAACUUCACAACGU&UGUGAGACAAUUGGACGAGCUUCUGUCGGUGUUGCCUUU	(((((......(((((((.((..(((...((((((....&)))))))))..)))))))))....)))))..........	248.712	7.96412
983	PR8_PB2	+	PR8_NS	+	1498	456	5322	1479	1517	437	475	-24	ACAUCUACUCAUGAGGUCGUGCCUCUCCCAUCACCACUC&AAAACUGGCCGACCUCUGAGAUUAUAACGAUUCCCGAAA	.......((((.(((((((.(((................&......))))))))))))))...................	238.524	7.90403
945	PR8_PB2	+	Wy_NA	+	1225	85	2901	1206	1244	66	104	-25	CUAACGGCUUCGUUAUUAACACCGGUACCAUAAAAGUGU&GGUAAAGGUGUUAUACGAAGAAGUACGUUUAACGGUAGG	...((..((((((...(((((((..((((..........&))))..))))))).))))))..))...............	238.52	7.904
267	PR8_NP	+	Wy_NA	+	774	74	2945	755	793	55	93	-19.7	GUUACUACCUAGUUCACUCUCUCUCGGCCUUGGGUCCCU&ACAAAGGGAGUGGUAAAGGUGUUAUACGAAGAAGUACGU	.....(((((...(((((((((.................&....)))))))))...)))))..................	237	7.89482
536	PR8_PA	+	PR8_NP	+	1613	774	5195	1594	1632	755	793	-24.1	CUCAAAAGAGAGUGACUGGGUUCUGAACUUGGUGUAUUU&GUUACUACCUAGUUCACUCUCUCUCGGCCUUGGGUCCCU	......(((((((((((((((..(((.............&.)))..))))))).)))))))).................	233.104	7.87101
916	PR8_PB2	+	PR8_HA	+	1433	1084	3773	1414	1452	1065	1103	-24	UAUAACGGGCUGUACUGAGGUUCGUAGCUCUACAGUUAC&GAUAAACCUCGGUAACGGCCAAAAUAACUUCCCCCUACC	.......(((((((((((((((.................&....)))))))))).)))))...................	229.593	7.84921
602	Wy_PB1	+	PR8_HA	+	209	1687	3374	190	228	1668	1706	-26	UGCUGUUUAUGUCUUUGACCCCGUGGGGUUGAGUUGGGU&GACCCCCGUUAGUCAAAGACCUACACAAGAUUACCUAGA	...(((.((.(((((((((..((.(((((..........&.)))))))...))))))))).)).)))............	225.7	7.82464
562	PR8_PA	+	PR8_NS	+	774	195	4887	755	793	176	214	-26.8	CGUUCGACAGAGUUUACAGGUUUCUUCAUUUACGAUCUU&GCCAGACCUGUAGUUCUGUCGGUGUGCACGACCUUUCGU	((((((((((((.((((((((((................&...))))))))))))))))))).....))).........	218.128	7.77563
663	Wy_PB1	+	PR8_M	+	1248	73	2838	1229	1267	54	92	-25.2	GUAACUCGGGACCCUACUACUACCCGUACAAGUUGUACG&UGCAUGAGAGAUAGUAGGGCAGUCCGGGGGAGUUUCGGC	....((((((.((((((((((...(((.((.........&)).)))..)).))))))))...))))))...........	212.354	7.7371
897	PR8_PB2	+	PR8_HA	+	781	882	2695	762	800	863	901	-17.1	AGGUCCUCCCCUUCACUCCUUACUACUACAACUAGUUUC&ACCCAGGCCGUAGUAGUGGAGUUUGCGUAGUUACGUACU	..............(((((..((((((((..........&.........))))))))))))).................	207.549	7.70424
1018	PR8_PB2	+	Wy_PB1	+	765	91	2065	746	784	72	110	-22.5	CCCUUGUCUACAUAUGAGGUCCUCCCCUUCACUCCUUAC&ACGGUAUUCGUGGUGUAAGGGAAUAUGACCUCUAGGAGG	.(((..((((.....((((((...(((((((((......&...........)))).))))).....)))))))))))))	206.834	7.69928
953	PR8_PB2	+	Wy_NA	+	1904	1297	4942	1885	1923	1278	1316	-20.5	GGGAAGCGUCGGCGAGGUGGUUUCGUUUCAUCUUACGUC&CCACGAAAAUACACCUCAACUAUUCCCCUUCUUUUGUCC	(((((..((....((((((.((((((.............&..))))))...)))))).))..)))))............	206.65	7.69801
898	PR8_PB2	+	PR8_HA	+	768	954	2855	749	787	935	973	-25.6	UUGUCUACAUAUGAGGUCCUCCCCUUCACUCCUUACUAC&AUAUUUGUCGUCAGAGGGAAUGGUCUUAUAUGUGGGUCA	...(((((((((((((((...(((((.............&.............)))))...)))))))))))))))...	204.223	7.68105
1036	PR8_PB2	+	Wy_PB1	+	1112	1842	4289	1093	1131	1823	1861	-24.8	CACGUACUCCCUAUACUUCUCAAGUGUUACCAACCCUCU&UAUAGGCCUUAGAAGUGUAGGGACUUCAGACGAAUUUCA	..(((..(((((((((((((.(((..(((..........&..)))..))))))))))))))))......))).......	202.854	7.67139
559	PR8_PA	+	PR8_NS	+	182	799	3122	163	201	780	818	-14.9	UACAUAAGUCUAAAAGUGAAGUAGUUACUCGUUCCGCUC&ACUCGUUUAUUGUAAAUACGUUCGGAAUGUAGAUAACGA	.......................(((((((((((((...&......................))))))).)).))))..	201.628	7.66269
827	Wy_PB1	+	PR8_NP	+	2006	439	4625	1987	2025	420	458	-23.6	UACCUUAUACUACGGCAACGUUGAUGUGUGAGGACCUAA&ACCACUGCUACGUUGCCGACCAGACUGAGUGUACUACUA	(((((((..((.(((((((((....(((...........&..)))....)))))))))...))..)))).)))......	198.799	7.6424
16	PR8_HA	+	PR8_M	+	756	505	3977	737	775	486	524	-23.5	UCAUUCUCUAGUUCGACCCUCCUACUUGAUAAUGACCUG&AACGACUGAGGGUCGUAGCCAGAGUAUCCGUUUACCACU	.....((((.(((((((((((..................&.......)))))))).))).))))...............	198.623	7.64113
72	PR8_HA	+	Wy_NA	+	1688	1003	3507	1669	1707	984	1022	-27.4	ACCCCCGUUAGUCAAAGACCUACACAAGAUUACCUAGAA&AACCUCUGUGUGGGUCUUUUUUGCUGUCGAGGUCGUCAU	..((.((.((((.((((((((((((.(((..........&....)))))))))))))))...)))).)).)).......	196.069	7.62255
1026	PR8_PB2	+	Wy_PB1	+	706	2044	2166	687	725	2025	2063	-18.4	CCGACCACCUUGUUCGUCACACAUGUAACUUCACAACGU&AGGGUUCUCCUUGGCGAGAUAAGAGUUGUGUUCGGUUUC	((((.((((((((((((((.......(((((........&.))))).....)))))).)))))....))).))))....	193.587	7.60427
884	Wy_PB1	+	PR8_PA	+	1356	971	2661	1337	1375	952	990	-34.4	CCCUACCCGAGGUUAGGAGGCUGCUGAAACGGGAGUAUC&ACGUACUCUUGUAAGAAACCUACCUUCCUUGGGUUACAA	....((((((((..((((((...((...((((((((((.&..)))))))))).))...))).))).)))))))).....	190.975	7.58477
923	PR8_PB2	+	PR8_M	+	749	450	2059	730	768	431	469	-12.5	UGAGUUCCUUGUACGACCCUUGUCUACAUAUGAGGUCCU&CCCCGACACUGGUGACUUCACCGUAAACCGGACCAUACA	...((((....((((...............(((((((((&..........)).))))))).))))....))))......	189.5	7.57365
892	PR8_PB2	+	PR8_HA	+	715	123	2514	696	734	104	142	-21.6	UUGUUCGUCACACAUGUAACUUCACAACGUAAACUGAGU&GGUACGCUUGUUAAGUUGGCUGUGACAACUGUGUCAUGA	..(((.((((((....((((((.((((((((........&..)))).)))).))))))..)))))))))..........	184.559	7.53573
445	PR8_PA	+	PR8_M	+	2104	84	2356	2085	2123	65	103	-30.9	ACUUCGUUAACUCCUCACGGACUAAUUACUAGGGACCCA&UAGUAGGGCAGUCCGGGGGAGUUUCGGCUCUAGCGUGUC	...(((..((((((((.((((((..((((((........&))))))...)))))))))))))).)))............	182.348	7.51844
413	PR8_PA	+	PR8_M	+	116	838	1442	97	135	819	857	-14.1	CCCCUCCUGGACUUUUAGCUUUGUUUGUUUAAACGUCGU&AACGUGAACUGUAACACCUAAGAACUAGCAGAAAAAAAG	...((.((((..((((((...((((.......((((...&.)))).......)))).)))))).)))).))........	181.082	7.50845
935	PR8_PB2	+	Wy_NA	+	336	1183	3911	317	355	1164	1202	-25.2	GUACCACCUUAUCCUUACCUGGUUAUUGUUUAUGUCAAG&CGACCAGGUUGGGAUUGAGGUUUAACGUCUAUUUAUCCG	.....((((((((((.((((((((...............&.)))))))).))))).)))))..................	180.068	7.50039
558	PR8_PA	+	PR8_NS	+	182	748	4230	163	201	729	767	-16.8	UACAUAAGUCUAAAAGUGAAGUAGUUACUCGUUCCGCUC&UACCAACUAACUUCUUCACUCUGUGUUUGACUUCUAUUG	.....(((((.((((((((((.(((((............&.......))))).))))))).....))))))))......	179.259	7.49392
939	PR8_PB2	+	Wy_NA	+	724	644	2566	705	743	625	663	-7.8	ACACAUGUAACUUCACAACGUAAACUGAGUUCCUUGUAC&ACGAUCGAAGUAAAUGUUACCCUCCGAACAUCUAUCAUA	..((((...(((((....(((..................&)))...)))))..))))......................	178.106	7.48467
412	PR8_PA	+	PR8_M	+	131	801	2654	112	150	782	820	-19.2	UAGCUUUGUUUGUUUAAACGUCGUUAUACGUGAGUGAAC&ACUAGGAGAGUGAUAACGGCGUUUAUAGUAACCCUAGAA	.......(((....(((((((((((((.((.........&..........)))))))))))))))....))).......	176.712	7.4734
1021	PR8_PB2	+	Wy_PB1	+	805	463	2384	786	824	444	482	-13.6	ACUACAACUAGUUUCGAACUAAUAACGACGAUCCUUGUA&UUGACGUAAUCGGUUGUGGUAUCUUCAAAAAUCUAGCUU	(((((((((.(((.((.......................&....)).))).)))))))))...................	176.12	7.46859
516	PR8_PA	+	PR8_NP	+	598	264	3258	579	617	245	283	-28.9	UCCGGAGACCCUAAGGAAAGCAGUCAGGCUCUCUCCUCU&ACGAGAGACGAAAACUGCUUUCCUCUUUAUUUAUGGAAC	((((.........(((((((((((.....((((((....&..)))))).....))))))))))).........))))..	174.694	7.45692
984	PR8_PB2	+	PR8_NS	+	1901	223	3022	1882	1920	204	242	-28.5	GAAGGGAAGCGUCGGCGAGGUGGUUUCGUUUCAUCUUAC&CGACCUUUCGUCUAUCACCUCGCCUAAGACUUUCUUCUU	.((((((((.((((((((((((((..((...........&........))...)))))))))))...)))))))).)))	173.957	7.45086
806	Wy_PB1	+	PR8_NP	+	1043	436	3466	1024	1062	417	455	-22	UCUUUGUAGGACUCGUAGCGUGGUUAUUACAAGAGUUUG&AUUACCACUGCUACGUUGCCGACCAGACUGAGUGUACUA	(((..((.((...(((((((((((...............&...))))).))))))...)).)).)))............	164.691	7.37235
959	PR8_PB2	+	PR8_NP	+	932	871	2780	913	951	852	890	-26.3	CUGUAGGAAUCCGUCUUGGGUUGUCUUCUCGUUCGGCAC&CCAACGAGUGUUCAGGACGGACGGACGGACACACAUACC	((((.....(((((((((((.......((((((.((...&))))))))..)))))))))))...))))...........	160.286	7.33348
563	PR8_PA	+	PR8_NS	+	688	453	2772	669	707	434	472	-25.4	GCUGGUUUCAGAGGGCGGCUUGAAGAGGUCGGAACUUUU&CUAAAAACUGGCCGACCUCUGAGAUUAUAACGAUUCCCG	..((((((((((((.(((((...................&.........))))).))))))))))))............	158.746	7.31964
922	PR8_PB2	+	PR8_M	+	772	79	2070	753	791	60	98	-29.5	CUACAUAUGAGGUCCUCCCCUUCACUCCUUACUACUACA&AGAGAUAGUAGGGCAGUCCGGGGGAGUUUCGGCUCUAGC	(((....(((((..(((((((..(((((((((((((...&..)).)))))))).)))..))))))))))))....))).	157.656	7.30976
458	PR8_PA	+	Wy_NA	+	263	73	2075	244	282	54	92	-19.6	GUGUCUAAACUUUAUUAGCUCCCUUCUCUAGCGUGUUAC&GACAAAGGGAGUGGUAAAGGUGUUAUACGAAGAAGUACG	((((.....((((((((.(((((((..............&....))))))))))))))).....))))...........	156.738	7.30138
1022	PR8_PB2	+	Wy_PB1	+	708	925	2609	689	727	906	944	-12.3	GACCACCUUGUUCGUCACACAUGUAACUUCACAACGUAA&UCUGUGUCUCGAAAGAAAGUGUUAGUGACCCCUGUUGUG	...(((....((((..(((((..................&..)))))..)))).....)))..................	152.216	7.25942
940	PR8_PB2	+	Wy_NA	+	733	705	2803	714	752	686	724	-19.8	ACUUCACAACGUAAACUGAGUUCCUUGUACGACCCUUGU&GAGUCCUGGGUCCUCAGUCUUACGCAAACAUAGUUACCU	.........(((((((((((..........(((((....&.......))))))))))).)))))...............	149.078	7.22957
8	PR8_HA	+	PR8_M	+	384	91	2433	365	403	72	110	-24.6	AAAGUAGCUGAUACUCCUCGACUCCCUCGUUAACUCGAG&GCAGUCCGGGGGAGUUUCGGCUCUAGCGUGUCUCUGAAC	..((.((((((........((((((((((...(((....&..))).))))))))))))))))))...............	145.343	7.19321
1010	PR8_PB2	+	PR8_PA	+	2225	821	2692	2206	2244	802	840	-22.1	CCCGUUCCUCUGCACCACAACCAUUACUUUGCCUUUGCC&AAAAACUUUUGUUGUGGUGCUGGUGAAUCUGAAGGCUUA	...((((.((.((((((((((..................&..........)))))))))).)).))))...........	144.98	7.18962
1031	PR8_PB2	+	Wy_PB1	+	1507	94	2251	1488	1526	75	113	-27.1	CAUGAGGUCGUGCCUCUCCCAUCACCACUCGUAACUGGC&GUAUUCGUGGUGUAAGGGAAUAUGACCUCUAGGAGGUAU	...(((((((((....((((..((((((...........&......))))))...)))).)))))))))..........	137.809	7.11695
1032	PR8_PB2	+	Wy_PB1	+	1008	1381	2567	989	1027	1362	1400	-29.5	GUAGGAAGUCAAAACCACCUAAGUGUAAAUUCUCUUGUU&GAAACGGGAGUAUCACUUACGUGGUUUAGUACUCCCUUA	..(((.(((..(((((((.((((((......((((((((&..))))))))...)))))).)))))))...))).)))..	137.688	7.1157
6	PR8_HA	+	PR8_M	+	184	615	2516	165	203	596	634	-28.6	GUGAGACAAUUGGACGAGCUUCUGUCGGUGUUGCCUUUU&GUUUACCGACCUAGCUCACUCGUUCGUCGUCUCCGGUAC	..(((((...((((((((...(((((((((.........&...)))))))..))....))))))))..)))))......	131.281	7.04746
996	PR8_PB2	+	PR8_PA	+	756	2155	1552	737	775	2136	2174	-16.7	CUUGUACGACCCUUGUCUACAUAUGAGGUCCUCCCCUUC&AAGAACCAAGUUGAGGAAGGAAUGUGUACGUAACUCAAU	....((((.........(((((((....(((((..(((.&.......)))..)))))....))))))))))).......	129.442	7.02726
608	Wy_PB1	+	PR8_HA	+	479	1059	1992	460	498	1040	1078	-24	UGGUAUCUUCAAAAAUCUAGCUUACCUGAUUGUCGAUUA&GUAAGGCAGGUAAGUUAGGUCUCCAGAUAAACCUCGGUA	.(((((((......((((((((((((((...........&......))))))))))))))....))))..)))......	129.39	7.02669
478	PR8_PA	+	Wy_NA	+	825	1057	3666	806	844	1038	1076	-24.8	ACUUUUGUUGUGGUGCUGGUGAAUCUGAAGGCUUACCCG&GUUUGUUACUCCUUCCACCAGUACCUCACUUUCCGACCC	........((.((((((((((.....(((((........&..........))))))))))))))).))...........	125.73	6.98561
53	PR8_HA	+	Wy_NA	+	1099	153	1535	1080	1118	134	172	-20.7	CGGCCAAAAUAACUUCCCCCUACCUGACCUUACUAUCUA&GUUAUACUUAAGUUGAGGGGGGGUUUGUUGGUUCACUAC	.((((((...(((.(((((((..((..............&..........))...))))))))))..))))))......	124.918	6.97634
535	PR8_PA	+	PR8_NP	+	1452	748	3252	1433	1471	729	767	-26.6	AAUUACGUAGAACACGUCGUUACCUACUAAAGGUUAAUU&CUUUAAAGUUUGACGACGUGUUUUUCGUUACUACCUAGU	....(((.((((((((((((((.....(((((.......&))))).....)))))))))))))).)))...........	124.243	6.96859
1029	PR8_PB2	+	Wy_PB1	+	1238	147	1738	1219	1257	128	166	-19.5	UAUUAACACCGGUACCAUAAAAGUGUUCUCCUAACAUAC&CUUGUCCCAUGUGGUACCUGUGUCAGUUGUCUUGUGUGG	.(((.((((.(((((((((....................&.........))))))))).)))).)))............	123.107	6.95544
1019	PR8_PB2	+	Wy_PB1	+	723	153	1428	704	742	134	172	-17.9	CACACAUGUAACUUCACAACGUAAACUGAGUUCCUUGUA&CCAUGUGGUACCUGUGUCAGUUGUCUUGUGUGGUUAUAA	......(((((((.(((((....((((((((.((.....&......)).)).....))))))...))))).))))))).	122.164	6.94443
31	PR8_HA	+	Wy_NA	+	284	367	1691	265	303	348	386	-25.3	AGAACCCUUUGGGUCUUACGCUGGGUGACGAAGGUCACU&GACCACCCCUGUAGACCCACUGUUCUCUUGGAAUACACA	(((((....((((((.((((..(((((............&...))))).))))))))))..))))).............	121.685	6.93881
403	PR8_PA	+	PR8_HA	+	2116	1157	1430	2097	2135	1138	1176	-19.3	CCUCACGGACUAAUUACUAGGGACCCAAAACGAAUUACG&UAGUCUUACUUGUCCCUAGUCCGAUACGUCGCCUAGUUU	.....((((((.......((((((...............&...........))))))))))))................	120.863	6.92912
958	PR8_PB2	+	PR8_NP	+	756	537	1300	737	775	518	556	-16.3	CUUGUACGACCCUUGUCUACAUAUGAGGUCCUCCCCUUC&CUUACCUAGGGUCCUACACGAGAGACUACGUUCCAAGUU	((((.(((......((((.......(((((((.......&.......)))).))).......))))..)))..))))..	119.536	6.91332
520	PR8_PA	+	PR8_NP	+	518	881	2651	499	537	862	900	-22.4	CGUCUGAUGUGAGAGCUACUUCUUUCGUCCCGAUCCUAG&UUCAGGACGGACGGACGGACACACAUACCUGGACGGCAU	((((..(((((........(((.(((((.(((.((((..&...)))))))))))).)))..))))).....))))....	118.955	6.90635
993	PR8_PB2	+	PR8_PA	+	764	1413	1641	745	783	1394	1432	-15.7	ACCCUUGUCUACAUAUGAGGUCCUCCCCUUCACUCCUUA&UUAUGUAUUACUUCCCUCACAUGUAGUUAUGACGGAACG	.((..((.((((((.(((((...................&..............))))).)))))).))....))....	117.709	6.89129
931	PR8_PB2	+	Wy_NA	+	225	73	2180	206	244	54	92	-21.3	UGUUCUCCUAUUGCCUUUACUAAGGACUCUCUUUACUCG&GACAAAGGGAGUGGUAAAGGUGUUAUACGAAGAAGUACG	..(((((.(((.(((((((((....(((((((((.....&...))))))))))))))))))...))).)).))).....	117.561	6.88948
917	PR8_PB2	+	PR8_HA	+	1883	602	2338	1864	1902	583	621	-24.8	CGUGUCUAUUAUUUUGAAGAAGGGAAGCGUCGGCGAGGU&UUUUUCCCUUUCUUCAGGAACAUGACACCCCAUAAGUAG	.(((((.((..((((((((((((((((............&..)))))))).))))))))..)))))))...........	114.982	6.85775
555	PR8_PA	+	PR8_NS	+	132	538	1447	113	151	519	557	-19.5	AGCUUUGUUUGUUUAAACGUCGUUAUACGUGAGUGAACC&AGAGAAGGUCCUGUAUGACGACUCCUACAGUUUUUACGU	.........(((..(((((((((((((((.((.......&........)).))))))))))).......))))..))).	114.66	6.85375
51	PR8_HA	+	Wy_NA	+	781	559	6525	762	800	540	578	-25.3	UUGAUAAUGACCUGGAACGAUUUUGGGCCUCUGUGUUAU&ACACGUAUCGUACCAGGUCGAGUUCAACAGUGCUACCUU	((((...((((((((.(((((..........(((((...&))))).))))).))))))))...))))............	113.915	6.84442
349	PR8_PA	+	PR8_HA	+	79	1492	2857	60	98	1473	1511	-19	CUAACAGCUCGAACGCCUUUUUUGUUACUUUCUCAUACC&AAACUCAAGAUGGUGUUCACACUGUUACUUACGUACCUU	.((((((...(((((((..(((((...............&.....))))).)))))))...))))))............	113.151	6.8348
283	PR8_NP	+	Wy_NA	+	1227	63	1676	1208	1246	44	82	-26.4	AUUCCUGGUCUUCACCUCCUUUGUGGUUAGUUGUCUCCC&UGCUAACCGAGACAAAGGGAGUGGUAAAGGUGUUAUACG	...(((.....((((.((((((((((((((.........&..)))))))...))))))).))))...))).........	113.145	6.83472
514	PR8_PA	+	PR8_NP	+	138	1145	1690	119	157	1126	1164	-14.8	GUUUGUUUAAACGUCGUUAUACGUGAGUGAACCUUCAUA&UCUCCUCAAGUUUAACGAAGGUUACUUUUAUACCUCUGA	.........(((.((((((.((.((((.((.........&..)))))).)).))))))..)))................	112.958	6.83236
962	PR8_PB2	+	PR8_NP	+	665	1259	2001	646	684	1240	1278	-22	AACCUCUCUCUUGACCAGGCGUUUUGCUCUAAGGAGGGU&GUCUCCCGUAGACGCCCGGUUUAGUCGUAUGUUGGAUGC	.........((.((((.(((((((((......(((((..&.))))))).))))))).)))).))...............	112.169	6.82233
912	PR8_PB2	+	PR8_HA	+	1329	1318	2447	1310	1348	1299	1337	-17.4	ACUUAGGAUACGUAGUUGAAAAUUCUGUAAAAGUCUUCC&AAUUUAUUUUUUCAACUACUACCUAAAGACCUGUAAACC	..(((((.((.(((((((((((.................&........)))))))))))))))))).............	110.668	6.80307
719	Wy_PB1	+	Wy_NA	+	513	106	2189	494	532	87	125	-17.3	GAUUACUUAGUCCUUCCGAUUAUCUAAAGGAGUUCCUAC&AGUACGUUUAACGGUAGGACUAUUGAUGACAUUGUAACG	.((((..(((((((.(((.....................&...........))).))))))).))))............	110.177	6.79671
999	PR8_PB2	+	PR8_PA	+	1185	145	1653	1166	1204	126	164	-14.3	CUAACUAAGUCGACUAUCACUCACCCUCUCUGCUUGUCA&UAAACGUCGUUAUACGUGAGUGAACCUUCAUACGAAGUA	...(((..((.((...((((((((......((..(((..&...))).))......))))))))....))..))..))).	109.671	6.79013
992	PR8_PB2	+	PR8_PA	+	951	844	1823	932	970	825	863	-14.3	GUUGUCUUCUCGUUCGGCACCUAUAUACGUUCCGACGUU&UGAAUCUGAAGGCUUACCCGGAGGGACAAGAGUCGCCAG	.(((((.((((...(((..(((...((.((((.......&.)))).)).))).....))))))))))))..........	109.376	6.78628
995	PR8_PB2	+	PR8_PA	+	767	2026	1256	748	786	2007	2045	-5.1	CUUGUCUACAUAUGAGGUCCUCCCCUUCACUCCUUACUA&UAGUUCUUUUGACGAAGAAUAGCAAGUCCGAGAAUCCCU	((((.((...(((...(((....................&..........))).....)))...))..)))).......	109.305	6.78535
429	PR8_PA	+	PR8_M	+	1139	228	2619	1120	1158	209	247	-27.3	GAUUUCACCCGUGAACCACUCUUGUACCGUGGUCUUUUC&AAACACAAGUGCGAGUGGCACGGGUCACUCGCUCCUGAC	......(((((((..((((((..((((.(((........&...)))..)))))))))))))))))..............	108.585	6.77591
34	PR8_HA	+	Wy_NA	+	88	889	1632	69	107	870	908	-28	CGUCGACGUCUACGUCUGUGUUAUACAUAUCCGAUGGUA&UAGGACCACAGUCUACACAGACGUCUCUGUUGACCUUUC	.(((((((...((((((((((........(((.......&..))).........))))))))))...))))))).....	108.545	6.77538
961	PR8_PB2	+	PR8_NP	+	720	1182	1468	701	739	1163	1201	-13.4	CGUCACACAUGUAACUUCACAACGUAAACUGAGUUCCUU&GAUACCUUAGUUCAUGUGAACUUGACUCUUCGUCCAUGA	.((((((((((...............(((((((......&.....)))))))))))))....)))).............	108.005	6.76825
879	Wy_PB1	+	PR8_PA	+	1510	87	1537	1491	1529	68	106	-11.7	UAAACUUAAGUGUUCGAAAAAAAUAGCUAUACCUAAACA&UCGAACGCCUUUUUUGUUACUUUCUCAUACCCCUCCUGG	.........((((((((......................&))))))))...............................	107.869	6.76644
549	PR8_PA	+	PR8_NP	+	1943	871	1410	1924	1962	852	890	-28.1	CCCUUCCAGACGUCCUGAAAUAAUCGUUUCAGCCAUAAG&CCAACGAGUGUUCAGGACGGACGGACGGACACACAUACC	.((.(((...(((((((((....(((((...........&..)))))...)))))))))...))).))...........	106.797	6.75217
1038	PR8_PB2	+	Wy_PB1	+	2045	92	1660	2026	2064	73	111	-19.2	CAAGAGCCUUUCCUACGACCGUGAAAUUGACUUCUGGGU&CGGUAUUCGUGGUGUAAGGGAAUAUGACCUCUAGGAGGU	..((((..((((((((.((((((((((((..........&)))).))))))))))).)))))......)))).......	106.416	6.74706
1039	PR8_PB2	+	Wy_PB1	+	2105	320	1703	2086	2124	301	339	-28.8	CUCAGGCGACAAGACUCCCCUAAGGAGUAAGACCCGUUU&CGGAAGGAACUUCUUAGGGUGGGUCCAUAGAAACUCUUG	............((((((((((((((((.....(((...&))).....))))))))))).)))))..............	106.409	6.74697
494	PR8_PA	+	Wy_NA	+	2076	156	1574	2057	2095	137	175	-23.4	GACCCUGGAAACUAGAACCCCCCGAUAUACUUCGUUAAC&AUACUUAAGUUGAGGGGGGGUUUGUUGGUUCACUACGAC	.........((((((((((((((..((.((((.......&......))))))..))))))))..)))))).........	105.62	6.73633
895	PR8_PB2	+	PR8_HA	+	684	777	2033	665	703	758	796	-14.3	CGUUUUGCUCUAAGGAGGGUCACCGACCACCUUGUUCGU&CUACUUGAUAAUGACCUGGAACGAUUUUGGGCCUCUGUG	.............(((((.(((.......((..((.(((&..........)))))..))........))).)))))...	105.579	6.73578
470	PR8_PA	+	Wy_NA	+	109	1256	1371	90	128	1237	1275	-7.8	UCUCAUACCCCUCCUGGACUUUUAGCUUUGUUUGUUUAA&AAGACCAUAAAAGAGACAACUUCCGUUUUCGACGUAGUU	..............((((.....((..((((((.(((..&.........))).))))))))))))..............	105.219	6.7309
891	Wy_PB1	+	PR8_PA	+	2231	2028	1651	2212	2250	2009	2047	-22.8	AAGCUCAGACCUGCCUAAUUCUUCCUUCUCAAGAGACUC&GUUCUUUUGACGAAGAAUAGCAAGUCCGAGAAUCCCUGU	...(((.(((.(((...(((((((....((((((((...&..)))))))).))))))).))).))).))).........	105.017	6.72815
347	PR8_PA	+	PR8_HA	+	72	1169	979	53	91	1150	1188	-8.3	UAGGCUACUAACAGCUCGAACGCCUUUUUUGUUACUUUC&UCCCUAGUCCGAUACGUCGCCUAGUUUUUUCGUGUGUUU	(((((.((((.....(((.((..................&......)).))))).)).)))))................	104.768	6.72476
268	PR8_NP	+	Wy_NA	+	618	73	1351	599	637	54	92	-20	CUCAACCUUGUUACCACUACCUUAACCAGUCUUACUAGU&GACAAAGGGAGUGGUAAAGGUGUUAUACGAAGAAGUACG	....((((..((((((((.((((................&....)))).))))))))))))..................	104.332	6.7188
1000	PR8_PB2	+	PR8_PA	+	1247	104	1547	1228	1266	85	123	-6.1	CGGUACCAUAAAAGUGUUCUCCUAACAUACUAUUUUCGU&UACUUUCUCAUACCCCUCCUGGACUUUUAGCUUUGUUUG	.((((.....((((((.......................&))))))....)))).........................	102.994	6.70035
938	PR8_PB2	+	Wy_NA	+	728	442	1332	709	747	423	461	-15.3	AUGUAACUUCACAACGUAAACUGAGUUCCUUGUACGACC&CUGUCCCUUGUUGUGAUUUGUUGCACGUAAGUUUACUGU	.((((((.((((((((.......................&........))))))))...))))))..............	102.106	6.68799
902	PR8_PB2	+	PR8_HA	+	729	1245	837	710	748	1226	1264	-15.3	UGUAACUUCACAACGUAAACUGAGUUCCUUGUACGACCC&AUAGCUCUUUUACUUGUAAGUUAAGUGUCGACACCCAUU	..((((((.((((.(((((..(((((.............&..))))).)))))))))))))))................	101.233	6.67572
985	PR8_PB2	+	PR8_NS	+	2192	524	2201	2173	2211	505	543	-23	GAACGCUUUCCUCUCUUCCGAUUACACGAUUAACCCGUU&AAAGUGGUAACGGAAGAGAAGGUCCUGUAUGACGACUCC	..(((....(((((((((((.((((.((...........&....))))))))))))))).))...)))...........	101.185	6.67503
1041	PR8_PB2	+	Wy_PB1	+	2148	1967	2071	2129	2167	1948	1986	-26.8	UGUUCUCUAUACCCGGUCGUGAUUCGUAGUUACUUGACU&UUACGACAUCACUACGGUCGGGUACCAGGCCGGUUUUCA	((.(((...((((((((((((((((((((..........&)))))).))))...))))))))))..))).)).......	100.088	6.65947
466	PR8_PA	+	Wy_NA	+	131	790	1419	112	150	771	809	-8	UAGCUUUGUUUGUUUAAACGUCGUUAUACGUGAGUGAAC&UAUGAUUUUAUGAUAAGUAACUCCUCCCCUUUUAACAAG	.....(((((((((((((.(((((...............&.))))))))).)))))))))...................	99.7377	6.65446
465	PR8_PA	+	Wy_NA	+	106	790	1545	87	125	771	809	-3.6	CUUUCUCAUACCCCUCCUGGACUUUUAGCUUUGUUUGUU&UAUGAUUUUAUGAUAAGUAACUCCUCCCCUUUUAACAAG	.................................((((((&.................................))))))	98.5777	6.63775
700	Wy_PB1	+	Wy_NA	+	217	510	1366	198	236	491	529	-26.7	AUGUCUUUGACCCCGUGGGGUUGAGUUGGGUUAACUACC&GAUAACUACUUACUCAACCCACAAGGUAAAGUAGACCCC	..((((...(((..((.(((((((((..(((((......&..)))))....)))))))))))..))).....))))...	98.53	6.63706
998	PR8_PB2	+	PR8_PA	+	1099	145	1582	1080	1118	126	164	-14.2	UAACUUCUAUUCUCACGUACUCCCUAUACUUCUCAAGUG&UAAACGUCGUUAUACGUGAGUGAACCUUCAUACGAAGUA	..((((((((.((((((((....................&............)))))))).........))).))))).	97.7133	6.62517
294	PR8_NP	+	Wy_NA	+	1365	884	2033	1346	1384	865	903	-24.2	UCCCCUCUUGUAGACUGUACUCCUGGCUUUAGUAUUCCU&AGCUAUAGGACCACAGUCUACACAGACGUCUCUGUUGAC	.....(((((((((((((..((((((((...........&)))..)))))..)))))))))).))).............	97.1991	6.61764
942	PR8_PB2	+	Wy_NA	+	748	852	1373	729	767	833	871	-19.9	CUGAGUUCCUUGUACGACCCUUGUCUACAUAUGAGGUCC&CGAGUCGUACAGCUCCUCACGAGGACAAUAGGAGCUAUA	...((((((((((.....(((((........(((((...&..............)))))))))))))..)))))))...	97.1603	6.61707
980	PR8_PB2	+	PR8_NS	+	1238	272	1548	1219	1257	253	291	-20.1	UAUUAACACCGGUACCAUAAAAGUGUUCUCCUAACAUAC&GUGAAUUUUACUGGUACCGGAGACAUGGACGCAGCGCAA	........((((((((((((((.................&.....))))).)))))))))...................	96.7162	6.61053
548	PR8_PA	+	PR8_NP	+	2124	788	1805	2105	2143	769	807	-22	ACUAAUUACUAGGGACCCAAAACGAAUUACGAAGAACCA&CACUCUCUCUCGGCCUUGGGUCCCUUACGACUCAAGCUU	..........((((((((((..(((..............&.........)))...))))))))))..............	95.0325	6.58545
164	Wy_NA	+	PR8_M	+	169	404	1248	150	188	385	423	-25.2	GGGGGGGUUUGUUGGUUCACUACGACACACUUGGUUGUU&ACGACCACGUGAACGGUCAACAUACCCGGAGUAUAUGUU	....((((.(((((((......((...(((.(((((((.&))))))).)))..))))))))).))))............	94.9204	6.58377
862	Wy_PB1	+	PR8_PA	+	433	1465	1518	414	452	1446	1484	-25.6	AACCUGUAAUUUGUCUUUAGUUGGCCGUCGUUGACGUAA&ACGUCGUUACCUACUAAAGGUUAAUUAAGGUUACUAUUC	(((((.(((((.(((((((((.((.......((((((..&))))))...)).))))))))).)))))))))).......	94.523	6.57778
836	Wy_PB1	+	PR8_NP	+	1429	869	1796	1410	1448	850	888	-24.1	UCACCUAUCUAAAAUGUCCUGGACGUUCAAUCACCCUUA&AGCCAACGAGUGUUCAGGACGGACGGACGGACACACAUA	...((..(((....((((((((((((((...........&.......))))))))))))))...))).)).........	94.0924	6.57126
989	PR8_PB2	+	PR8_PA	+	727	316	1602	708	746	297	335	-15.3	CAUGUAACUUCACAACGUAAACUGAGUUCCUUGUACGAC&UUUGUCAUAAACGUUGUGAUGUCCCCGACUCUUUGGUUU	......((.(((((((((....(((..............&....)))...))))))))).)).................	93.8094	6.56696
699	Wy_PB1	+	Wy_NA	+	167	516	1125	148	186	497	535	-21	UGUCAGUUGUCUUGUGUGGUUAUAAGUCUCUUCCCCUUC&UACUUACUCAACCCACAAGGUAAAGUAGACCCCUGGUUC	.(((..((((((((((.((((.(((((............&.)))))...))))))))))))))....))).........	92.5733	6.54803
888	Wy_PB1	+	PR8_PA	+	1887	685	1479	1868	1906	666	704	-32.3	AUUACCUACUCUUAAUAGCCCCUUCUGAAACAUUAGGGG&ACGGCUGGUUUCAGAGGGCGGCUUGAAGAGGUCGGAACU	....((..(((((...(((((((((((((((..(((...&....)))))))))))))).))))..)))))...))....	91.9668	6.53864
1033	PR8_PB2	+	Wy_PB1	+	1257	1357	1230	1238	1276	1338	1376	-21.6	AAAGUGUUCUCCUAACAUACUAUUUUCGUCAGUCUCCAC&CCUACCCGAGGUUAGGAGGCUGCUGAAACGGGAGUAUCA	................(((((..(((((.((((((((..&..............)))))))).)))))....)))))..	90.4184	6.51441
469	PR8_PA	+	Wy_NA	+	106	1182	1535	87	125	1163	1201	-22	CUUUCUCAUACCCCUCCUGGACUUUUAGCUUUGUUUGUU&CCGACCAGGUUGGGAUUGAGGUUUAACGUCUAUUUAUCC	...(((((..(((..(((((...................&....)))))..)))..)))))..................	89.7725	6.50418
736	Wy_PB1	+	Wy_NA	+	936	971	1380	917	955	952	990	-18.8	AAAGAAAGUGUUAGUGACCCCUGUUGUGAUUCACCUUAC&GUAACAAAGGUCAAUACACACGAGUCCUGAACAACCUCU	..(((...((((((.(((...((.(((((((.(((((..&......))))).))).)))))).))))))).))...)))	89.7581	6.50396
196	Wy_NA	+	PR8_NS	+	87	718	871	68	106	699	737	-13.9	UAAAGGUGUUAUACGAAGAAGUACGUUUAACGGUAGGAC&UGUUAAUCCAGUCUUCAAACUUCUUUAUUCUACCAACUA	....((((..(((..(((((((.......((((...(((&.)))...)).))......))))))))))..)))).....	89.3989	6.49823
1002	PR8_PB2	+	PR8_PA	+	1231	494	1481	1212	1250	475	513	-19.2	GCUUCGUUAUUAACACCGGUACCAUAAAAGUGUUCUCCU&UGACCCCUUCUUUACCGGUGUUUCCGUCUGAUGUGAGAG	.((((((((..((((((((((..................&............))))))))))......))))).)))..	87.9985	6.47571
944	PR8_PB2	+	Wy_NA	+	883	1363	1670	864	902	1344	1382	-23.3	AAAUAACCUCUACACGGUGUCGUGUGUCUAACCACCUUA&CAUAACAACACAAAACACCGUGGAGUCCAUGUAUACCUU	.......(((..((((((((..(((((............&.......)))))..)))))))))))..............	87.8339	6.47304
835	Wy_PB1	+	PR8_NP	+	2193	1256	1157	2174	2212	1237	1275	-24.8	GGUACCACAGAUCCCGGGCCUAACUACGGUCUUAACUGA&GUUGUCUCCCGUAGACGCCCGGUUUAGUCGUAUGUUGGA	....((((((((.((((((....((((((...((((...&))))....))))))..))))))....)))...))).)).	87.6604	6.47022
506	PR8_PA	+	PR8_NP	+	167	280	1310	148	186	261	299	-19.3	AACCUUCAUACGAAGUACAUAAGUCUAAAAGUGAAGUAG&GCUUUCCUCUUUAUUUAUGGAACUUCUUGUAGGGUCACG	.(((((.(((.(((((.(((((((...((((.((((...&..))))..)))))))))))..))))).))))))))....	87.0208	6.45977
950	PR8_PB2	+	Wy_NA	+	1989	256	1657	1970	2008	237	275	-22.2	AACAUUCCCCGUUAAGAGGACAUAAGUUGAUAUUGUUCC&AUCUCUUCCUUUAUACGGGGUUUGAUCGUCUUAUGUCUU	..((..((((((..((((((...................&......))))))..))))))..))...............	86.2147	6.4465
1025	PR8_PB2	+	Wy_PB1	+	768	1844	1184	749	787	1825	1863	-19.8	UUGUCUACAUAUGAGGUCCUCCCCUUCACUCCUUACUAC&UAGGCCUUAGAAGUGUAGGGACUUCAGACGAAUUUCACC	((((((......(((((....((((.((((.((......&........)).)))).)))))))))))))))........	85.7996	6.43962
488	PR8_PA	+	Wy_NA	+	1505	74	1104	1486	1524	55	93	-20.1	UUCACAUCUUGAUUCCUCCCUUCCGCUUUCUGGUUGAAC&ACAAAGGGAGUGGUAAAGGUGUUAUACGAAGAAGUACGU	...(((((((.(((.(((((((.................&...))))))).))).))))))).................	85.7045	6.43804
899	PR8_PB2	+	PR8_HA	+	427	1151	1114	408	446	1132	1170	-22.1	ACCUUGGAAACCGGGACAGGUAAAAUCUUUGGUUCAGUU&UAGUAGUAGUCUUACUUGUCCCUAGUCCGAUACGUCGCC	...(((((....(((((((((((................&...........)))))))))))...))))).........	83.7679	6.40545
908	PR8_PB2	+	PR8_HA	+	1253	184	1042	1234	1272	165	203	-12.3	CAUAAAAGUGUUCUCCUAACAUACUAUUUUCGUCAGUCU&GUGAGACAAUUGGACGAGCUUCUGUCGGUGUUGCCUUUU	................((((((((....((((((.((((&...)))).....)))))).....))..))))))......	83.575	6.40216
618	Wy_PB1	+	PR8_HA	+	1364	376	1121	1345	1383	357	395	-25.1	GAGGUUAGGAGGCUGCUGAAACGGGAGUAUCACUUACGU&GGUCCUCUAAAGUAGCUGAUACUCCUCGACUCCCUCGUU	........((((.....((..(((((((((((.((((..&...........)))).))))))))).))..))))))...	83.1566	6.395
614	Wy_PB1	+	PR8_HA	+	1549	106	1334	1530	1568	87	125	-20.5	CCGAUUAAAAUCGUACCUCGACGGGUCAAAACCUCACAG&UGUUAUACAUAUCCGAUGGUACGCUUGUUAAGUUGGCUG	((((((.((..((((((....(((((.............&..........)))))..))))))....)).))))))...	83.1511	6.39491
471	PR8_PA	+	Wy_NA	+	938	89	819	919	957	70	108	-15.6	CCUCUCCCUUAUGGCGAUAUACUACGUUAGUUUACGUAC&AAGGUGUUAUACGAAGAAGUACGUUUAACGGUAGGACUA	.....................(((((((((...((((((&..................)))))))))))).))).....	83.1067	6.39415
925	PR8_PB2	+	PR8_M	+	815	793	1211	796	834	774	812	-23.9	GUUUCGAACUAAUAACGACGAUCCUUGUAUCACUCUUCU&CCAAGUUCACUAGGAGAGUGAUAACGGCGUUUAUAGUAA	.......((((..((((.....((...((((((((((((&...........))))))))))))..))))))..))))..	82.9776	6.39193
33	PR8_HA	+	Wy_NA	+	337	515	1110	318	356	496	534	-18.5	UAACAUCUUUGUGGUUUGAGACUCUUACCUUAUACAAUA&CUACUUACUCAACCCACAAGGUAAAGUAGACCCCUGGUU	......((((((((.(((((...................&.......))))).))))))))..................	82.5653	6.38483
348	PR8_PA	+	PR8_HA	+	190	1380	1275	171	209	1361	1399	-11	UCUAAAAGUGAAGUAGUUACUCGUUCCGCUCAGUUAUUA&AGAUGACCUUUUACUUUCCUGAGACCUAAAGGUACUGAG	.............((((..((.......(((((......&..................)))))......))..))))..	82.442	6.3827
511	PR8_PA	+	PR8_NP	+	140	766	1014	121	159	747	785	-15.9	UUGUUUAAACGUCGUUAUACGUGAGUGAACCUUCAUACG&UGUUUUUCGUUACUACCUAGUUCACUCUCUCUCGGCCUU	..........((((........((((((((......(((&.......))).........)))))))).....))))...	81.8972	6.37325
571	PR8_PA	+	PR8_NS	+	851	659	1748	832	870	640	678	-27.7	GAAGGCUUACCCGGAGGGACAAGAGUCGCCAGGUUUAAG&CGUCAUUACUCUUACCCUCUGGAGGUGAGUGAGGUUUUG	.(((.(((((((((((((..((((((.............&.......)))))).))))))))......))))).)))..	81.8281	6.37205
878	Wy_PB1	+	PR8_PA	+	1429	114	1296	1410	1448	95	133	-15.7	UCACCUAUCUAAAAUGUCCUGGACGUUCAAUCACCCUUA&UACCCCUCCUGGACUUUUAGCUUUGUUUGUUUAAACGUC	........((((((.((((.(((................&......))).))))))))))...................	81.0668	6.35873
105	PR8_HA	+	PR8_NP	+	1057	683	2085	1038	1076	664	702	-19.4	UUGUAAGGCAGGUAAGUUAGGUCUCCAGAUAAACCUCGG&ACCUCCCCACUCUUACCUGCUUUUUGUUCUUAACGAAUA	....((((((((((((...((..................&......))...))))))))))))................	81.0646	6.35869
1020	PR8_PB2	+	Wy_PB1	+	756	333	976	737	775	314	352	-20.1	CUUGUACGACCCUUGUCUACAUAUGAGGUCCUCCCCUUC&UUAGGGUGGGUCCAUAGAAACUCUUGAGUACGGAACUUU	.((((((........(((....(((.(((((.(((....&...))).))))))))))).........))))))......	80.8345	6.35464
611	Wy_PB1	+	PR8_HA	+	920	446	1182	901	939	427	465	-23.8	AGUGUUCUGUGUCUCGAAAGAAAGUGUUAGUGACCCCUG&UUUAUAAAGGGUUUCUUUCGAGUACCGGGUUGGUGUUGU	.....((((.(((((((((((((...........((((.&.......))))))))))))))).))))))..........	80.5645	6.34987
997	PR8_PB2	+	PR8_PA	+	1001	1987	1044	982	1020	1968	2006	-24.4	UAAUCGAGUAGGAAGUCAAAACCACCUAAGUGUAAAUUC&GAACAUACGUAGAGGUGUUGAUCUUCCUAAAAGUCGACU	...((((.(((((((((((...(((((...((((.....&.....))))...))))))))).)))))))....))))..	80.5591	6.34977
970	PR8_PB2	+	PR8_NS	+	292	183	1907	273	311	164	202	-26.4	ACUACGGCCUAGUCUGGCUCACUACCAUAGUGGAGACCG&CCCGUCAUGAGAGCCAGACCUGUAGUUCUGUCGGUGUGC	(((((((....(((((((((.....(((.((((......&.)))).))).)))))))))))))))).............	80.4102	6.34714
334	PR8_PA	+	PR8_HA	+	104	184	1314	85	123	165	203	-11.1	UACUUUCUCAUACCCCUCCUGGACUUUUAGCUUUGUUUG&GUGAGACAAUUGGACGAGCUUCUGUCGGUGUUGCCUUUU	.........(((((.......(((....(((.((((((.&...........)))))))))...))))))))........	80.3224	6.34558
409	PR8_PA	+	PR8_M	+	108	406	1245	89	127	387	425	-12.7	UUCUCAUACCCCUCCUGGACUUUUAGCUUUGUUUGUUUA&GACCACGUGAACGGUCAACAUACCCGGAGUAUAUGUUGU	....((((...((((.((..........(((.(((((((&.......))))))).))).....))))))..))))....	79.6339	6.33331
410	PR8_PA	+	PR8_M	+	135	399	1339	116	154	380	418	-16.5	UUUGUUUGUUUAAACGUCGUUAUACGUGAGUGAACCUUC&AUAAGACGACCACGUGAACGGUCAACAUACCCGGAGUAU	...((.((((.....((((((.((((((..((.......&......))..)))))))))))).)))).)).........	79.5504	6.33182
505	PR8_PA	+	PR8_NP	+	125	259	697	106	144	240	278	-12.1	GACUUUUAGCUUUGUUUGUUUAAACGUCGUUAUACGUGA&UUACCACGAGAGACGAAAACUGCUUUCCUCUUUAUUUAU	.......(((....(((((((...(((.((.........&..)).)))..)))))))....)))...............	79.477	6.3305
972	PR8_PB2	+	PR8_NS	+	409	337	1154	390	428	318	356	-26.5	UCAGCUUUCCGAUUUCGUACCUUGGAAACCGGGACAGGU&UACAGUUCCCUGACCAGGUACGAGUAUGGGUUCGUCUUU	.......((((..((((((((.(((.....(((((....&....)))))....)))))))))))..)))).........	79.3795	6.32876
498	PR8_PA	+	Wy_NA	+	1889	921	1429	1870	1908	902	940	-28.6	AGUCUUUGUACCGGGUAACCUCUCAGGGGGUUUCCUCAC&ACCUUUCCGAGGUUAUCCGGGUAGCAUCUAUAUUUGUAU	..........((((((((((((..(((((..........&.)))))..))))))))))))...................	79.0992	6.32372
369	PR8_PA	+	PR8_HA	+	774	1339	2090	755	793	1320	1358	-23.8	CGUUCGACAGAGUUUACAGGUUUCUUCAUUUACGAUCUU&CCUAAAGACCUGUAAACCUGUAUAUUACGUCUUAACAAU	(((...((((.((((((((((((................&.....)))))))))))))))).....)))..........	78.8155	6.3186
686	Wy_PB1	+	PR8_M	+	1664	685	1196	1645	1683	666	704	-26.6	GGUCGUUGUCGGGUCUACCGAGAGGUUAACAAGUAGUUU&UUCGCUACUCUUGGUAACCCUGAGUAGGAUCGAGGUCAC	........((((.(((((..((.(((((.((((.(((..&......))))))).)))))))..))))).))))......	78.6593	6.31577
662	Wy_PB1	+	PR8_M	+	877	409	1930	858	896	390	428	-26.4	CUUCCGGUUUGACCGUUUACAACAAUCUUUUUACUACUG&CACGUGAACGGUCAACAUACCCGGAGUAUAUGUUGUCCU	.((((((.((((((((((((...................&...)))))))))))).....)))))).............	78.552	6.31383
861	Wy_PB1	+	PR8_PA	+	347	1268	1557	328	366	1249	1287	-19.1	UAGAAACUCUUGAGUACGGAACUUUGUUACCUUCAGCAA&UUACUCAAAUUGUUCCGUACGCUUGACUGUCUAAGUUCG	((((...((....(((((((((((((.............&.....))))..)))))))))....))...))))......	78.3634	6.3104
941	PR8_PB2	+	Wy_NA	+	848	775	1554	829	867	756	794	-21.6	UCUUCUCGACGUCAUAGUCGUCUAGGUGAUCGUAGAAAU&GAAGUCCUUUUCGACUAUGAUUUUAUGAUAAGUAACUCC	.(((.(((..((((((((((...(((.............&.....)))...))))))))))....))).))).......	78.2181	6.30776
30	PR8_HA	+	Wy_NA	+	206	354	867	187	225	335	373	-19.7	UGUCGGUGUUGCCUUUUGAUACAUCUAAUUUUCCUUAUC&UAAGCCGAAAGGCGACCACCCCUGUAGACCCACUGUUCU	.(((((((((((((((((.....................&.....))))))))))).)))......)))..........	77.3105	6.29113
70	PR8_HA	+	Wy_NA	+	1504	457	1592	1485	1523	438	476	-16.4	GUGUUCACACUGUUACUUACGUACCUUUCACAUUCUUUA&AUUUGUUGCACGUAAGUUUACUGUGUCAUGUACUAUCCU	......((((.((.((((((((.................&.........))))))))..)).)))).............	77.188	6.28887
550	PR8_PA	+	PR8_NP	+	2020	1194	989	2001	2039	1175	1213	-18	UCGACUUAGUUCUUUUGACGAAGAAUAGCAAGUCCGAGA&CAUGUGAACUUGACUCUUCGUCCAUGACCCGGUAUUCCU	................((((((((....(((((.((...&....)).)))))..)))))))).................	77.0811	6.2869
350	PR8_PA	+	PR8_HA	+	178	1590	1322	159	197	1571	1609	-15.4	GAAGUACAUAAGUCUAAAAGUGAAGUAGUUACUCGUUCC&CCUUUUCCAUCUACCUCACUUUAACCUUAGUUACCCCUA	...(((..((((....(((((((.((((...........&..........)))).)))))))...))))..))).....	77.0554	6.28643
526	PR8_PA	+	PR8_NP	+	818	590	1098	799	837	571	609	-25	GGAAAAAACUUUUGUUGUGGUGCUGGUGAAUCUGAAGGC&AGACCUCGGCGUCCACGACGUCAGUUUCCUCAACCUUGU	.((..(((((..((((((((((((((.............&.....)))))).))))))))..)))))..))........	76.9949	6.28531
921	PR8_PB2	+	PR8_M	+	503	98	1135	484	522	79	117	-21.9	CUAGAGUCACGGUUCCUCCGUGUCCUACAUUAGUACCUU&GGGGGAGUUUCGGCUCUAGCGUGUCUCUGAACUUCUACA	((((((((..(((((((((....................&)))))))))..))))))))....................	76.9376	6.28425
617	Wy_PB1	+	PR8_HA	+	1361	259	1618	1342	1380	240	278	-27.3	CCCGAGGUUAGGAGGCUGCUGAAACGGGAGUAUCACUUA&CCCUUUACAUUGUAGCGGCCUACCGAGAACCCUUUGGGU	(((((((((.((((((((((((((.(((...........&))))))......))))))))).))...))))..))))).	76.8353	6.28235
907	PR8_PB2	+	PR8_HA	+	1235	111	1029	1216	1254	92	130	-16.3	CGUUAUUAACACCGGUACCAUAAAAGUGUUCUCCUAACA&UACAUAUCCGAUGGUACGCUUGUUAAGUUGGCUGUGACA	.....((((((...(((((((....((((..........&.)))).....)))))))...)))))).............	76.3275	6.27291
855	Wy_PB1	+	PR8_PA	+	262	145	944	243	281	126	164	-18.2	UGGACUCCUAUUACUCGGUUCACCUAUACGUGUUUGUCU&UAAACGUCGUUAUACGUGAGUGAACCUUCAUACGAAGUA	................(((((((...(((((((.((...&.......))..))))))).))))))).............	75.7447	6.26199
994	PR8_PB2	+	PR8_PA	+	155	2146	1348	136	174	2127	2165	-23.8	CCUUCUGUCCUCUUCUUGGGUCGUGAAUCCUACUUUACC&CGAAUUACGAAGAACCAAGUUGAGGAAGGAAUGUGUACG	..((((.(((((..(((((.((((((.((..........&.)).))))))....)))))..))))).))))........	75.6599	6.2604
689	Wy_PB1	+	PR8_M	+	1959	583	862	1940	1978	564	602	-22.5	GACAUUUGUUACGACAUCACUACGGUCGGGUACCAGGCC&AAAAUCGGUCGUGAUGUCGAUUCCGAUACCUCGUUUACC	...........((((((((...(((((((..........&....)))))))))))))))....................	75.5036	6.25746
748	Wy_PB1	+	Wy_NA	+	1510	145	1123	1491	1529	126	164	-16.2	UAAACUUAAGUGUUCGAAAAAAAUAGCUAUACCUAAACA&UAAAGUUCGUUAUACUUAAGUUGAGGGGGGGUUUGUUGG	..(((((((((((.((((.....................&.....))))..))))))))))).................	75.4895	6.25719
688	Wy_PB1	+	PR8_M	+	1878	699	1414	1859	1897	680	718	-22.1	UCACCCUCGAUUACCUACUCUUAAUAGCCCCUUCUGAAA&UAACCCUGAGUAGGAUCGAGGUCACGACCAGACUUUUUA	....(((((((..(((((((...................&.......))))))))))))))..................	75.3583	6.25471
957	PR8_PB2	+	PR8_NP	+	812	227	1177	793	831	208	246	-14.6	CUAGUUUCGAACUAAUAACGACGAUCCUUGUAUCACUCU&GCCAACUAGGUUUUGUCGAAUUGUUAUCUCUCUUACCAC	...((...((..((((((((((((.(((.((........&....)).)))..))))))..))))))..))....))...	74.8925	6.24589
195	Wy_NA	+	PR8_NS	+	73	698	1001	54	92	679	717	-21.1	GACAAAGGGAGUGGUAAAGGUGUUAUACGAAGAAGUACG&UCUUUGCUCUUUACCGCCCUUGUUAAUCCAGUCUUCAAA	.((.(((((..(((((((((.......((((((......&)))))).))))))))))))))))................	74.8627	6.24532
553	PR8_PA	+	PR8_NS	+	97	110	764	78	116	91	129	-16.8	UUUUUGUUACUUUCUCAUACCCCUCCUGGACUUUUAGCU&AACGUCUGGUUCUUGAUCCGCUACGGGGUAAGGAACUAG	......(((.(((((..((((((...((((.....((((&.......)))).....))))....))))))))))).)))	74.7328	6.24285
1035	PR8_PB2	+	Wy_PB1	+	1384	1353	1054	1365	1403	1334	1372	-17.6	AGUUUUAACCCCUCAACUUGGAUAGCUGUUACACUACCC&CCACCCUACCCGAGGUUAGGAGGCUGCUGAAACGGGAGU	.((((((...((((..(((((.(((..............&.....))).))))).....))))....))))))......	74.3863	6.23623
847	Wy_PB1	+	PR8_NS	+	1554	112	1315	1535	1573	93	131	-30.1	UAAAAUCGUACCUCGACGGGUCAAAACCUCACAGACCUU&CGUCUGGUUCUUGAUCCGCUACGGGGUAAGGAACUAGCC	.....((.(((((((.((((((((((((....((((...&.)))))))).))))))))...))))))).))........	74.325	6.23506
1001	PR8_PB2	+	PR8_PA	+	1390	103	1074	1371	1409	84	122	-5.2	AACCCCUCAACUUGGAUAGCUGUUACACUACCCUUACUA&UUACUUUCUCAUACCCCUCCUGGACUUUUAGCUUUGUUU	.................(((((.....(((.........&....................))).....)))))......	73.9841	6.22851
462	PR8_PA	+	Wy_NA	+	104	344	1040	85	123	325	363	-13.9	UACUUUCUCAUACCCCUCCUGGACUUUUAGCUUUGUUUG&CCUGUUAAGCUAAGCCGAAAGGCGACCACCCCUGUAGAC	..............(((..(((...((((((((......&......)))))))))))..))).................	73.5833	6.22078
629	Wy_PB1	+	PR8_HA	+	1531	1185	564	1512	1550	1166	1204	-15.5	AAUAGCUAUACCUAAACACCGAUUAAAAUCGUACCUCGA&UCGCCUAGUUUUUUCGUGUGUUUUACGGUAAUUGCCCUA	....((..((((.(((((((((..(((..((........&.)).....)))..))).))))))...))))...))....	73.58	6.22072
747	Wy_PB1	+	Wy_NA	+	1528	103	773	1509	1547	84	122	-16.4	AAAAAUAGCUAUACCUAAACACCGAUUAAAAUCGUACCU&AGAAGUACGUUUAACGGUAGGACUAUUGAUGACAUUGUA	...(((((.....(((....((((.(((((..(((((..&....))))))))))))))))).)))))............	73.4645	6.21848
578	PR8_PA	+	PR8_NS	+	1379	755	1750	1360	1398	736	774	-21.1	AAGUGUAGUCUCCACAGAGUGACGUCUCGGUGUCUUAUG&UAACUUCUUCACUCUGUGUUUGACUUCUAUUGUCUCUUA	.((((.((((..((((((((((.................&........))))))))))...))))..))))........	73.4575	6.21835
606	Wy_PB1	+	PR8_HA	+	523	828	1614	504	542	809	847	-19.6	UCCUUCCGAUUAUCUAAAGGAGUUCCUACACUACCUUAG&CCGUUUACCUUUAGAUUAUCGUGGUUACAUACGAAAGCG	.((...((((.(((((((((...................&.......))))))))).)))).))...............	73.3457	6.21618
615	Wy_PB1	+	PR8_HA	+	1549	170	910	1530	1568	151	189	-17.3	CCGAUUAAAAUCGUACCUCGACGGGUCAAAACCUCACAG&UACACUGUCACUGUGUGAGACAAUUGGACGAGCUUCUGU	((((((....((((((...(((((((.............&.)).)))))...))))))...))))))............	72.9663	6.2088
774	Wy_PB1	+	Wy_NA	+	2028	700	1023	2009	2047	681	719	-29.2	GAUGUGUGAGGACCUAAGGGUUCUCCUUGGCGAGAUAAG&UUUAGGAGUCCUGGGUCCUCAGUCUUACGCAAACAUAGU	..(((((((((((((.((((..(((((............&...))))))))))))))))))....))))..........	72.6272	6.20217
48	PR8_HA	+	Wy_NA	+	456	1098	1097	437	475	1079	1117	-19.9	GUUUCUUUCGAGUACCGGGUUGGUGUUGUGUUUGCCUCA&AAACUACUACCUUUACUGCACACCUACCCUUCUUGCUAG	....((..((((....((((.((((.(((((........&..............)).))))))).))))..))))..))	72.6094	6.20182
693	Wy_PB1	+	PR8_M	+	2151	506	1191	2132	2170	487	525	-24.9	CAAGUAUAUCCUCUGGCUAACCUUAAAGAUCGUACCACC&ACGACUGAGGGUCGUAGCCAGAGUAUCCGUUUACCACUG	..........((((((((((((((..((.((((......&)))))).)))))..)))))))))................	72.4976	6.19962
83	PR8_HA	+	PR8_NP	+	302	828	1084	283	321	809	847	-20.8	CGCUGGGUGACGAAGGUCACUCUAGUACCAGGAUGUAAC&UAGAGUGAAAAGAUCGUGCCAGACGUGAGUAUAACUCUC	((((((...((((...((((((((...............&)))))))).....)))).)))).))..............	72.3746	6.19721
851	Wy_PB1	+	PR8_NS	+	1566	672	1636	1547	1585	653	691	-26.3	UCGACGGGUCAAAACCUCACAGACCUUAUUUGCUUAGUC&ACCCUCUGGAGGUGAGUGAGGUUUUGUCUUUGCUCUUUA	.(((.(((.(((((((((((..(((((............&........)))))..))))))))))))))))).......	71.8912	6.18767
489	PR8_PA	+	Wy_NA	+	1502	145	839	1483	1521	126	164	-19.3	UCGUUCACAUCUUGAUUCCUCCCUUCCGCUUUCUGGUUG&UAAAGUUCGUUAUACUUAAGUUGAGGGGGGGUUUGUUGG	.................(((((((((.((((........&.................)))).)))))))))........	71.1874	6.17367
510	PR8_PA	+	PR8_NP	+	104	557	844	85	123	538	576	-16.5	UACUUUCUCAUACCCCUCCUGGACUUUUAGCUUUGUUUG&AGAGACUACGUUCCAAGUUGAGAGGGAUCCUCCAGACCU	.............((((.((.(((((..(((...((((.&..))))...)))..))))).)))))).............	71.0791	6.17151
507	PR8_PA	+	PR8_NP	+	149	445	773	130	168	426	464	-10.8	CGUCGUUAUACGUGAGUGAACCUUCAUACGAAGUACAUA&GCUACGUUGCCGACCAGACUGAGUGUACUACUAGACCGU	.(((((..(((((.(((..........(((.((......&.)).)))..........)))..)))))..))..)))...	70.9389	6.1687
685	Wy_PB1	+	PR8_M	+	1655	651	881	1636	1674	632	670	-24.1	CUGGAACCUGGUCGUUGUCGGGUCUACCGAGAGGUUAAC&UACCUCCAACGAUCAGUCCGAUCUGUUUACCACGUUCGC	.((((..((((((((((.............(((((....&.)))))))))))))))))))...................	70.93	6.16852
552	PR8_PA	+	PR8_NS	+	104	81	993	85	123	62	100	-14.3	UACUUUCUCAUACCCCUCCUGGACUUUUAGCUUUGUUUG&AACGAAAGAAACCGUACAGGCGUUUGCUCAACGUCUGGU	.................((.((((.((.(((..((((((&................))))))...))).)).)))))).	70.9102	6.16813
422	PR8_PA	+	PR8_M	+	849	632	916	830	868	613	651	-21.5	CUGAAGGCUUACCCGGAGGGACAAGAGUCGCCAGGUUUA&ACUCGUUCGUCGUCUCCGGUACCUCCAACGAUCAGUCCG	.((.(((..((.((((((((((((((((...........&)))).)).))).)))))))))))).))............	70.7954	6.16582
1027	PR8_PB2	+	Wy_PB1	+	748	2266	1111	729	767	2247	2285	-18.7	CUGAGUUCCUUGUACGACCCUUGUCUACAUAUGAGGUCC&ACUCUAGUACUUCUAGACAAGGUGGUAACUUCUUGAGUC	............(((.((.((((((((.....(((((..&........))))))))))))))).)))............	70.7267	6.16444
508	PR8_PA	+	PR8_NP	+	151	445	752	132	170	426	464	-9.2	UCGUUAUACGUGAGUGAACCUUCAUACGAAGUACAUAAG&GCUACGUUGCCGACCAGACUGAGUGUACUACUAGACCGU	..((..(((((.(((..........(((.((........&.)).)))..........)))..)))))..))........	70.679	6.16348
407	PR8_PA	+	PR8_HA	+	1880	1683	1224	1861	1899	1664	1702	-27.2	CUCUUGUUUAGUCUUUGUACCGGGUAACCUCUCAGGGGG&GAGGGACCCCCGUUAGUCAAAGACCUACACAAGAUUACC	.((((((.(((((((((.((((((...((((........&))))....))))...))))))))).)).)))))).....	70.459	6.15904
318	PR8_NP	+	PR8_NS	+	850	426	268	831	869	407	445	-14.7	ACGUGAGUAUAACUCUCCCAGCCAACGAGUGUUCAGGAC&GUAGUAUGACUUUCGCUUGAAGUCACACUAAAAACUGGC	.................((((......((((((((((..&...............)))))....))))).....)))).	70.4155	6.15817
1024	PR8_PB2	+	Wy_PB1	+	801	1514	978	782	820	1495	1533	-9.6	UACUACUACAACUAGUUUCGAACUAAUAACGACGAUCCU&CUUAAGUGUUCGAAAAAAAUAGCUAUACCUAAACACCGA	...............((((((((................&.......))))))))........................	70.3305	6.15645
405	PR8_PA	+	PR8_HA	+	2164	1515	1127	2145	2183	1496	1534	-21.5	GUUGAGGAAGGAAUGUGUACGUAACUCAAUCAACACCGU&GUUACUUACGUACCUUUCACAUUCUUUACCCUGAAUACU	(((.((((((((((((((((((((...............&.....))))))).....))))))))))..))).)))...	70.1739	6.15328
165	Wy_NA	+	PR8_M	+	256	420	1126	237	275	401	439	-14.1	AUCUCUUCCUUUAUACGGGGUUUGAUCGUCUUAUGUCUU&UCAACAUACCCGGAGUAUAUGUUGUCCUACCCCCGACAC	...............((((((..((.((...((((((((&............))).))))).))))..)))).))....	70.0522	6.15081
194	Wy_NA	+	PR8_NS	+	73	657	842	54	92	638	676	-18.2	GACAAAGGGAGUGGUAAAGGUGUUAUACGAAGAAGUACG&UUCGUCAUUACUCUUACCCUCUGGAGGUGAGUGAGGUUU	.((....((((.(((((.((((....(((((........&)))))...)))).)))))))))....))...........	69.9643	6.14902
976	PR8_PB2	+	PR8_NS	+	772	522	983	753	791	503	541	-23.7	CUACAUAUGAGGUCCUCCCCUUCACUCCUUACUACUACA&UUAAAGUGGUAACGGAAGAGAAGGUCCUGUAUGACGACU	...(((((.(((.(((...(((...(((((((((((...&....)))))))).))).))).))).))))))))......	69.638	6.14237
1015	PR8_PB2	+	Wy_PB1	+	213	1854	1533	194	232	1835	1873	-18	GUUAAUGUCGUCUGUUCUCCUAUUGCCUUUACUAAGGAC&AAGUGUAGGGACUUCAGACGAAUUUCACCCUCGAUUACC	.......(((((((...((((((................&....))))))....)))))))..................	69.2941	6.13533
717	Wy_PB1	+	Wy_NA	+	248	1372	1171	229	267	1353	1391	-23.5	UAACUACCUGGUGAUGGACUCCUAUUACUCGGUUCACCU&ACAAAACACCGUGGAGUCCAUGUAUACCUUGUCCGAGUA	..(((((..(((((((((((((.......((((......&.......)))).)))))))))...))))..))...))).	69.1687	6.13276
46	PR8_HA	+	Wy_NA	+	371	857	1021	352	390	838	876	-25.3	CAAUAGGUCCUCUAAAGUAGCUGAUACUCCUCGACUCCC&CGUACAGCUCCUCACGAGGACAAUAGGAGCUAUAGGACC	.....((((((.....((((((..((.((((((......&..............))))))...))..))))))))))))	68.3866	6.11658
782	Wy_PB1	+	Wy_NA	+	1965	1401	928	1946	1984	1382	1420	-27.7	UGUUACGACAUCACUACGGUCGGGUACCAGGCCGGUUUU&UGUCCGAGUACCGGACUACCCCGCCUGUAGUUAGAGUAC	............(((((((.((((....((.(((((...&.........))))).))..)))).)))))))........	68.0788	6.11017
513	PR8_PA	+	PR8_NP	+	136	1050	802	117	155	1031	1069	-18	UUGUUUGUUUAAACGUCGUUAUACGUGAGUGAACCUUCA&ACACCUACCGUACGGUAAGACGGCGUAAACUUCUAGAUU	......((((..((((((((.((((((.(((........&.....)))..)))).)).)))))))))))).........	67.8701	6.10581
860	Wy_PB1	+	PR8_PA	+	510	851	1447	491	529	832	870	-25.2	GUCGAUUACUUAGUCCUUCCGAUUAUCUAAAGGAGUUCC&GAAGGCUUACCCGGAGGGACAAGAGUCGCCAGGUUUAAG	..(((((.(((.(((((((((..................&...........)))))))))))))))))...........	67.6226	6.10061
21	PR8_HA	+	PR8_M	+	1128	535	772	1109	1147	516	554	-24.6	UUACUAUCUACCUACCAUACCAAUAGUAGUAGUCUUACU&UUUACCACUGUUGUUGGUUAGGUGAUUAGUCUGUACUCU	..((((..((((((....((((((((((((.((......&...)).))))))))))))))))))..)))).........	67.3865	6.09564
408	PR8_PA	+	PR8_M	+	100	82	1039	81	119	63	101	-23.1	UUGUUACUUUCUCAUACCCCUCCUGGACUUUUAGCUUUG&GAUAGUAGGGCAGUCCGGGGGAGUUUCGGCUCUAGCGUG	.(((((...((....((.((.((((((((....((((((&.....)))))))))))))))).))...))...)))))..	67.3855	6.09562
336	PR8_PA	+	PR8_HA	+	149	320	784	130	168	301	339	-10.3	CGUCGUUAUACGUGAGUGAACCUUCAUACGAAGUACAUA&ACUCUAGUACCAGGAUGUAACAUCUUUGUGGUUUGAGAC	......................((((((((((((((((.&..............)))))....)))))))...))))..	67.3141	6.09411
960	PR8_PB2	+	PR8_NP	+	749	1024	1103	730	768	1005	1043	-14.8	UGAGUUCCUUGUACGACCCUUGUCUACAUAUGAGGUCCU&CUUAGGUCGUGUGUUCUCAGUUGACCACACCUACCGUAC	..........(((((....(((...((((((((...(((&...)))))))))))...)))..............)))))	66.8187	6.08361
930	PR8_PB2	+	PR8_M	+	2151	708	1422	2132	2170	689	727	-21.8	UCUCUAUACCCGGUCGUGAUUCGUAGUUACUUGACUCGU&GUAGGAUCGAGGUCACGACCAGACUUUUUACUAGAAGAA	...........((((((((((((...((((.........&))))...)))).))))))))...................	66.4435	6.07561
219	PR8_NP	+	PR8_M	+	110	463	1222	91	129	444	482	-22.7	CUACCUCUUGCGGUCUUACGGUGACUUUAGUCUCGUAGG&GACUUCACCGUAAACCGGACCAUACACGUUGGACACUUG	..........((((.(((((((((....((((.......&)))))))))))))))))......................	66.3788	6.07422
239	PR8_NP	+	PR8_M	+	1051	566	834	1032	1070	547	585	-21.3	CACCUACCGUACGGUAAGACGGCGUAAACUUCUAGAUUC&UGUACUCUUGUCUUACCAAAAUCGGUCGUGAUGUCGAUU	(((..((((...((((((((((.(((.............&..))).)).)))))))).....)))).))).........	66.0498	6.06716
528	PR8_PA	+	PR8_NP	+	852	1198	1099	833	871	1179	1217	-30.3	AAGGCUUACCCGGAGGGACAAGAGUCGCCAGGUUUAAGG&UGAACUUGACUCUUCGUCCAUGACCCGGUAUUCCUGGUC	.(((..((((.((..((((((((((((...((((((...&)))))))))))))).))))....)).))))..)))....	65.996	6.066
556	PR8_PA	+	PR8_NS	+	240	557	936	221	259	538	576	-21.1	CACUAGGUUUACGUGAAAACUUCGUGUCUAAACUUUAUU&GACUCCUACAGUUUUUACGUCAACCUCAGGAGUAGCCUC	..(((((((.(((((((((((....(((...........&)))......))))))))))).))))).))..........	65.6349	6.05821
487	PR8_PA	+	Wy_NA	+	1413	152	778	1394	1432	133	171	-22	UUAUGUAUUACUUCCCUCACAUGUAGUUAUGACGGAACG&CGUUAUACUUAAGUUGAGGGGGGGUUUGUUGGUUCACUA	..........(((((((((.....((.(((((((.....&))))))))).....)))))))))................	65.5117	6.05554
687	Wy_PB1	+	PR8_M	+	1735	722	879	1716	1754	703	741	-20.9	UCUGUGUGUUUAAGUCUGCUCUUCUAGUAAGCUCGAUUU&ACGACCAGACUUUUUACUAGAAGAACUUUUAAACGUCCG	..((.(((((((((.....((((((((((((.(((....&.)))........))))))))))))...))))))))).))	65.4687	6.0546
886	Wy_PB1	+	PR8_PA	+	1585	2001	1017	1566	1604	1982	2020	-15.5	CAGACCUUAUUUGCUUAGUCGACUAUACUCGUAACCUCA&GUGUUGAUCUUCCUAAAAGUCGACUUAGUUCUUUUGACG	............(((.((((((((...............&.................)))))))).)))..........	65.3578	6.05219
943	PR8_PB2	+	Wy_NA	+	765	1019	804	746	784	1000	1038	-14.8	CCCUUGUCUACAUAUGAGGUCCUCCCCUUCACUCCUUAC&UUUUUUGCUGUCGAGGUCGUCAUCGGUAACGAACCUAGG	.((((((.(((..((((...((((...............&............))))...))))..)))))).....)))	65.2148	6.04908
927	PR8_PB2	+	PR8_M	+	1470	497	1391	1451	1489	478	516	-25.1	ACUCUCCUCACUCUUAGUCGUUUUACCCACAUCUACUCA&ACUUGUCUAACGACUGAGGGUCGUAGCCAGAGUAUCCGU	(((((.((.(((((((((((((..((.............&....))..)))))))))))))...))..)))))......	65.1054	6.0467
640	Wy_PB1	+	PR8_M	+	151	217	865	132	170	198	236	-33.1	UCCCAUGUGGUACCUGUGUCAGUUGUCUUGUGUGGUUAU&CCUAAAAUCCUAAACACAAGUGCGAGUGGCACGGGUCAC	......(((..((((((((((.(((((((((((((....&........))...))))))).)))).)))))))))))))	65.0165	6.04475
181	Wy_NA	+	PR8_M	+	898	410	808	879	917	391	429	-20.1	AGUCUACACAGACGUCUCUGUUGACCUUUCCGAGGUUAU&ACGUGAACGGUCAACAUACCCGGAGUAUAUGUUGUCCUA	.......((.((((((((((((((((.(((((.......&.)).))).))))))))......)))...)))))))....	64.7868	6.03973
368	PR8_PA	+	PR8_HA	+	851	1153	737	832	870	1134	1172	-23.6	GAAGGCUUACCCGGAGGGACAAGAGUCGCCAGGUUUAAG&GUAGUAGUCUUACUUGUCCCUAGUCCGAUACGUCGCCUA	..((((.....((((((((((((................&............)))))))))...))).......)))).	64.546	6.03444
1023	PR8_PB2	+	Wy_PB1	+	794	1153	947	775	813	1134	1172	-11.7	CACUCCUUACUACUACAACUAGUUUCGAACUAAUAACGA&UCUUUACGAUCGUUUGUAACUGGACUUCAUAAAGUUACU	..................((((((.(((((......((.&......))...))))).))))))................	64.4563	6.03246
95	PR8_HA	+	PR8_NP	+	881	431	1245	862	900	412	450	-24.8	AACCCAGGCCGUAGUAGUGGAGUUUGCGUAGUUACGUAC&CGAUUAUUACCACUGCUACGUUGCCGACCAGACUGAGUG	......(((((((((((((((((...((...........&))...))).)))))))))))..)))..............	63.7778	6.01743
338	PR8_PA	+	PR8_HA	+	104	339	803	85	123	320	358	-9.7	UACUUUCUCAUACCCCUCCUGGACUUUUAGCUUUGUUUG&ACAUCUUUGUGGUUUGAGACUCUUACCUUAUACAAUAGG	.....(((((.(((.........................&..........))).)))))....................	63.7341	6.01645
610	Wy_PB1	+	PR8_HA	+	987	255	1421	968	1006	236	274	-18.1	GAGCUUACAAAAACCGCUACUAAUGUAUAUAGUGUUUUU&UAACCCCUUUACAUUGUAGCGGCCUACCGAGAACCCUUU	.............(((((((.((((((............&.........))))))))))))).................	63.6723	6.01508
557	PR8_PA	+	PR8_NS	+	272	526	1026	253	291	507	545	-24.1	CUUUAUUAGCUCCCUUCUCUAGCGUGUUACCGGACCUGU&AGUGGUAACGGAAGAGAAGGUCCUGUAUGACGACUCCUA	..(((((((...((((((((....((((((((.......&..))))))))..))))))))..))).)))).........	63.6494	6.01457
67	PR8_HA	+	Wy_NA	+	1672	156	689	1653	1691	137	175	-24.1	CACGAAAACCAGAGGGACCCCCGUUAGUCAAAGACCUAC&AUACUUAAGUUGAGGGGGGGUUUGUUGGUUCACUACGAC	......((((((.....(((((.(((((..(((......&...)))..))))).))))).....)))))).........	63.5531	6.01241
1007	PR8_PB2	+	PR8_PA	+	2020	209	870	2001	2039	190	228	-23.1	AUUGUUCCGGUGCUUCUCUGAGUGUCAAGAGCCUUUCCU&CUCGUUCCGCUCAGUUAUUAGCAUCUUGAACCACUAGGU	...((((.((((((...(((((((....(((........&)))....))))))).....))))))..))))........	63.2572	6.00579
285	PR8_NP	+	Wy_NA	+	1349	152	1157	1330	1368	133	171	-21.7	AAGUUACCCUUAUGUCUCCCCUCUUGUAGACUGUACUCC&CGUUAUACUUAAGUUGAGGGGGGGUUUGUUGGUUCACUA	.(((.(((..((.((((((((((.....((((.......&...........)))))))))))))).))..)))..))).	63.0708	6.00159
152	PR8_M	+	PR8_NS	+	510	514	1063	491	529	495	533	-21.3	CUGAGGGUCGUAGCCAGAGUAUCCGUUUACCACUGUUGU&CAACCGCUUUAAAGUGGUAACGGAAGAGAAGGUCCUGUA	...((((((............((((.((((((((.....&............))))))))))))......))))))...	62.5913	5.99076
928	PR8_PB2	+	PR8_M	+	1249	742	892	1230	1268	723	761	-7.2	GUACCAUAAAAGUGUUCUCCUAACAUACUAUUUUCGUCA&AAGAACUUUUAAACGUCCGGAUAGUCUUUGCUUACCCCC	..........................(((((((.(((..&............)))...)))))))..............	62.5711	5.9903
964	PR8_PB2	+	PR8_NP	+	1246	1262	732	1227	1265	1243	1281	-14.3	CCGGUACCAUAAAAGUGUUCUCCUAACAUACUAUUUUCG&UCCCGUAGACGCCCGGUUUAGUCGUAUGUUGGAUGCAAG	...............(((..(((.(((((((.(((.(((&.............)))...))).)))))))))).)))..	62.338	5.985
242	PR8_NP	+	PR8_M	+	1386	73	1032	1367	1405	54	92	-23	CCUGGCUUUAGUAUUCCUACUACCUUUCACGUUCUGGUC&UGCAUGAGAGAUAGUAGGGCAGUCCGGGGGAGUUUCGGC	(((((((.......((((((((.((((((..........&....)))))).)))))))).)).)))))...........	62.1354	5.98038
1034	PR8_PB2	+	Wy_PB1	+	1434	1306	1297	1415	1453	1287	1325	-24.9	AUAACGGGCUGUACUGAGGUUCGUAGCUCUACAGUUACU&GAGCUAUGACUUAGAACCCGUUUUCUUUAUGUGGUUCUG	..((((((.....(((((..(((((((((..........&))))))))))))))..)))))).................	62.0359	5.9781
920	PR8_PB2	+	PR8_M	+	162	708	1128	143	181	689	727	-26.3	UCCUCUUCUUGGGUCGUGAAUCCUACUUUACCUACUACC&GUAGGAUCGAGGUCACGACCAGACUUUUUACUAGAAGAA	...((((((..((((((((..(((......(((((....&)))))....)))))))))))............)))))).	61.5612	5.9672
933	PR8_PB2	+	Wy_NA	+	214	867	1133	195	233	848	886	-23.4	UUAAUGUCGUCUGUUCUCCUAUUGCCUUUACUAAGGACU&CUCACGAGGACAAUAGGAGCUAUAGGACCACAGUCUACA	....(((..(((((.(((((((((((((...........&.....)))).)))))))))..)))))...))).......	60.4949	5.9424
375	PR8_PA	+	PR8_HA	+	1377	150	516	1358	1396	131	169	-20.6	UAAAGUGUAGUCUCCACAGAGUGACGUCUCGGUGUCUUA&ACUGUGUCAUGAGCUCUUCUUACACUGUCACUGUGUGAG	...........((.((((.(((((((.....((((....&.....................))))))))))).))))))	59.9755	5.93016
332	PR8_PA	+	PR8_HA	+	132	75	936	113	151	56	94	-18.7	AGCUUUGUUUGUUUAAACGUCGUUAUACGUGAGUGAACC&CAAUACACGUGAACGUCGACGUCUACGUCUGUGUUAUAC	.........(((....((((((...((((((........&.....)))))).....))))))..)))............	59.8096	5.92623
1014	PR8_PB2	+	Wy_PB1	+	459	1359	925	440	478	1340	1378	-24.1	UUCAGUUUUAUGCAGCCUCUCAACUGUAUUUAGGACCAG&UACCCGAGGUUAGGAGGCUGCUGAAACGGGAGUAUCACU	(((.((((((.(((((((((.((((..............&.......)))).))))))))))))))).)))........	59.732	5.92439
867	Wy_PB1	+	PR8_PA	+	276	1979	813	257	295	1960	1998	-23.2	UCGGUUCACCUAUACGUGUUUGUCUGACACAGGACCUCC&AAGUUGUCGAACAUACGUAGAGGUGUUGAUCUUCCUAAA	((((..(((((.((((((..(((.(((((..........&....))))).))))))))).)))))))))..........	59.6483	5.9224
990	PR8_PB2	+	PR8_PA	+	525	825	843	506	544	806	844	-25.5	UCCUACAUUAGUACCUUCAACAAAAGGGAUUGCUUCACC&ACUUUUGUUGUGGUGCUGGUGAAUCUGAAGGCUUACCCG	.....((((((((((..(((((((((.............&.))))))))).))))))))))..................	59.5463	5.91997
376	PR8_PA	+	PR8_HA	+	1377	169	806	1358	1396	150	188	-25.4	UAAAGUGUAGUCUCCACAGAGUGACGUCUCGGUGUCUUA&UUACACUGUCACUGUGUGAGACAAUUGGACGAGCUUCUG	....((.((((((.((((.(((((((.....((((....&..))))))))))).))))))))...)).)).........	59.1965	5.91161
533	PR8_PA	+	PR8_NP	+	1340	553	836	1321	1359	534	572	-21.2	CGAGGUUAACUUGUGUAACGUUCGUACUCUUCCUUAAUA&CACGAGAGACUACGUUCCAAGUUGAGAGGGAUCCUCCAG	.((((((((((((...(((((..((.(((((........&...))))))).))))).)))))))).......))))...	58.6651	5.89881
911	PR8_PB2	+	PR8_HA	+	1275	878	1018	1256	1294	859	897	-18.5	ACUAUUUUCGUCAGUCUCCACUAGACUUAAAGCAGUUAU&CGAAACCCAGGCCGUAGUAGUGGAGUUUGCGUAGUUACG	((((....((.(((.((((((((...(((..((......&..........))..))))))))))).)))))))))....	58.5732	5.89659
401	PR8_PA	+	PR8_HA	+	2166	896	780	2147	2185	877	915	-25.4	UGAGGAAGGAAUGUGUACGUAACUCAAUCAACACCGUCA&AGUGGAGUUUGCGUAGUUACGUACUCACAUUGUGCUUCA	.((((....(((((((((((((((.....(((.(((...&..))).))).....)))))))))..))))))...)))).	58.4724	5.89415
42	PR8_HA	+	Wy_NA	+	608	464	998	589	627	445	483	-30.7	CCUUUCUUCAGGAACAUGACACCCCAUAAGUAGUGGGCG&GCACGUAAGUUUACUGUGUCAUGUACUAUCCUGGGGAAU	...(((((((((((((((((((......(((((...(((&...)))....))))))))))))))....)))))))))).	57.9157	5.88058
903	PR8_PB2	+	PR8_HA	+	735	1556	1309	716	754	1537	1575	-25.4	UUCACAACGUAAACUGAGUUCCUUGUACGACCCUUGUCU&UAGGGUUUAUAAGUCUUCUCAGUUUCAACUUGUCCCUUU	...((((.((((((((((...((((((.((((((.....&.))))))))))))....))))))))..))))))......	57.8801	5.87971
969	PR8_PB2	+	PR8_NP	+	2267	874	690	2248	2286	855	893	-32.2	AGAUCGUAUGAAUGACUGUCGGUCUGUCGCUGGUUUUCU&ACGAGUGUUCAGGACGGACGGACGGACACACAUACCUGG	.....(((((..((.(((((.(((((((.((((....((&...))...))))))))))).))))).))..)))))....	57.1121	5.86077
906	PR8_PB2	+	PR8_HA	+	1119	109	982	1100	1138	90	128	-18.6	UCCCUAUACUUCUCAAGUGUUACCAACCCUCUUCUCGUU&UAUACAUAUCCGAUGGUACGCUUGUUAAGUUGGCUGUGA	..((...((((..((((((.(((((..............&.............)))))))))))..)))).))......	57.0816	5.86001
424	PR8_PA	+	PR8_M	+	847	912	952	828	866	893	931	-26.4	AUCUGAAGGCUUACCCGGAGGGACAAGAGUCGCCAGGUU&UCCUCCCGGAAGAUGCCUUCCUCACGGUUUCAGAUACUC	((((((((......(((((((((((....(((..(((..&.)))..)))....))..)))))).)))))))))))....	57.0226	5.85854
701	Wy_PB1	+	Wy_NA	+	121	587	610	102	140	568	606	-21.1	UCUAGGAGGUAUGUCGGUACCUUGUCCUUGUCCCAUGUG&AGUGCUACCUUUUCGUACCGACGUACAAACACAUUGCCC	........((((((((((((...................&..............)))))))))))).............	56.912	5.85579
389	PR8_PA	+	PR8_HA	+	1474	1600	1112	1455	1493	1581	1619	-18.4	CCUACUAAAGGUUAAUUAAGGUUACUAUUCGUUCACAUC&CUACCUCACUUUAACCUUAGUUACCCCUAGAUAGUCUAA	.((((((..((.((((((((((((...............&...........))))))))))))))..))).))).....	56.888	5.85519
547	PR8_PA	+	PR8_NP	+	2146	605	843	2127	2165	586	624	-18.6	CGAAUUACGAAGAACCAAGUUGAGGAAGGAAUGUGUACG&CGACGUCAGUUUCCUCAACCUUGUUACCACUACCUUAAC	...............(((((((((((((....((((.((&))))))...)))))))))).)))................	56.847	5.85417
913	PR8_PB2	+	PR8_HA	+	1165	1660	761	1146	1184	1641	1679	-16.2	UGAGUCUUUUCGUUGGUCCUCUAACUAAGUCGACUAUCA&CGGUCAAGUGACCACGAAAACCAGAGGGACCCCCGUUAG	..........((..(((((.((.......(((.......&..............))).......)))))))..))....	56.5521	5.8468
411	PR8_PA	+	PR8_M	+	104	618	853	85	123	599	637	-10.3	UACUUUCUCAUACCCCUCCUGGACUUUUAGCUUUGUUUG&UACCGACCUAGCUCACUCGUUCGUCGUCUCCGGUACCUC	..........((((.....(((((....((((..(((..&....)))..)))).....)))))........))))....	56.542	5.84654
1030	PR8_PB2	+	Wy_PB1	+	1407	228	901	1388	1426	209	247	-25.3	AGCUGUUACACUACCCUUACUAACCCUAUAACGGGCUGU&CCCGUGGGGUUGAGUUGGGUUAACUACCUGGUGAUGGAC	..(((((((...((((..(((((((((...(((((....&))))))))))).))).))))..........)))))))..	56.2834	5.84004
932	PR8_PB2	+	Wy_NA	+	340	671	1172	321	359	652	690	-19.3	CACCUUAUCCUUACCUGGUUAUUGUUUAUGUCAAGUAAU&ACAUCUAUCAUAACAAAGUACCAGGUUUUUUUAGGAGUC	..(((.......(((((((..(((.(((((.........&........))))))))...)))))))......)))....	56.1174	5.83586
296	PR8_NP	+	Wy_NA	+	1243	1253	991	1224	1262	1234	1272	-17.6	UCCUUUGUGGUUAGUUGUCUCCCGUAGACGCCCGGUUUA&AAUAAGACCAUAAAAGAGACAACUUCCGUUUUCGACGUA	.......(((..(((((((((..................&...............))))))))).)))...........	55.7625	5.82687
1037	PR8_PB2	+	Wy_PB1	+	1737	1240	1108	1718	1756	1221	1259	-30.3	CCAGGGUCUUGGGAUGUUACGAUAUGUUAUUUUACCUUA&GUGUCGUAGUAACUCGGGACCCUACUACUACCCGUACAA	..(((((((((((.(((((((((((..............&))))))))))).)))))))))))................	55.6822	5.82482
335	PR8_PA	+	PR8_HA	+	151	257	638	132	170	238	276	-9.8	UCGUUAUACGUGAGUGAACCUUCAUACGAAGUACAUAAG&ACCCCUUUACAUUGUAGCGGCCUACCGAGAACCCUUUGG	((((((((.(((((.........................&.....)))))..))))))))...................	55.4594	5.81914
628	Wy_PB1	+	PR8_HA	+	1657	1080	784	1638	1676	1061	1099	-23.5	GGAACCUGGUCGUUGUCGGGUCUACCGAGAGGUUAACAA&UCCAGAUAAACCUCGGUAACGGCCAAAAUAACUUCCCCC	......(((((((((((((((..................&.........))).))))))))))))..............	55.3661	5.81676
82	PR8_HA	+	PR8_NP	+	110	850	614	91	129	831	869	-22.1	AUACAUAUCCGAUGGUACGCUUGUUAAGUUGGCUGUGAC&ACGUGAGUAUAACUCUCCCAGCCAACGAGUGUUCAGGAC	.......(((..(((.((((((((.....((((((.((.&...............)).)))))))))))))))))))).	55.2607	5.81405
956	PR8_PB2	+	PR8_NP	+	113	1214	1232	94	132	1195	1233	-27.9	UGGUGGCACCUGGUAUACCGGUAUUAGUUCUUCAUGUGU&UCCAUGACCCGGUAUUCCUGGUCUUCACCUCCUUUGUGG	.(((((.(((.((.(((((((..........(((((...&..))))).))))))).)).)))..)))))..........	55.215	5.81288
218	PR8_NP	+	PR8_M	+	196	397	802	177	215	378	416	-7.3	GUGGCUUGAGUUUGAGUCACUAAUACUCCCUGCCAACUA&CAAUAAGACGACCACGUGAACGGUCAACAUACCCGGAGU	((((.(((..((((.........................&...)))).)))))))........................	54.8089	5.80242
909	PR8_PB2	+	PR8_HA	+	1231	456	702	1212	1250	437	475	-21.8	GCUUCGUUAUUAACACCGGUACCAUAAAAGUGUUCUCCU&GUUUCUUUCGAGUACCGGGUUGGUGUUGUGUUUGCCUCA	....((.(((((((.(((((((....((((.........&....))))...)))))))))))))).))...........	54.7778	5.80162
1016	PR8_PB2	+	Wy_PB1	+	213	1913	1143	194	232	1894	1932	-25.9	GUUAAUGUCGUCUGUUCUCCUAUUGCCUUUACUAAGGAC&GAAACAUUAGGGGACUUAGGGAAACAGUCGGUAUUUCUU	...(((((((.(((((.(((((...((((((........&.......))))))...))))).))))).)))))))....	54.7372	5.80057
473	PR8_PA	+	Wy_NA	+	846	652	820	827	865	633	671	-16.7	AAUCUGAAGGCUUACCCGGAGGGACAAGAGUCGCCAGGU&AGUAAAUGUUACCCUCCGAACAUCUAUCAUAACAAAGUA	....((((((......(((((((................&...........)))))))....))).)))..........	54.7343	5.80049
540	PR8_PA	+	PR8_NP	+	1660	1284	849	1641	1679	1265	1303	-18.2	CAUGACACAAGAACUCUAUCCUCUAUACGAAUAUUCUUC&CGUAUGUUGGAUGCAAGAGUCAUGUCUCUUUAGAGGGAA	...((((...((.((((((((..((((((..........&))))))..))))...)))))).)))).............	52.9153	5.75262
337	PR8_PA	+	PR8_HA	+	194	330	677	175	213	311	349	-17.4	AAAGUGAAGUAGUUACUCGUUCCGCUCAGUUAUUAGCAU&CAGGAUGUAACAUCUUUGUGGUUUGAGACUCUUACCUUA	.(((..(((.(((..((((..((((..((...(((.(((&....))))))...))..))))..))))))))))..))).	52.7019	5.7469
457	PR8_PA	+	PR8_M	+	2155	914	999	2136	2174	895	933	-20	AAGAACCAAGUUGAGGAAGGAAUGUGUACGUAACUCAAU&CUCCCGGAAGAUGCCUUCCUCACGGUUUCAGAUACUCCC	..(((((....(((((((((........((.........&....)).......))))))))).)))))...........	52.5265	5.74218
605	Wy_PB1	+	PR8_HA	+	537	371	1169	518	556	352	390	-22.3	UAAAGGAGUUCCUACACUACCUUAGUUACCUAUUUCUCC&CAAUAGGUCCUCUAAAGUAGCUGAUACUCCUCGACUCCC	...((((((.....((((((.((((..(((((((.....&.)))))))...)))).)))).))..))))))........	52.4378	5.73979
468	PR8_PA	+	Wy_NA	+	131	1077	809	112	150	1058	1096	-13.4	UAGCUUUGUUUGUUUAAACGUCGUUAUACGUGAGUGAAC&GUACCUCACUUUCCGACCCGUAAACUACUACCUUUACUG	...........(((((...((((......(((((.....&....)))))....))))...)))))..............	52.4147	5.73916
286	PR8_NP	+	Wy_NA	+	1424	154	833	1405	1443	135	173	-23.9	CUUCUACACAGAAAGGUCCCCGCCCCUCAGAAGCUCGAG&UUAUACUUAAGUUGAGGGGGGGUUUGUUGGUUCACUACG	...(((.(((((......(((.((((((((...((.(((&.....))).))))))))))))))))))))).........	52.3273	5.7368
1040	PR8_PB2	+	Wy_PB1	+	2223	458	795	2204	2242	439	477	-18.5	AACCCGUUCCUCUGCACCACAACCAUUACUUUGCCUUUG&CGUCGUUGACGUAAUCGGUUGUGGUAUCUUCAAAAAUCU	...............((((((((((((((..........&..........))))).)))))))))..............	52.3198	5.7366
38	PR8_HA	+	Wy_NA	+	382	154	590	363	401	135	173	-26.3	CUAAAGUAGCUGAUACUCCUCGACUCCCUCGUUAACUCG&UUAUACUUAAGUUGAGGGGGGGUUUGUUGGUUCACUACG	.....((((.(((...((..(((.((((((.((((((..&.........)))))).)))))).)))..)).))))))).	52.1618	5.73232
1011	PR8_PB2	+	Wy_PB1	+	314	151	998	295	333	132	170	-27.6	UACCAUAGUGGAGACCGACACUGUACCACCUUAUCCUUA&UCCCAUGUGGUACCUGUGUCAGUUGUCUUGUGUGGUUAU	.((((((..((((((.(((((.(((((((..........&......)))))))..))))).))).)))..))))))...	51.9609	5.72686
284	PR8_NP	+	Wy_NA	+	1145	153	649	1126	1164	134	172	-14.7	UCUCCUCAAGUUUAACGAAGGUUACUUUUAUACCUCUGA&GUUAUACUUAAGUUGAGGGGGGGUUUGUUGGUUCACUAC	.((((((...((((((..((((.................&.....))))..))))))))))))................	51.83	5.72329
588	PR8_PA	+	PR8_NS	+	2000	639	541	1981	2019	620	658	-11	GGUGUUGAUCUUCCUAAAAGUCGACUUAGUUCUUUUGAC&UGUCUCUAAGCGAACCUCUUCGUCAUUACUCUUACCCUC	.(((.((((...........(((.(((((..........&.....))))))))........)))).)))..........	51.8105	5.72275
253	PR8_NP	+	Wy_NA	+	213	171	709	194	232	152	190	-17.3	CACUAAUACUCCCUGCCAACUAGGUUUUGUCGAAUUGUU&GGGGGUUUGUUGGUUCACUACGACACACUUGGUUGUUAU	................(((((((((..(((((.......&....................))))).)))))))))....	51.7826	5.72199
400	PR8_PA	+	PR8_HA	+	2126	789	852	2107	2145	770	808	-19.1	UAAUUACUAGGGACCCAAAACGAAUUACGAAGAACCAAG&GACCUGGAACGAUUUUGGGCCUCUGUGUUAUUAUAAACU	((((.(((((((.(((((((((.................&.........)).))))))).))))).)).))))......	51.7673	5.72157
635	Wy_PB1	+	PR8_HA	+	1969	875	797	1950	1988	856	894	-28	ACGACAUCACUACGGUCGGGUACCAGGCCGGUUUUCAUA&CUCCGAAACCCAGGCCGUAGUAGUGGAGUUUGCGUAGUU	((..(((.(((((((((((((....((............&..))...)))).))))))))).)))..))..........	51.7634	5.72147
44	PR8_HA	+	Wy_NA	+	472	597	742	453	491	578	616	-28.8	GGGUUGGUGUUGUGUUUGCCUCAUUGCCGUCGUACGAGG&UUUCGUACCGACGUACAAACACAUUGCCCCCUACUACUU	(((..(((..((((((((.........(((((((((((.&.))))))).))))..))))))))..))))))........	51.2808	5.70821
339	PR8_PA	+	PR8_HA	+	104	372	753	85	123	353	391	-10	UACUUUCUCAUACCCCUCCUGGACUUUUAGCUUUGUUUG&AAUAGGUCCUCUAAAGUAGCUGAUACUCCUCGACUCCCU	................((..(((...((((((.......&.................))))))...)))..))......	51.1824	5.70549
777	Wy_PB1	+	Wy_NA	+	1954	958	1017	1935	1973	939	977	-16.6	ACUCAGACAUUUGUUACGACAUCACUACGGUCGGGUACC&AUUUCCUAAUAUCGUAACAAAGGUCAAUACACACGAGUC	.....(((..(((((((((....................&...........)))))))))..)))..............	50.9883	5.70012
905	PR8_PB2	+	PR8_HA	+	895	836	779	876	914	817	855	-30.1	CACGGUGUCGUGUGUCUAACCACCUUAAUCCUACCAUCU&CUUUAGAUUAUCGUGGUUACAUACGAAAGCGUGACUCAU	((((...((((((((..((((((..(((((.........&.....)))))..))))))))))))))...))))......	50.9765	5.69979
706	Wy_PB1	+	Wy_NA	+	176	878	437	157	195	859	897	-16.7	UCUUGUGUGGUUAUAAGUCUCUUCCCCUUCACCUGCUGU&AAUAGGAGCUAUAGGACCACAGUCUACACAGACGUCUCU	..((((((((......(((.((....((((.........&....))))....)))))......))))))))........	50.9466	5.69896
623	Wy_PB1	+	PR8_HA	+	1353	1077	609	1334	1372	1058	1096	-22.2	CCACCCUACCCGAGGUUAGGAGGCUGCUGAAACGGGAGU&GUCUCCAGAUAAACCUCGGUAACGGCCAAAAUAACUUCC	...((....((((((((.((((((...............&)))))).....))))))))....))..............	50.9202	5.69822
856	Wy_PB1	+	PR8_PA	+	346	195	775	327	365	176	214	-19.1	AUAGAAACUCUUGAGUACGGAACUUUGUUACCUUCAGCA&AAGUGAAGUAGUUACUCGUUCCGCUCAGUUAUUAGCAUC	..........(((((..((((((...((.(((((((...&...)))))..)).))..)))))))))))...........	50.9105	5.69796
421	PR8_PA	+	PR8_M	+	696	621	923	677	715	602	640	-20.8	CAGAGGGCGGCUUGAAGAGGUCGGAACUUUUAAAAUCUC&CGACCUAGCUCACUCGUUCGUCGUCUCCGGUACCUCCAA	.(((.(((((..(((((((((((................&))))))..))...))).))))).))).............	50.8819	5.69716
211	Wy_NA	+	PR8_NS	+	879	764	893	860	898	745	783	-22.5	AUAGGAGCUAUAGGACCACAGUCUACACAGACGUCUCUG&CACUCUGUGUUUGACUUCUAUUGUCUCUUAUCAAAACUC	(((((((..(((((.....((((.(((((((.((.....&.)))))))))..)))))))))...)))))))........	50.6707	5.69127
807	Wy_PB1	+	PR8_NP	+	1128	655	1430	1109	1147	636	674	-26.9	ACUUCGAGGCUUGUGUUUAUGGGCGUCUUUACGAUCGUU&GUUUGCACCCUAGUUACUAGCCUUGAAGACCUCCCCACU	.((((((((((.(((.(((.(((.((.............&....)).)))))).))).))))))))))...........	50.6364	5.69032
849	Wy_PB1	+	PR8_NS	+	1594	340	1028	1575	1613	321	359	-24.9	UUUGCUUAGUCGACUAUACUCGUAACCUCAUUGUCACUA&AGUUCCCUGACCAGGUACGAGUAUGGGUUCGUCUUUCAC	.......((.(((((((((((((.((((....((((...&.......)))).))))))))))))))..))).)).....	50.6356	5.69029
243	PR8_NP	+	PR8_M	+	1269	420	590	1250	1288	401	439	-16.1	GACGCCCGGUUUAGUCGUAUGUUGGAUGCAAGAGUCAUG&UCAACAUACCCGGAGUAUAUGUUGUCCUACCCCCGACAC	...((((((.......(((((((((..............&))))))))))))).)).......................	50.6324	5.69021
333	PR8_PA	+	PR8_HA	+	282	109	708	263	301	90	128	-21.6	UCCCUUCUCUAGCGUGUUACCGGACCUGUCAUCAUUUGU&UAUACAUAUCCGAUGGUACGCUUGUUAAGUUGGCUGUGA	..((..((..(((((((((.((((..(((..........&...)))..)))).))))))))).....))..))......	50.5403	5.68763
12	PR8_HA	+	PR8_M	+	376	509	625	357	395	490	528	-23.4	GGUCCUCUAAAGUAGCUGAUACUCCUCGACUCCCUCGUU&ACUGAGGGUCGUAGCCAGAGUAUCCGUUUACCACUGUUG	...........(((((.((((((((((((..((((((..&..))))))))).))...))))))).))).))........	50.5013	5.68654
10	PR8_HA	+	PR8_M	+	372	380	664	353	391	361	399	-13.4	AAUAGGUCCUCUAAAGUAGCUGAUACUCCUCGACUCCCU&GUUUCUUUAGAGUGAGUCAAUAAGACGACCACGUGAACG	....((((((((((((.(((...................&))).))))))))..............)))).........	50.4563	5.68528
589	PR8_PA	+	PR8_NS	+	2020	639	724	2001	2039	620	658	-16.1	UCGACUUAGUUCUUUUGACGAAGAAUAGCAAGUCCGAGA&UGUCUCUAAGCGAACCUCUUCGUCAUUACUCUUACCCUC	.......(((.....(((((((((...........((((&..))))..........)))))))))..))).........	50.1407	5.6764
61	PR8_HA	+	Wy_NA	+	1099	1176	743	1080	1118	1157	1195	-18.6	CGGCCAAAAUAACUUCCCCCUACCUGACCUUACUAUCUA&UAACUUCCGACCAGGUUGGGAUUGAGGUUUAACGUCUAU	..........((((((.(((.(((((.............&...........))))).)))...))))))..........	50.0779	5.67463
27	PR8_HA	+	Wy_NA	+	259	103	580	240	278	84	122	-19.9	CCCUUUACAUUGUAGCGGCCUACCGAGAACCCUUUGGGU&AGAAGUACGUUUAACGGUAGGACUAUUGAUGACAUUGUA	.....((((.(((..((((((((((.((((.((((....&.))))...))))..)))))))....)))...))).))))	49.6692	5.66304
1013	PR8_PB2	+	Wy_PB1	+	131	786	1074	112	150	767	805	-18.9	CGGUAUUAGUUCUUCAUGUGUAGUCCUUCUGUCCUCUUC&AAUCUCCCAAGCACAUGAAGCAACUUUGAAAUCGAUCUU	((((...(((((((((((((...................&...........))))))))).)))).....)))).....	49.5585	5.65988
1004	PR8_PB2	+	PR8_PA	+	1146	1595	959	1127	1165	1576	1614	-22.8	CCUCUUCUCGUUGUCGGUAUGAGUCUUUUCGUUGGUCCU&CAUUUGAAACACUCGUACCUCAAAAGAGAGUGACUGGGU	....(((((.(((..(((((((((..(((((........&....))))).))))))))).)))..))))).........	49.2426	5.65084
978	PR8_PB2	+	PR8_NS	+	767	795	712	748	786	776	814	-12.7	CUUGUCUACAUAUGAGGUCCUCCCCUUCACUCCUUACUA&CAAAACUCGUUUAUUGUAAAUACGUUCGGAAUGUAGAUA	..(((((((((.((((.......................&........................))))..)))))))))	49.0453	5.64516
744	Wy_PB1	+	Wy_NA	+	1229	177	981	1210	1248	158	196	-21.8	GAUUAUCUACCGUGUCGUAGUAACUCGGGACCCUACUAC&UUGUUGGUUCACUACGACACACUUGGUUGUUAUUAUCUU	........(((((((((((((......(((((.......&.....)))))))))))))))....)))............	48.9747	5.64312
873	Wy_PB1	+	PR8_PA	+	1140	107	714	1121	1159	88	126	-6.7	GUGUUUAUGGGCGUCUUUACGAUCGUUUGUAACUGGACU&UUUCUCAUACCCCUCCUGGACUUUUAGCUUUGUUUGUUU	..(((((.(((.((.........................&........)))))...)))))..................	48.8645	5.63994
4	PR8_HA	+	PR8_M	+	101	420	566	82	120	401	439	-12.5	GUCUGUGUUAUACAUAUCCGAUGGUACGCUUGUUAAGUU&UCAACAUACCCGGAGUAUAUGUUGUCCUACCCCCGACAC	....(((((..(((((((((..((((....((((.....&..))))))))))))...)))))............)))))	48.5729	5.63148
551	PR8_PA	+	PR8_NP	+	2140	1189	562	2121	2159	1170	1208	-17.9	CCAAAACGAAUUACGAAGAACCAAGUUGAGGAAGGAAUG&UAGUUCAUGUGAACUUGACUCUUCGUCCAUGACCCGGUA	............(((((((..((((((.......((((.&..)))).....))))))..))))))).............	48.5729	5.63148
241	PR8_NP	+	PR8_M	+	1182	404	634	1163	1201	385	423	-15.1	GAUACCUUAGUUCAUGUGAACUUGACUCUUCGUCCAUGA&ACGACCACGUGAACGGUCAACAUACCCGGAGUAUAUGUU	...(((...(((((((((...(((...............&.))).))))))))))))......................	48.5565	5.631
88	PR8_HA	+	PR8_NP	+	365	1300	715	346	384	1281	1319	-22.4	CUUAUACAAUAGGUCCUCUAAAGUAGCUGAUACUCCUCG&GAGUCAUGUCUCUUUAGAGGGAAAACUGUCUUGUUGGUA	......(((((((((((((((((.((.....((((....&)))).....))))))))))))........)))))))...	48.5091	5.62962
979	PR8_PB2	+	PR8_NS	+	969	805	737	950	988	786	824	-19.2	ACCUAUAUACGUUCCGACGUUACCCUGACUCUUAAUCGA&UUAUUGUAAAUACGUUCGGAAUGUAGAUAACGAACUUCA	...(((.(((((((((((((...................&...........)))).))))))))).)))..........	48.4153	5.62689
875	Wy_PB1	+	PR8_PA	+	914	1649	969	895	933	1630	1668	-19	UGAUUAAGUGUUCUGUGUCUCGAAAGAAAGUGUUAGUGA&UUUACCCUCUUCAUGACACAAGAACUCUAUCCUCUAUAC	.(((..((.((((((((((..((.(((..(((.......&..)))..)))))..)))))).)))).)))))........	48.2972	5.62343
104	PR8_HA	+	PR8_NP	+	1151	534	376	1132	1170	515	553	-22.1	UAGUAGUAGUCUUACUUGUCCCUAGUCCGAUACGUCGCC&GGCCUUACCUAGGGUCCUACACGAGAGACUACGUUCCAA	.....(((((((..(((((((((((..............&........))))))......)))))))))))).......	48.2871	5.62314
591	PR8_PA	+	PR8_NS	+	2010	846	665	1991	2029	827	865	-25.8	UUCCUAAAAGUCGACUUAGUUCUUUUGACGAAGAAUAGC&UCGUUCUCUAUUCUUGAAAGAGCAAAGUCGAAUAAAUCA	..........(((((((.((((((((....((((((((.&.......)))))))))))))))).)))))))........	48.1369	5.61874
968	PR8_PB2	+	PR8_NP	+	2170	860	693	2151	2189	841	879	-22.4	UUCGUAGUUACUUGACUCGUUGGAACGCUUUCCUCUCUU&AACUCUCCCAGCCAACGAGUGUUCAGGACGGACGGACGG	(((((.....(((((((((((((................&...........)))))))))...))))....)))))...	48.1194	5.61822
340	PR8_PA	+	PR8_HA	+	104	445	691	85	123	426	464	-17.2	UACUUUCUCAUACCCCUCCUGGACUUUUAGCUUUGUUUG&CUUUAUAAAGGGUUUCUUUCGAGUACCGGGUUGGUGUUG	.........(((((...(((((((((..((((((((...&....)))))).....))...)))).)))))..)))))..	48.112	5.618
467	PR8_PA	+	Wy_NA	+	104	959	737	85	123	940	978	-11.2	UACUUUCUCAUACCCCUCCUGGACUUUUAGCUUUGUUUG&UUUCCUAAUAUCGUAACAAAGGUCAAUACACACGAGUCC	....................((((((....(((((((((&...........)).)))))))............))))))	48.0193	5.61528
826	Wy_PB1	+	PR8_NP	+	1784	871	791	1765	1803	852	890	-24.5	CUAGUUUGGGUUAGUUCCCGUCCUGAUAACCAUAGUCUA&CCAACGAGUGUUCAGGACGGACGGACGGACACACAUACC	...((.((.((..(((((((((((((..((.........&.......))..)))))))))..))))..))...)).)).	47.9625	5.61361
1017	PR8_PB2	+	Wy_PB1	+	313	2054	755	294	332	2035	2073	-24.9	CUACCAUAGUGGAGACCGACACUGUACCACCUUAUCCUU&UUGGCGAGAUAAGAGUUGUGUUCGGUUUCCCCUUAAGAA	.......((.((((((((((((...((...((((((...&.......)))))).)).)))).)))))))).))......	47.9257	5.61252
461	PR8_PA	+	Wy_NA	+	400	153	641	381	419	134	172	-21	UUAACCUCAUUGUUCCUCUCUUCAAGUGUAUAUGAUAGA&GUUAUACUUAAGUUGAGGGGGGGUUUGUUGGUUCACUAC	..((((.((.....(((((((((((..(((((.......&..))))).....)))))))))))..))..))))......	47.9243	5.61248
353	PR8_PA	+	PR8_HA	+	588	271	754	569	607	252	290	-28.9	ACCGGUCGUCUCCGGAGACCCUAAGGAAAGCAGUCAGGC&UAGCGGCCUACCGAGAACCCUUUGGGUCUUACGCUGGGU	.((((.(((.....(((((((.((((.........((((&.....)))).........)))).))))))))))))))..	47.784	5.60834
952	PR8_PB2	+	Wy_NA	+	1889	1106	856	1870	1908	1087	1125	-22.1	UAUUAUUUUGAAGAAGGGAAGCGUCGGCGAGGUGGUUUC&ACCUUUACUGCACACCUACCCUUCUUGCUAGUCGCUCUU	....(((...((((((((.((.((..(((((((......&))))....)))..)))).))))))))...))).......	47.7751	5.60807
1012	PR8_PB2	+	Wy_PB1	+	482	610	1664	463	501	591	629	-27.3	CUGUAUUUAGGACCAGUACGUCUAGAGUCACGGUUCCUC&CUCUCAUUCUCUGUUGUACUGGUUCUUUUACCAGUGUGU	(((.....((((((((((((..(((((............&........))))).)))))))))))).....))).....	47.5313	5.60084
705	Wy_PB1	+	Wy_NA	+	160	879	593	141	179	860	898	-20.8	GUACCUGUGUCAGUUGUCUUGUGUGGUUAUAAGUCUCUU&AUAGGAGCUAUAGGACCACAGUCUACACAGACGUCUCUG	....((((((.((........(((((((...((.(((((&..)))))))....)))))))..)))))))).........	47.4308	5.59785
227	PR8_NP	+	PR8_M	+	627	181	819	608	646	162	200	-22.4	GUUACCACUACCUUAACCAGUCUUACUAGUUUGCACCCU&AUUUCUGUUCUGGUUAGGACAGUGGAGACUGAUUCCCCU	(((.(((((..(((((((((...................&.........)))))))))..))))).)))..........	47.3774	5.59626
291	PR8_NP	+	Wy_NA	+	1227	515	468	1208	1246	496	534	-21.6	AUUCCUGGUCUUCACCUCCUUUGUGGUUAGUUGUCUCCC&CUACUUACUCAACCCACAAGGUAAAGUAGACCCCUGGUU	...((.(((((......((.((((((...((((......&.........))))))))))))......)))))...))..	47.2369	5.59207
904	PR8_PB2	+	PR8_HA	+	854	1700	634	835	873	1681	1719	-25.2	CGACGUCAUAGUCGUCUAGGUGAUCGUAGAAAUAACCUC&CAAAGACCUACACAAGAUUACCUAGAAACGUCACGUCUU	.(((((.((.((..(((((((((((((((..........&.......))))....))))))))))).)))).)))))..	46.9492	5.58343
723	Wy_PB1	+	Wy_NA	+	561	873	892	542	580	854	892	-16.4	GUUACCUAUUUCUCCUUUACCUCUAUUGUUGUGUGAAAG&AGGACAAUAGGAGCUAUAGGACCACAGUCUACACAGACG	....(((((..(((((........((((((.........&..)))))))))))..)))))...................	46.9452	5.58331
638	Wy_PB1	+	PR8_HA	+	1977	1673	682	1958	1996	1654	1692	-22.9	ACUACGGUCGGGUACCAGGCCGGUUUUCAUACCUUAUAC&ACGAAAACCAGAGGGACCCCCGUUAGUCAAAGACCUACA	(((((((..((((.((.....(((((((...........&..)))))))....)))))))))).)))............	46.8951	5.58181
885	Wy_PB1	+	PR8_PA	+	1689	1166	1241	1670	1708	1147	1185	-21.3	UUAACAAGUAGUUUCUGAUGUCUAUAUGUAUAUCCACGG&CGUGGUCUUUUCCAUCUGAAACUGCUGACAUUUCUACAU	......(((((((((.((((.............(((((.&))))).......)))).))))))))).............	46.8894	5.58163
1008	PR8_PB2	+	PR8_PA	+	1892	755	777	1873	1911	736	774	-32	UAUUUUGAAGAAGGGAAGCGUCGGCGAGGUGGUUUCGUU&GGCUUGCCGAUGUAACUCCCGUUCGACAGAGUUUACAGG	.((((((..(((((((.(((((((((((...........&..)))))))))))...)))).)))..)))))).......	46.8749	5.5812
947	PR8_PB2	+	Wy_NA	+	1297	491	827	1278	1316	472	510	-24.6	AGACUUAAAGCAGUUAUCCCGCUUAGUUGCUAACUUAGG&AUCCUGGGGAAUAGCCUGGGAUAACUACUUACUCAACCC	.......(((.((((((((((....((((....((((((&..))))))...)))).)))))))))).))).........	46.7909	5.57866
1009	PR8_PB2	+	PR8_PA	+	2213	684	863	2194	2232	665	703	-24.7	UUACACGAUUAACCCGUUCCUCUGCACCACAACCAUUAC&AACGGCUGGUUUCAGAGGGCGGCUUGAAGAGGUCGGAAC	.....(((((((.(((.(((((((.((((...((.....&...)).))))..)))))))))).))).....))))....	46.6805	5.57533
746	Wy_PB1	+	Wy_NA	+	1444	104	447	1425	1463	85	123	-16.1	GUCCUGGACGUUCAAUCACCCUUAGUUGUACUCGUUUUU&GAAGUACGUUUAACGGUAGGACUAUUGAUGACAUUGUAA	(((((............(((.((((.((((((.......&..)))))).)))).)))))))).................	46.571	5.57201
32	PR8_HA	+	Wy_NA	+	110	566	610	91	129	547	585	-19.4	AUACAUAUCCGAUGGUACGCUUGUUAAGUUGGCUGUGAC&UCGUACCAGGUCGAGUUCAACAGUGCUACCUUUUCGUAC	.........(((.(((((((.((((((.((((((.((..&......)))))))).)).))))))).))))...)))...	46.355	5.56544
399	PR8_PA	+	PR8_HA	+	1962	782	708	1943	1981	763	801	-18.8	AUAAUCGUUUCAGCCAUAAGUUGUCGAACAUACGUAGAG&UGAUAAUGACCUGGAACGAUUUUGGGCCUCUGUGUUAUU	..(((((((((((......(((((((.............&)))))))...)))))))))))..................	46.2092	5.561
630	Wy_PB1	+	PR8_HA	+	2164	108	693	2145	2183	89	127	-22.9	UGGCUAACCUUAAAGAUCGUACCACCUCCGGUACCACAG&UUAUACAUAUCCGAUGGUACGCUUGUUAAGUUGGCUGUG	.((((((.(((((....(((((((....(((........&..........))).)))))))....)))))))))))...	45.9472	5.55297
406	PR8_PA	+	PR8_HA	+	2150	1579	559	2131	2169	1560	1598	-12	UUACGAAGAACCAAGUUGAGGAAGGAAUGUGUACGUAAC&UUCAACUUGUCCCUUUUCCAUCUACCUCACUUUAACCUU	....((((...(((((((((...................&)))))))))...)))).......................	45.6812	5.54477
900	PR8_PB2	+	PR8_HA	+	369	1331	956	350	388	1312	1350	-14.9	GUCAAGUAAUAGGUUUUUAGAUGUUUUGAAUAAAACUUU&AACUACUACCUAAAGACCUGUAAACCUGUAUAUUACGUC	..((.((.((((((((((((...................&.........))))))))))))..)).))...........	45.6102	5.54257
743	Wy_PB1	+	Wy_NA	+	1037	1135	1056	1018	1056	1116	1154	-26.8	ACCAAGUCUUUGUAGGACUCGUAGCGUGGUUAUUACAAG&AGUCGCUCUUCAAUGCGAGUCCUAUACUUUGGAAGUUUC	.(((((....((((((((((((((.((((((........&)))))).)).....)))))))))))).))))).......	45.5715	5.54137
658	Wy_PB1	+	PR8_M	+	778	71	744	759	797	52	90	-12.1	CUACGUUUAAUCUCCCAAGCACAUGAAGCAACUUUGAAA&CAUGCAUGAGAGAUAGUAGGGCAGUCCGGGGGAGUUUCG	...((.....((((((.......................&...........................))))))....))	45.5681	5.54127
874	Wy_PB1	+	PR8_PA	+	1056	969	990	1037	1075	950	988	-21.8	CGUAGCGUGGUUAUUACAAGAGUUUGUUUUACCGUUCUG&UUACGUACUCUUGUAAGAAACCUACCUUCCUUGGGUUAC	...((.((((((.((((((((((.(((............&..))).))))))))))..)))).))))............	45.488	5.53879
613	Wy_PB1	+	PR8_HA	+	1432	58	704	1413	1451	39	77	-22.4	CCUAUCUAAAAUGUCCUGGACGUUCAAUCACCCUUAGUU&CGUUUGGAUGACCAGGACAAUACACGUGAACGUCGACGU	...........((((((((.(((((((............&...))))))).))))))))....................	45.4668	5.53813
66	PR8_HA	+	Wy_NA	+	1584	145	447	1565	1603	126	164	-18.7	CUUGUCCCUUUUCCAUCUACCUCACUUUAACCUUAGUUA&UAAAGUUCGUUAUACUUAAGUUGAGGGGGGGUUUGUUGG	............(((...(((((.(((((((...(((..&.............)))...))))))).)))))....)))	45.1956	5.52968
948	PR8_PB2	+	Wy_NA	+	1165	1269	831	1146	1184	1250	1288	-22.9	UGAGUCUUUUCGUUGGUCCUCUAACUAAGUCGACUAUCA&AGACAACUUCCGUUUUCGACGUAGUUAGCCACGAAAAUA	......((((((.(((....(((((((.(((((......&...............))))).))))))))))))))))..	44.9948	5.5234
854	Wy_PB1	+	PR8_PA	+	110	105	609	91	129	86	124	-17	GGAAUAUGACCUCUAGGAGGUAUGUCGGUACCUUGUCCU&ACUUUCUCAUACCCCUCCUGGACUUUUAGCUUUGUUUGU	...........(((((((((((((...............&.......))))..))))))))).................	44.9652	5.52247
877	Wy_PB1	+	PR8_PA	+	762	2130	535	743	781	2111	2149	-20.4	GAUAACGUUGUGGGCCCUACGUUUAAUCUCCCAAGCACA&UACUAGGGACCCAAAACGAAUUACGAAGAACCAAGUUGA	.....((((.(((((((((.((.................&.))))))).)))).)))).....................	44.8827	5.51988
85	PR8_HA	+	PR8_NP	+	178	1200	632	159	197	1181	1219	-18.4	CACUGUGUGAGACAAUUGGACGAGCUUCUGUCGGUGUUG&AACUUGACUCUUCGUCCAUGACCCGGUAUUCCUGGUCUU	.((((.((........((((((((.....(((((.(((.&))))))))..))))))))..)).))))............	44.6883	5.51375
531	PR8_PA	+	PR8_NP	+	1199	1145	905	1180	1218	1126	1164	-13.5	CUACAUCCACUAAACUUCGUUAUACUAUCACUACUUGGU&UCUCCUCAAGUUUAACGAAGGUUACUUUUAUACCUCUGA	..............((((((((.(((.............&........))).))))))))...................	44.6438	5.51235
492	PR8_PA	+	Wy_NA	+	1351	1417	649	1332	1370	1398	1436	-17.5	UGUGUAACGUUCGUACUCUUCCUUAAUAAAGUGUAGUCU&UACCCCGCCUGUAGUUAGAGUACGGAUAUAUUCGAAAGC	........(((((((((((..((..(((..(((..((..&.))..))).)))))..)))))))))))............	44.63	5.51191
15	PR8_HA	+	PR8_M	+	851	386	544	832	870	367	405	-17.9	GUUACAUACGAAAGCGUGACUCAUCUCCGAAACCCAGGC&UUAGAGUGAGUCAAUAAGACGACCACGUGAACGGUCAAC	......((((....(((((((((.(((............&...))))))))))......))....))))..........	44.5754	5.51018
385	PR8_PA	+	PR8_HA	+	1445	1151	317	1426	1464	1132	1170	-12.4	CGGAACGAAUUACGUAGAACACGUCGUUACCUACUAAAG&UAGUAGUAGUCUUACUUGUCCCUAGUCCGAUACGUCGCC	.((.(((.(((((.(((...(((..((...((((((...&...))))))....)).)))..)))))..))).)))..))	44.1679	5.49723
675	Wy_PB1	+	PR8_M	+	1388	397	537	1369	1407	378	416	-16.6	GAGUAUCACUUACGUGGUUUAGUACUCCCUUAUGUUCGU&CAAUAAGACGACCACGUGAACGGUCAACAUACCCGGAGU	.......((((.((.(((...((...((.((((((((((&.......))))..))))))..))...))..)))))))))	43.9916	5.49158
351	PR8_PA	+	PR8_HA	+	106	1668	568	87	125	1649	1687	-13.6	CUUUCUCAUACCCCUCCUGGACUUUUAGCUUUGUUUGUU&UGACCACGAAAACCAGAGGGACCCCCGUUAGUCAAAGAC	...........((((.((((...................&............))))))))...................	43.7135	5.48264
208	Wy_NA	+	PR8_NS	+	1025	537	677	1006	1044	518	556	-22.6	GCUGUCGAGGUCGUCAUCGGUAACGAACCUAGGUUUGUU&AAGAGAAGGUCCUGUAUGACGACUCCUACAGUUUUUACG	.((((...((((((((((((....((.(((.........&......)))))))).)))))))))...))))........	43.6557	5.48077
764	Wy_PB1	+	Wy_NA	+	1709	1366	732	1690	1728	1347	1385	-22.2	UCUAUAUGUAUAUCCACGGUAUCUCCUCUGUGUGUUUAA&AACAACACAAAACACCGUGGAGUCCAUGUAUACCUUGUC	..((((((....((((((((..........((((((...&...))))))....))))))))...)))))).........	43.583	5.47842
427	PR8_PA	+	PR8_M	+	974	392	521	955	993	373	411	-9.1	UACUCUUGUAAGAAACCUACCUUCCUUGGGUUACAACAA&UGAGUCAAUAAGACGACCACGUGAACGGUCAACAUACCC	..................((((((..((((((.......&..............)))).)).))).)))..........	43.4618	5.47449
975	PR8_PB2	+	PR8_NS	+	756	305	578	737	775	286	324	-8.5	CUUGUACGACCCUUGUCUACAUAUGAGGUCCUCCCCUUC&GCGCAAUGGAUUGACUGUACUGAGAACUCCUUUACAGUU	.(((((.........(((.((.....((((.(((.....&.......)))..))))....))))).......)))))..	43.4223	5.47321
798	Wy_PB1	+	PR8_NP	+	443	1055	639	424	462	1036	1074	-25.9	UUGUCUUUAGUUGGCCGUCGUUGACGUAAUCGGUUGUGG&UACCGUACGGUAAGACGGCGUAAACUUCUAGAUUCUCAU	..((((..((((.((((((.(((.((((..((((.....&.)))))))).)))))))))...))))...))))......	43.3706	5.47153
324	PR8_NP	+	PR8_NS	+	1252	117	625	1233	1271	98	136	-24.1	GUUAGUUGUCUCCCGUAGACGCCCGGUUUAGUCGUAUGU&GGUUCUUGAUCCGCUACGGGGUAAGGAACUAGCCGAAGC	(((((((...((((((((.((...((((.((........&....)).)))))))))))))).....)))))))......	43.2089	5.46627
496	PR8_PA	+	Wy_NA	+	2060	696	757	2041	2079	677	715	-28.5	UCCCUGUUGGACCUUGGACCCUGGAAACUAGAACCCCCC&UUUUUUUAGGAGUCCUGGGUCCUCAGUCUUACGCAAACA	....(((.((((...((((((.(((..((((((......&...))))))...))).))))))...)))).)))......	43.1185	5.46331
228	PR8_NP	+	PR8_M	+	595	221	562	576	614	202	240	-15.8	UCGGCGUCCACGACGUCAGUUUCCUCAACCUUGUUACCA&AAAUCCUAAACACAAGUGCGAGUGGCACGGGUCACUCGC	...(((.....(((.((.((.(((((...(((((.....&...........)))))...))).)).)))))))...)))	43.1182	5.4633
182	Wy_NA	+	PR8_M	+	1020	422	519	1001	1039	403	441	-16.9	UUUUUGCUGUCGAGGUCGUCAUCGGUAACGAACCUAGGU&AACAUACCCGGAGUAUAUGUUGUCCUACCCCCGACACUG	.......(((((.((..((....(((((((.((((.(((&.....))).)).))...)))))))..)).)))))))...	43.1	5.46271
529	PR8_PA	+	PR8_NP	+	1043	1145	722	1024	1062	1126	1164	-18.4	AUAGAAGACAGUACCUUCGUUCAUGACCGUCUUGACGUC&UCUCCUCAAGUUUAACGAAGGUUACUUUUAUACCUCUGA	(((((((.....(((((((((.........(((((....&.....)))))...)))))))))..)))))))........	42.9345	5.45728
103	PR8_HA	+	PR8_NP	+	1086	515	486	1067	1105	496	534	-19.7	UAAACCUCGGUAACGGCCAAAAUAACUUCCCCCUACCUG&UGUUCUCGAGAACAAGCGUGGCCUUACCUAGGGUCCUAC	....(((.(((((.(((((.......(((..........&.........)))......)))))))))).))).......	42.9335	5.45725
641	Wy_PB1	+	PR8_M	+	151	421	514	132	170	402	440	-10.4	UCCCAUGUGGUACCUGUGUCAGUUGUCUUGUGUGGUUAU&CAACAUACCCGGAGUAUAUGUUGUCCUACCCCCGACACU	......(((......(((.(((((((.((.((.(((...&......))))).)).))).))))...)))......))).	42.8122	5.45326
482	PR8_PA	+	Wy_NA	+	1204	85	541	1185	1223	66	104	-13.7	UCCACUAAACUUCGUUAUACUAUCACUACUUGGUCUUAA&GGUAAAGGUGUUAUACGAAGAAGUACGUUUAACGGUAGG	...(((...(((((.((((.((((..(((..........&.)))..)))).))))))))).)))...............	42.6915	5.44928
384	PR8_PA	+	PR8_HA	+	1379	1160	357	1360	1398	1141	1179	-20.2	AAGUGUAGUCUCCACAGAGUGACGUCUCGGUGUCUUAUG&UCUUACUUGUCCCUAGUCCGAUACGUCGCCUAGUUUUUU	.............((((.(((((((.((((.........&.................)))).))))))))).)).....	42.6551	5.44808
713	Wy_PB1	+	Wy_NA	+	161	1251	522	142	180	1232	1270	-19.1	UACCUGUGUCAGUUGUCUUGUGUGGUUAUAAGUCUCUUC&CCAAUAAGACCAUAAAAGAGACAACUUCCGUUUUCGACG	......(((((((((((((.((((((.............&........))))))...))))))))).........))))	42.5534	5.44471
828	Wy_PB1	+	PR8_NP	+	2242	369	1063	2223	2261	350	388	-21.2	UGCCUAAUUCUUCCUUCUCAAGAGACUCUAGUACUUCUA&CUUUCACCUACUCUCUUGAGUAGGAAAUACUGUUUCUUC	..........(((((.(((((((((...(((........&.......))).))))))))).))))).............	42.2399	5.43429
544	PR8_PA	+	PR8_NP	+	2150	214	570	2131	2169	195	233	-19.7	UUACGAAGAACCAAGUUGAGGAAGGAAUGUGUACGUAAC&ACUAAUACUCCCUGCCAACUAGGUUUUGUCGAAUUGUUA	...(((((((((.(((((....(((...((((.......&....))))..)))..))))).)))))).)))........	42.052	5.42801
388	PR8_PA	+	PR8_HA	+	1383	1701	655	1364	1402	1682	1720	-24	GUAGUCUCCACAGAGUGACGUCUCGGUGUCUUAUGUAUU&AAAGACCUACACAAGAUUACCUAGAAACGUCACGUCUUA	...........((((((((((((.((((((((.((((..&.......)))).))))).))).)))..)))))).)))..	42.0515	5.42799
642	Wy_PB1	+	PR8_M	+	276	420	603	257	295	401	439	-12.7	UCGGUUCACCUAUACGUGUUUGUCUGACACAGGACCUCC&UCAACAUACCCGGAGUAUAUGUUGUCCUACCCCCGACAC	((((.........((((((...((((.............&..........))))..))))))..........))))...	41.8744	5.42205
871	Wy_PB1	+	PR8_PA	+	928	101	634	909	947	82	120	-9.3	GUGUCUCGAAAGAAAGUGUUAGUGACCCCUGUUGUGAUU&UGUUACUUUCUCAUACCCCUCCUGGACUUUUAGCUUUGU	..(((.((..((...(((..((((((.............&.))))))....)))....))..)))))............	41.7852	5.41904
249	PR8_NP	+	PR8_M	+	1188	784	538	1169	1207	765	803	-15.8	UUAGUUCAUGUGAACUUGACUCUUCGUCCAUGACCCGGU&UCUACGUUGCCAAGUUCACUAGGAGAGUGAUAACGGCGU	....(((..(((((((((......(((............&...)))....)))))))))..)))...............	41.7729	5.41863
655	Wy_PB1	+	PR8_M	+	445	404	557	426	464	385	423	-24.1	GUCUUUAGUUGGCCGUCGUUGACGUAAUCGGUUGUGGUA&ACGACCACGUGAACGGUCAACAUACCCGGAGUAUAUGUU	.......((((((((...((.((((....((((((....&)))))))))).))))))))))..................	41.7455	5.4177
346	PR8_PA	+	PR8_HA	+	131	1086	445	112	150	1067	1105	-12.8	UAGCUUUGUUUGUUUAAACGUCGUUAUACGUGAGUGAAC&UAAACCUCGGUAACGGCCAAAAUAACUUCCCCCUACCUG	.........((((((....((((((((...((((.....&.....))))))))))))..))))))..............	41.6823	5.41556
665	Wy_PB1	+	PR8_M	+	1035	424	540	1016	1054	405	443	-22.5	UCACCAAGUCUUUGUAGGACUCGUAGCGUGGUUAUUACA&CAUACCCGGAGUAUAUGUUGUCCUACCCCCGACACUGGU	..((((.(((...(((((((.((((((.(((.(((....&.))).)))..)).))))..)))))))....)))..))))	41.6171	5.41336
546	PR8_PA	+	PR8_NP	+	2062	532	447	2043	2081	513	551	-21.2	CCUGUUGGACCUUGGACCCUGGAAACUAGAACCCCCCGA&GUGGCCUUACCUAGGGUCCUACACGAGAGACUACGUUCC	.((.(((......(((((((((.................&..........)))))))))....))).))..........	41.4477	5.40761
472	PR8_PA	+	Wy_NA	+	774	332	548	755	793	313	351	-19.8	CGUUCGACAGAGUUUACAGGUUUCUUCAUUUACGAUCUU&UGGAAAAAGAUUCCUGUUAAGCUAAGCCGAAAGGCGACC	..((((....((((((((((..((((.............&......))))..))))).)))))....))))........	41.3936	5.40577
512	PR8_PA	+	PR8_NP	+	224	762	564	205	243	743	781	-16	UAUUAGCAUCUUGAACCACUAGGUUUACGUGAAAACUUC&GACGUGUUUUUCGUUACUACCUAGUUCACUCUCUCUCGG	...........(((...(((((((..(((.((((((...&.....)))))))))....))))))))))...........	41.3385	5.4039
64	PR8_HA	+	Wy_NA	+	1515	91	618	1496	1534	72	110	-12	GUUACUUACGUACCUUUCACAUUCUUUACCCUGAAUACU&GGUGUUAUACGAAGAAGUACGUUUAACGGUAGGACUAUU	((((...((((((.((((..((....((((.........&))))..))..))))..)))))).))))............	41.2928	5.40234
981	PR8_PB2	+	PR8_NS	+	1190	665	696	1171	1209	646	684	-19.9	UAAGUCGACUAUCACUCACCCUCUCUGCUUGUCAGCUAA&UACUCUUACCCUCUGGAGGUGAGUGAGGUUUUGUCUUUG	.(((.(((((.(((((((.(((((...............&..............)))))))))))))))..)).)))..	41.2439	5.40067
834	Wy_PB1	+	PR8_NP	+	1924	1327	778	1905	1943	1308	1346	-24.3	GGACUUAGGGAAACAGUCGGUAUUUCUUUAACUCAGACA&GUCUUGUUGGUAAUACCGUCGUAAGUUACCCUUAUGUCU	.(((..((((.(((...(((((((...(((((..((((.&)))).))))).)))))))......))).))))...))).	41.1905	5.39885
574	PR8_PA	+	PR8_NS	+	1152	338	908	1133	1171	319	357	-27.2	AACCACUCUUGUACCGUGGUCUUUUCCAUCUGAAACUGC&ACAGUUCCCUGACCAGGUACGAGUAUGGGUUCGUCUUUC	..(((..((((((((.(((((........(((.......&.)))......)))))))))))))..)))...........	40.8275	5.38638
345	PR8_PA	+	PR8_HA	+	142	1005	558	123	161	986	1024	-14.7	GUUUAAACGUCGUUAUACGUGAGUGAACCUUCAUACGAA&CACGGGUUUUAUGCAGUCCUCACGGUUUAACUCCUACCA	...........((((..((((((.((..((.((((((..&..)).....)))).))))))))))...))))........	40.8181	5.38606
869	Wy_PB1	+	PR8_PA	+	528	2155	454	509	547	2136	2174	-14	CCGAUUAUCUAAAGGAGUUCCUACACUACCUUAGUUACC&AAGAACCAAGUUGAGGAAGGAAUGUGUACGUAACUCAAU	..............(((((..(((((..((((((((...&........)))))))).......)))))...)))))...	40.6807	5.38131
880	Wy_PB1	+	PR8_PA	+	1534	514	485	1515	1553	495	533	-14	AGCUAUACCUAAACACCGAUUAAAAUCGUACCUCGACGG&UUUCCGUCUGAUGUGAGAGCUACUUCUUUCGUCCCGAUC	................(((......((.(((.(((((((&...))))).)).))).))..........)))........	40.6615	5.38064
331	PR8_NP	+	PR8_NS	+	1511	723	1186	1492	1530	704	742	-16	UUACUUCCUAGAAUAAAGAAGCCUCUGUUACGUCUCCUC&AUCCAGUCUUCAAACUUCUUUAUUCUACCAACUAACUUC	........(((((((((((((..................&..............)))))))))))))............	40.5607	5.37715
966	PR8_PB2	+	PR8_NP	+	2157	442	694	2138	2176	423	461	-16.4	UACCCGGUCGUGAUUCGUAGUUACUUGACUCGUUGGAAC&ACUGCUACGUUGCCGACCAGACUGAGUGUACUACUAGAC	......(((.((....((((((((((..((.((((((((&........))).))))).))...))))).))))))))))	40.4002	5.37157
380	PR8_PA	+	PR8_HA	+	1208	883	727	1189	1227	864	902	-26.6	CUAAACUUCGUUAUACUAUCACUACUUGGUCUUAACUCC&CCCAGGCCGUAGUAGUGGAGUUUGCGUAGUUACGUACUC	...((((.(((...(((.((((((((((((((.......&...)))))).)))))))))))..))).))))........	40.3738	5.37064
323	PR8_NP	+	PR8_NS	+	1252	82	510	1233	1271	63	101	-28.3	GUUAGUUGUCUCCCGUAGACGCCCGGUUUAGUCGUAUGU&ACGAAAGAAACCGUACAGGCGUUUGCUCAACGUCUGGUU	.((((.(((.....(((((((((((((((..((((....&))))...))))))....)))))))))...))).))))..	40.2876	5.36764
238	PR8_NP	+	PR8_M	+	999	489	477	980	1018	470	508	-25.1	ACAUGUCGGAUUAGUCUGGUUUACUCUUAGGUCGUGUGU&CGUUGGACACUUGUCUAACGACUGAGGGUCGUAGCCAGA	..............(((((((.(((((((.(((((((((&......)))).......))))))))))))...)))))))	40.131	5.36215
237	PR8_NP	+	PR8_M	+	999	463	523	980	1018	444	482	-22.3	ACAUGUCGGAUUAGUCUGGUUUACUCUUAGGUCGUGUGU&GACUUCACCGUAAACCGGACCAUACACGUUGGACACUUG	...((((.(((..(((((((((((....(((((......&)))))....))))))))))).......))).))))....	40.1033	5.36118
170	Wy_NA	+	PR8_M	+	233	685	503	214	252	666	704	-12.3	UCACAUAGACUGGUUGUGGUGGUAUCUCUUCCUUUAUAC&UUCGCUACUCUUGGUAACCCUGAGUAGGAUCGAGGUCAC	..................((((..((((.((((......&.........................))))..))))))))	40.0952	5.3609
167	Wy_NA	+	PR8_M	+	74	611	379	55	93	592	630	-19.2	ACAAAGGGAGUGGUAAAGGUGUUAUACGAAGAAGUACGU&CCUCGUUUACCGACCUAGCUCACUCGUUCGUCGUCUCCG	....((.((((((...((((.....((((..........&..))))......))))...)))))).))...........	39.8966	5.35391
824	Wy_PB1	+	PR8_NP	+	1558	1267	486	1539	1577	1248	1286	-12.4	AUCGUACCUCGACGGGUCAAAACCUCACAGACCUUAUUU&UAGACGCCCGGUUUAGUCGUAUGUUGGAUGCAAGAGUCA	..(((((((...(((((......................&.....)))))....))..)))))................	39.7795	5.34977
490	PR8_PA	+	Wy_NA	+	1651	467	785	1632	1670	448	486	-19.3	UACCCUCUUCAUGACACAAGAACUCUAUCCUCUAUACGA&CGUAAGUUUACUGUGUCAUGUACUAUCCUGGGGAAUAGC	..((((...(((((((((.(((((..........((((.&)))))))))..))))))))).........))))......	39.7148	5.34748
541	PR8_PA	+	PR8_NP	+	1819	1237	444	1800	1838	1218	1256	-16.5	ACUCUCAUACUAACUUCGACUCAGGAGACAGUUUCUCUU&UUCACCUCCUUUGUGGUUAGUUGUCUCCCGUAGACGCCC	................((.((..((((((((((..((..&..............))..))))))))))...)).))...	39.6491	5.34515
684	Wy_PB1	+	PR8_M	+	1970	426	520	1951	1989	407	445	-26.9	CGACAUCACUACGGUCGGGUACCAGGCCGGUUUUCAUAC&UACCCGGAGUAUAUGUUGUCCUACCCCCGACACUGGUGA	.....((((((..((((((....(((((((.........&...))))............)))...))))))..))))))	39.5474	5.34154
680	Wy_PB1	+	PR8_M	+	1371	929	950	1352	1390	910	948	-29.7	GGAGGCUGCUGAAACGGGAGUAUCACUUACGUGGUUUAG&UUCCUCACGGUUUCAGAUACUCCCUUCUUAUAGCUUUCC	((((((((..(((..(((((((((.....(((((.....&....)))))......))))))))))))...)))))))).	39.3814	5.33562
419	PR8_PA	+	PR8_M	+	577	392	592	558	596	373	411	-22.6	UUCUGUUCUUUACCGGUCGUCUCCGGAGACCCUAAGGAA&UGAGUCAAUAAGACGACCACGUGAACGGUCAACAUACCC	..((((((......((((((((.....(((.........&...)))....))))))))....))))))...........	39.353	5.3346
554	PR8_PA	+	PR8_NS	+	100	292	504	81	119	273	311	-9	UUGUUACUUUCUCAUACCCCUCCUGGACUUUUAGCUUUG&AGACAUGGACGCAGCGCAAUGGAUUGACUGUACUGAGAA	........(((((((((...(((..........(((.((&.........)).))).....)))......))).))))))	39.2594	5.33125
341	PR8_PA	+	PR8_HA	+	104	525	533	85	123	506	544	-5	UACUUUCUCAUACCCCUCCUGGACUUUUAGCUUUGUUUG&GUCAAAAAUGUCUUUAAACGAUACCGACUGCCUCUUCCU	....................((..........(((((((&..............))))))).........)).......	39.1514	5.32738
426	PR8_PA	+	PR8_M	+	909	418	558	890	928	399	437	-17.3	UUAAUUCGUAACUCCUGGGUUCAGUACUUCCUCUCCCUU&GGUCAACAUACCCGGAGUAUAUGUUGUCCUACCCCCGAC	......(((((((((.((((...................&.........))))))))).))))................	39.1396	5.32695
624	Wy_PB1	+	PR8_HA	+	1245	1140	480	1226	1264	1121	1159	-20.6	GUAGUAACUCGGGACCCUACUACUACCCGUACAAGUUGU&UACCAUACCAAUAGUAGUAGUCUUACUUGUCCCUAGUCC	......(((.(((((.(((((((((...(((........&.....)))...)))))))))........))))).)))..	39	5.32193
65	PR8_HA	+	Wy_NA	+	1573	79	446	1554	1592	60	98	-13.2	CUCAGUUUCAACUUGUCCCUUUUCCAUCUACCUCACUUU&GGGAGUGGUAAAGGUGUUAUACGAAGAAGUACGUUUAAC	.....((((........(((((.(((.((.((.......&.))))))).)))))........)))).............	38.8417	5.31621
910	PR8_PB2	+	PR8_HA	+	1031	673	561	1012	1050	654	692	-15	UGUAAAUUCUCUUGUUCGCCUAGUAGUCAGUUCUCUCUC&AUAGUCUUACUUUUACGAAUACAGAGACAUCACUGAAGU	.......(((((((((((...(((((.............&......)))))....)))))).)))))............	38.8057	5.3149
134	PR8_HA	+	PR8_NS	+	1476	73	617	1457	1495	54	92	-14.3	UUAGCCUUUACCUACAAAACUCAAGAUGGUGUUCACACU&GUCCAUCUAACGAAAGAAACCGUACAGGCGUUUGCUCAA	...((((.(((............((((((..........&..)))))).............))).))))..........	38.7977	5.31461
495	PR8_PA	+	Wy_NA	+	2053	567	748	2034	2072	548	586	-27.2	CCGAGAAUCCCUGUUGGACCUUGGACCCUGGAAACUAGA&CGUACCAGGUCGAGUUCAACAGUGCUACCUUUUCGUACC	.((((((...((((((((.(((((..(((((........&....)))))))))))))))))).......))))))....	38.7486	5.31283
716	Wy_PB1	+	Wy_NA	+	169	1367	415	150	188	1348	1386	-9.2	UCAGUUGUCUUGUGUGGUUAUAAGUCUCUUCCCCUUCAC&ACAACACAAAACACCGUGGAGUCCAUGUAUACCUUGUCC	(((..(((.((((((.((.....................&)).)))))).)))...)))....................	38.471	5.30272
590	PR8_PA	+	PR8_NS	+	1975	759	590	1956	1994	740	778	-18.8	CCAUAAGUUGUCGAACAUACGUAGAGGUGUUGAUCUUCC&UUCUUCACUCUGUGUUUGACUUCUAUUGUCUCUUAUCAA	.((..((..((((((((....((((.(((..((......&.))..)))))))))))))))..))..))...........	38.4535	5.30208
759	Wy_PB1	+	Wy_NA	+	1366	1160	442	1347	1385	1141	1179	-22.8	GGUUAGGAGGCUGCUGAAACGGGAGUAUCACUUACGUGG&ACUUUGGAAGUUUCAGUAACUUCCGACCAGGUUGGGAUU	((((.(((((.(((((((((...................&.........))))))))).)))))))))...........	38.4414	5.30164
760	Wy_PB1	+	Wy_NA	+	1365	1232	369	1346	1384	1213	1251	-14.1	AGGUUAGGAGGCUGCUGAAACGGGAGUAUCACUUACGUG&ACUGUCUCCAUUGUCCAGGCCAAUAAGACCAUAAAAGAG	.((((....(((..(((..(((((((.............&.....))))..))).)))))).....)))).........	38.332	5.29763
866	Wy_PB1	+	PR8_PA	+	100	1989	365	81	119	1970	2008	-18.9	GUGGUGUAAGGGAAUAUGACCUCUAGGAGGUAUGUCGGU&ACAUACGUAGAGGUGUUGAUCUUCCUAAAAGUCGACUUA	.((((...(((((((...(((((((....((((((....&)))))).)))))))....)).)))))....)))).....	38.3033	5.29658
784	Wy_PB1	+	Wy_NA	+	2198	1274	549	2179	2217	1255	1293	-24.8	CACAGAUCCCGGGCCUAACUACGGUCUUAACUGAAGCUC&ACUUCCGUUUUCGACGUAGUUAGCCACGAAAAUACACCU	.........((((.(((((((((.....(((.((((...&.)))).))).....))))))))))).))...........	38.2942	5.29624
502	PR8_PA	+	Wy_NA	+	2059	1228	478	2040	2078	1209	1247	-23.6	AUCCCUGUUGGACCUUGGACCCUGGAAACUAGAACCCCC&AUCAACUGUCUCCAUUGUCCAGGCCAAUAAGACCAUAAA	.....((((((.((.(((((..((((.((.((.......&.....)))).))))..)))))))))))))..........	38.247	5.29451
397	PR8_PA	+	PR8_HA	+	2002	563	499	1983	2021	544	582	-14.7	UGUUGAUCUUCCUAAAAGUCGACUUAGUUCUUUUGACGA&UCCCGAGUAUGGGUUUCGACUUUUUAAGAAUACACUUGU	......((((...(((((((((...(((((.((((....&...))))...)))))))))))))).))))..........	38.1487	5.29089
819	Wy_PB1	+	PR8_NP	+	1765	228	744	1746	1784	209	247	-19.7	GCUCGAUUUCUUCGACACCCUAGUUUGGGUUAGUUCCCG&CCAACUAGGUUUUGUCGAAUUGUUAUCUCUCUUACCACG	...((((....((((((.(((((.((((...........&)))))))))...)))))))))).................	38.0632	5.28774
132	PR8_HA	+	PR8_NS	+	1168	445	365	1149	1187	426	464	-25.7	GUCCCUAGUCCGAUACGUCGCCUAGUUUUUUCGUGUGUU&AAGUCACACUAAAAACUGGCCGACCUCUGAGAUUAUAAC	.....(((((((....((((.(((((((((..(((((..&....))))).))))))))).))))...)).)))))....	38.0536	5.28738
823	Wy_PB1	+	PR8_NP	+	1552	1194	494	1533	1571	1175	1213	-18.8	AUUAAAAUCGUACCUCGACGGGUCAAAACCUCACAGACC&CAUGUGAACUUGACUCUUCGUCCAUGACCCGGUAUUCCU	.......((((....(((.(((((((....(((((....&..)))))..))))))).)))...))))............	37.982	5.28473
477	PR8_PA	+	Wy_NA	+	696	1075	527	677	715	1056	1094	-18.2	CAGAGGGCGGCUUGAAGAGGUCGGAACUUUUAAAAUCUC&CAGUACCUCACUUUCCGACCCGUAAACUACUACCUUUAC	.(((((............((((((((.............&............))))))))............)))))..	37.8874	5.28123
370	PR8_PA	+	PR8_HA	+	468	1572	776	449	487	1553	1591	-20.8	UUUGUGUGUAGGUGUAAAAGAGCAAGUGACCCCUUCUUU&UCUCAGUUUCAACUUGUCCCUUUUCCAUCUACCUCACUU	...(((.(((((((.(((((.((((((((..........&........))).)))))..))))).)))))))..)))..	37.8698	5.28058
643	Wy_PB1	+	PR8_M	+	346	550	513	327	365	531	569	-21.6	AUAGAAACUCUUGAGUACGGAACUUUGUUACCUUCAGCA&GGUUAGGUGAUUAGUCUGUACUCUUGUCUUACCAAAAUC	..(((.......((((((((.(((..(((((((..(((.&.)))))))))).)))))))))))...)))..........	37.8585	5.28016
290	PR8_NP	+	Wy_NA	+	1188	557	440	1169	1207	538	576	-21.3	UUAGUUCAUGUGAACUUGACUCUUCGUCCAUGACCCGGU&UCACACGUAUCGUACCAGGUCGAGUUCAACAGUGCUACC	.((((.....((((((((((.((..((..((((..((((&..)).))..)))))).)))))))))))).....))))..	37.7481	5.27605
532	PR8_PA	+	PR8_NP	+	1188	1275	637	1169	1207	1256	1294	-18.3	UGCUGACAUUUCUACAUCCACUAAACUUCGUUAUACUAU&CGGUUUAGUCGUAUGUUGGAUGCAAGAGUCAUGUCUCUU	....(((((((((.(((((((((((((............&.)))))))........))))))..))))..)))))....	37.7204	5.27502
934	PR8_PB2	+	Wy_NA	+	100	1062	839	81	119	1043	1081	-17.3	CUAUGAGUGUUUUUGGUGGCACCUGGUAUACCGGUAUUA&UUACUCCUUCCACCAGUACCUCACUUUCCGACCCGUAAA	...((((.((..(((((((....................&.........))))))).))))))................	37.672	5.27322
425	PR8_PA	+	PR8_M	+	873	425	540	854	892	406	444	-26.1	GAGUCGCCAGGUUUAAGGACGACUACCUACGGAAUUUUA&AUACCCGGAGUAUAUGUUGUCCUACCCCCGACACUGGUG	....(((((((((..((((((((...((.(((.......&....))).)).....))))))))......))).))))))	37.6271	5.27154
714	Wy_PB1	+	Wy_NA	+	227	1289	379	208	246	1270	1308	-23.7	CCCCGUGGGGUUGAGUUGGGUUAACUACCUGGUGAUGGA&GUAGUUAGCCACGAAAAUACACCUCAACUAUUCCCCUUC	......((((...(((((((((((((((...........&))))))))))..............)))))...))))...	37.6191	5.27124
585	PR8_PA	+	PR8_NS	+	2044	154	538	2025	2063	135	173	-25	AUAGCAAGUCCGAGAAUCCCUGUUGGACCUUGGACCCUG&GCGGCUCUAGUCUUUAGGGAUUCUCCUUCCCCGUCAUGA	...........(((((((((((..((((..((((..(((&.))).)))))))).)))))))))))..............	37.597	5.27042
390	PR8_PA	+	PR8_HA	+	1651	140	615	1632	1670	121	159	-16	UACCCUCUUCAUGACACAAGAACUCUAUCCUCUAUACGA&GGCUGUGACAACUGUGUCAUGAGCUCUUCUUACACUGUC	.......(((((((((((.....................&............)))))))))))................	37.4695	5.26564
392	PR8_PA	+	PR8_HA	+	2183	196	639	2164	2202	177	215	-16.4	CGUAACUCAAUCAACACCGUCACGAUGAUAAACGAUAGG&GACGAGCUUCUGUCGGUGUUGCCUUUUGAUACAUCUAAU	...........((((((((.((.((.......((.....&..))....)))).))))))))..................	37.4603	5.2653
644	Wy_PB1	+	PR8_M	+	78	606	382	59	97	587	625	-19.9	AAGGUCGCGUUUUACGGUAUUCGUGGUGUAAGGGAAUAU&CGAUACCUCGUUUACCGACCUAGCUCACUCGUUCGUCGU	..((.((.((.((((((((..((.(((((..........&..))))).))..)))))...)))...)).)).)).....	37.4206	5.26381
771	Wy_PB1	+	Wy_NA	+	2151	104	332	2132	2170	85	123	-13.5	CAAGUAUAUCCUCUGGCUAACCUUAAAGAUCGUACCACC&GAAGUACGUUUAACGGUAGGACUAUUGAUGACAUUGUAA	(((((.((((......((.((((((((...(((((....&...)))))))))).))).))......)))))).)))...	37.2914	5.25895
133	PR8_HA	+	PR8_NS	+	1458	76	844	1439	1477	57	95	-17.2	UUUCUUAUUACGGUUUCUUUAGCCUUUACCUACAAAACU&CAUCUAACGAAAGAAACCGUACAGGCGUUUGCUCAACGU	..(((...((((((((((((...................&.........)))))))))))).)))..............	37.2299	5.25663
850	Wy_PB1	+	PR8_NS	+	1355	580	607	1336	1374	561	599	-26	ACCCUACCCGAGGUUAGGAGGCUGCUGAAACGGGAGUAU&CCUCAGGAGUAGCCUCCUGAACUUACCUUACUAUUGUGU	.........(((((((((((((((((.......(((...&.)))...)))))))))))).....)))))..........	37.0506	5.24985
54	PR8_HA	+	Wy_NA	+	1292	105	529	1273	1311	86	124	-15.7	UGUUUAAUCUUUUUUCCUACCUUUUAAAUUUAUUUUUUC&AAGUACGUUUAACGGUAGGACUAUUGAUGACAUUGUAAC	((((..(((.....(((((((..((((((.(((((....&))))).)))))).))))))).....))))))).......	36.871	5.24302
359	PR8_PA	+	PR8_HA	+	970	446	593	951	989	427	465	-17.5	UACGUACUCUUGUAAGAAACCUACCUUCCUUGGGUUACA&UUUAUAAAGGGUUUCUUUCGAGUACCGGGUUGGUGUUGU	..(((((((....((((((((..................&.........))))))))..))))).))............	36.811	5.24074
52	PR8_HA	+	Wy_NA	+	702	862	433	683	721	843	881	-28.2	UCACUGAAGUUUAAUAUUGUCCUCUAAAUGGGGCCUUUA&AGCUCCUCACGAGGACAAUAGGAGCUAUAGGACCACAGU	((.(((.(((((..((((((((((.....(((((.....&.)))))....)))))))))).))))).))))).......	36.7547	5.23859
708	Wy_PB1	+	Wy_NA	+	91	1057	445	72	110	1038	1076	-19.3	ACGGUAUUCGUGGUGUAAGGGAAUAUGACCUCUAGGAGG&GUUUGUUACUCCUUCCACCAGUACCUCACUUUCCGACCC	.(((.....((((.(((..((............(((((.&........)))))....))..))).))))...)))....	36.6508	5.23461
765	Wy_PB1	+	Wy_NA	+	1806	125	256	1787	1825	106	144	-7	CUGAUAACCAUAGUCUACCCCCUGGUUUGAAUAUGUUAU&CUAUUGAUGACAUUGUAACGUAAAGUUCGUUAUACUUAA	...........................((((((((((((&..............))))))))...))))..........	36.6046	5.23284
793	Wy_PB1	+	PR8_NP	+	107	1230	460	88	126	1211	1249	-24.4	AAGGGAAUAUGACCUCUAGGAGGUAUGUCGGUACCUUGU&CCUGGUCUUCACCUCCUUUGUGGUUAGUUGUCUCCCGUA	..((((((((((((...(((((((..(((((........&.)))))....)))))))....)))))..))).))))...	36.5873	5.23217
126	PR8_HA	+	PR8_NS	+	543	486	688	524	562	467	505	-10.6	CGAUACCGACUGCCUCUUCCUCCCGAGUAUGGGUUUCGA&UUCCCGAAAGUGGCUUCUCCCUCGUUAACAACCGCUUUA	(((....((..(((.(((...........((((......&..)))).))).))).))....)))...............	36.5806	5.23192
727	Wy_PB1	+	Wy_NA	+	848	156	389	829	867	137	175	-21.6	AGACCUGAAGGCCAACCCCCAUUACUUUUCUUCCGGUUU&AUACUUAAGUUGAGGGGGGGUUUGUUGGUUCACUACGAC	.((((...(((((..(((((...((((............&......))))...))))))))))...)))).........	36.5329	5.23008
676	Wy_PB1	+	PR8_M	+	1444	495	611	1425	1463	476	514	-25	GUCCUGGACGUUCAAUCACCCUUAGUUGUACUCGUUUUU&ACACUUGUCUAACGACUGAGGGUCGUAGCCAGAGUAUCC	...(((((((.......((((((((((((..........&...........)))))))))))))))..)))).......	36.524	5.22974
166	Wy_NA	+	PR8_M	+	405	418	394	386	424	399	437	-15.5	AGUACGCUAGGACUGUUCACAAUAGUUAAACGGGAACCU&GGUCAACAUACCCGGAGUAUAUGUUGUCCUACCCCCGAC	.((.((.((((.......((((((..((..((((.....&..........))))...))..))))))))))....))))	36.4756	5.22788
766	Wy_PB1	+	Wy_NA	+	1863	154	349	1844	1882	135	173	-23.8	GACUUCAGACGAAUUUCACCCUCGAUUACCUACUCUUAA&UUAUACUUAAGUUGAGGGGGGGUUUGUUGGUUCACUACG	....((.((((((((((.(((((((((............&.........))))))))))))))))))))).........	36.4663	5.22752
901	PR8_PB2	+	PR8_HA	+	426	1572	750	407	445	1553	1591	-21.1	UACCUUGGAAACCGGGACAGGUAAAAUCUUUGGUUCAGU&UCUCAGUUUCAACUUGUCCCUUUUCCAUCUACCUCACUU	.....((((((..(((((((((.......((((......&..)))).....))))))))).))))))............	36.4499	5.22689
872	Wy_PB1	+	PR8_PA	+	1015	87	516	996	1034	68	106	-5.7	AUAGUGUUUUUUAGUUGGACUCACCAAGUCUUUGUAGGA&UCGAACGCCUUUUUUGUUACUUUCUCAUACCCCUCCUGG	...........(((..((.......((((......(((.&.......)))........)))).........))..))).	36.1913	5.21689
39	PR8_HA	+	Wy_NA	+	531	153	454	512	550	134	172	-21.9	AAUGUCUUUAAACGAUACCGACUGCCUCUUCCUCCCGAG&GUUAUACUUAAGUUGAGGGGGGGUUUGUUGGUUCACUAC	.............((.((((((...(((((((((.....&..............)))))))))...)))))))).....	36.1879	5.21676
367	PR8_PA	+	PR8_HA	+	574	1079	420	555	593	1060	1098	-17.7	GUAUUCUGUUCUUUACCGGUCGUCUCCGGAGACCCUAAG&CUCCAGAUAAACCUCGGUAACGGCCAAAAUAACUUCCCC	.((((.((.((.(((((((..((.((.((((........&)))).))...)).))))))).)).)).))))........	36.0503	5.21141
752	Wy_PB1	+	Wy_NA	+	1493	458	426	1474	1512	439	477	-14.4	UAUUUAUUUUGUCCCUGUAAACUUAAGUGUUCGAAAAAA&UUUGUUGCACGUAAGUUUACUGUGUCAUGUACUAUCCUG	.........((.....(((((((((.((((.((((....&))))..)))).))))))))).....))............	36.0429	5.21112
491	PR8_PA	+	Wy_NA	+	1379	892	484	1360	1398	873	911	-22.7	AAGUGUAGUCUCCACAGAGUGACGUCUCGGUGUCUUAUG&GACCACAGUCUACACAGACGUCUCUGUUGACCUUUCCGA	.......(((...((((((..((((((..((((....((&.....))....)))))))))))))))).)))........	36.039	5.21097
244	PR8_NP	+	PR8_M	+	1397	404	529	1378	1416	385	423	-19.2	UAUUCCUACUACCUUUCACGUUCUGGUCUUCUACACAGA&ACGACCACGUGAACGGUCAACAUACCCGGAGUAUAUGUU	((((((....(((.((((((...(((((...........&..))))))))))).)))..........))))))......	36.0224	5.21033
858	Wy_PB1	+	PR8_PA	+	144	853	407	125	163	834	872	-21.9	GUCCUUGUCCCAUGUGGUACCUGUGUCAGUUGUCUUGUG&AGGCUUACCCGGAGGGACAAGAGUCGCCAGGUUUAAGGA	...((((((((.((.(((((((.................&)))..))))))..))))))))..................	35.9565	5.20776
84	PR8_HA	+	PR8_NP	+	74	1198	481	55	93	1179	1217	-14.7	ACAAUACACGUGAACGUCGACGUCUACGUCUGUGUUAUA&UGAACUUGACUCUUCGUCCAUGACCCGGUAUUCCUGGUC	..(((((.((....(((.((((.....(((...(((...&..)))..)))....)))).)))...))))))).......	35.8737	5.20452
715	Wy_PB1	+	Wy_NA	+	92	1356	374	73	111	1337	1375	-20.7	CGGUAUUCGUGGUGUAAGGGAAUAUGACCUCUAGGAGGU&AGUUUGUCAUAACAACACAAAACACCGUGGAGUCCAUGU	.((..((((((((((.......((((((...........&.....))))))..........))))))))))..))....	35.8266	5.20268
914	PR8_PB2	+	PR8_HA	+	1580	184	535	1561	1599	165	203	-27.6	GAUGACAGAGGGCUCCUCCAGUCACUUUGUGUCCCUUGU&GUGAGACAAUUGGACGAGCUUCUGUCGGUGUUGCCUUUU	..(((((((.(((((.((((((.....(((.((......&..)).))))))))).))))))))))))............	35.772	5.20053
770	Wy_PB1	+	Wy_NA	+	2138	106	357	2119	2157	87	125	-15.4	AAAAAGGGAUCAUCAAGUAUAUCCUCUGGCUAACCUUAA&AGUACGUUUAACGGUAGGACUAUUGAUGACAUUGUAACG	.........(((((((.....(((((((...(((.....&.....)))...))).))))...)))))))..........	35.6497	5.19573
596	Wy_PB1	+	PR8_HA	+	290	171	476	271	309	152	190	-24.7	CGUGUUUGUCUGACACAGGACCUCCGAUACCGGAAGGAA&ACACUGUCACUGUGUGAGACAAUUGGACGAGCUUCUGUC	(((..((((((.(((((((((..................&.....))).)))))).))))))....)))..........	35.5776	5.19289
120	PR8_HA	+	PR8_NP	+	1672	1142	338	1653	1691	1123	1161	-13.2	CACGAAAACCAGAGGGACCCCCGUUAGUCAAAGACCUAC&UGAUCUCCUCAAGUUUAACGAAGGUUACUUUUAUACCUC	...........((((((((..((((((............&..............))))))..)))).........))))	35.5771	5.19287
438	PR8_PA	+	PR8_M	+	1576	430	430	1557	1595	411	449	-9.2	UUCCUUACUGUGGCUGCACCAUUUGAAACACUCGUACCU&CGGAGUAUAUGUUGUCCUACCCCCGACACUGGUGACUUC	....((((((((..((..........((((...((((..&....)))).))))..........)).))).)))))....	35.4751	5.18884
883	Wy_PB1	+	PR8_PA	+	1537	835	458	1518	1556	816	854	-15.3	UAUACCUAAACACCGAUUAAAAUCGUACCUCGACGGGUC&UGGUGCUGGUGAAUCUGAAGGCUUACCCGGAGGGACAAG	........................((.((((..(((((.&........................))))))))).))...	35.3091	5.18226
815	Wy_PB1	+	PR8_NP	+	1357	1203	378	1338	1376	1184	1222	-20.9	CCUACCCGAGGUUAGGAGGCUGCUGAAACGGGAGUAUCA&UUGACUCUUCGUCCAUGACCCGGUAUUCCUGGUCUUCAC	.......(((((((((((..(((((..((((((((....&...))))).)))........))))))))))))))))...	35.261	5.18035
444	PR8_PA	+	PR8_M	+	1970	135	335	1951	1989	116	154	-16.1	UUCAGCCAUAAGUUGUCGAACAUACGUAGAGGUGUUGAU&CAGAAACGUCCCUUCUUGUGGCUAGAACUCCAAGAGUAC	((((((((((((...............((.((((((...&....)))))).)).))))))))).)))............	35.2511	5.17995
365	PR8_PA	+	PR8_HA	+	841	824	459	822	860	805	843	-22.7	UGGUGAAUCUGAAGGCUUACCCGGAGGGACAAGAGUCGC&AACUCCGUUUACCUUUAGAUUAUCGUGGUUACAUACGAA	((((.((((((((((......(((((.............&..)))))....))))))))))))))..............	35.197	5.1778
725	Wy_PB1	+	Wy_NA	+	905	98	351	886	924	79	117	-18.8	UUUUACUACUGAUUAAGUGUUCUGUGUCUCGAAAGAAAG&UACGAAGAAGUACGUUUAACGGUAGGACUAUUGAUGACA	.....((((((.((((((((.((...(((((........&..))).)))).))))))))))))))..............	34.9093	5.16628
625	Wy_PB1	+	PR8_HA	+	1694	680	469	1675	1713	661	699	-15.9	AAGUAGUUUCUGAUGUCUAUAUGUAUAUCCACGGUAUCU&UACUUUUACGAAUACAGAGACAUCACUGAAGUUUAAUAU	....((((((((((((((...(((((.............&...........))))).))))))))..))))))......	34.8737	5.16485
40	PR8_HA	+	Wy_NA	+	652	107	412	633	671	88	126	-19.3	UCAUUCCUUGUUGUCUUAGAGAUAGUCUUACUUUUACGA&GUACGUUUAACGGUAGGACUAUUGAUGACAUUGUAACGU	...........((((.....((((((((((((...(((.&...))).....))))))))))))...)))).........	34.6312	5.15507
679	Wy_PB1	+	PR8_M	+	1433	742	638	1414	1452	723	761	-18.3	CUAUCUAAAAUGUCCUGGACGUUCAAUCACCCUUAGUUG&AAGAACUUUUAAACGUCCGGAUAGUCUUUGCUUACCCCC	..........(((((.(((((((................&...........))))))))))))................	34.5662	5.15244
107	PR8_HA	+	PR8_NP	+	1160	882	320	1141	1179	863	901	-21.1	UCUUACUUGUCCCUAGUCCGAUACGUCGCCUAGUUUUUU&UCAGGACGGACGGACGGACACACAUACCUGGACGGCAUC	......((((((...(((((...((((((((........&..))).)).)))..)))))..........))))))....	34.5469	5.15165
86	PR8_HA	+	PR8_NP	+	272	1147	405	253	291	1128	1166	-11.3	AGCGGCCUACCGAGAACCCUUUGGGUCUUACGCUGGGUG&UCCUCAAGUUUAACGAAGGUUACUUUUAUACCUCUGAUA	((.((......(((...((((((......((...(((..&.)))...))....))))))...))).....)).))....	34.438	5.14723
695	Wy_PB1	+	Wy_NA	+	182	123	276	163	201	104	142	-8.9	GUGGUUAUAAGUCUCUUCCCCUUCACCUGCUGUUUAUGU&GACUAUUGAUGACAUUGUAACGUAAAGUUCGUUAUACUU	...((((((((((((........................&.......)).))).)))))))..................	34.3973	5.14557
201	Wy_NA	+	PR8_NS	+	377	481	550	358	396	462	500	-11.9	GUAGACCCACUGUUCUCUUGGAAUACACAGUACGCUAGG&AACGAUUCCCGAAAGUGGCUUCUCCCUCGUUAACAACCG	..(((.(((((.(((....(((((...............&....))))).))))))))..)))................	34.3434	5.14337
481	PR8_PA	+	Wy_NA	+	1138	77	450	1119	1157	58	96	-20.4	CGAUUUCACCCGUGAACCACUCUUGUACCGUGGUCUUUU&AAGGGAGUGGUAAAGGUGUUAUACGAAGAAGUACGUUUA	(((((((...((((...(((.(((.(((((...((((..&))))...)))))))))))...))))..))))).))....	34.3056	5.14183
136	PR8_HA	+	PR8_NS	+	1668	662	467	1649	1687	643	681	-20	UGACCACGAAAACCAGAGGGACCCCCGUUAGUCAAAGAC&CAUUACUCUUACCCUCUGGAGGUGAGUGAGGUUUUGUCU	.((((.((....((((((((...................&...........)))))))).......)).))))......	34.2772	5.14067
863	Wy_PB1	+	PR8_PA	+	110	1561	467	91	129	1542	1580	-20.7	GGAAUAUGACCUCUAGGAGGUAUGUCGGUACCUUGUCCU&UCCUUCUAGGGUGAAUUCCUUACUGUGGCUGCACCAUUU	(((((...(((.((((((((...................&.)))))))))))..)))))....................	34.2318	5.13881
769	Wy_PB1	+	Wy_NA	+	2075	105	308	2056	2094	86	124	-12.4	UCGGUUUCCCCUUAAGAACUCCUACUUGUCUACAUGGUC&AAGUACGUUUAACGGUAGGACUAUUGAUGACAUUGUAAC	.((((.((...((((....((((((.(((.((.(((...&.....))).)))))))))))...)))).)).))))....	34.1938	5.13725
767	Wy_PB1	+	Wy_NA	+	1808	154	347	1789	1827	135	173	-22.8	GAUAACCAUAGUCUACCCCCUGGUUUGAAUAUGUUAUAG&UUAUACUUAAGUUGAGGGGGGGUUUGUUGGUUCACUACG	...((((((((.((.(((((((((((((.((((......&.)))).))))))).)))))))).)))).)))).......	33.9426	5.12691
726	Wy_PB1	+	Wy_NA	+	780	153	382	761	799	134	172	-16.7	ACGUUUAAUCUCCCAAGCACAUGAAGCAACUUUGAAAUC&GUUAUACUUAAGUUGAGGGGGGGUUUGUUGGUUCACUAC	.((...((((((((............((((((.......&.........))))))..))))))))...)).........	33.7675	5.11967
188	Wy_NA	+	PR8_M	+	1182	606	504	1163	1201	587	625	-22.6	CCGACCAGGUUGGGAUUGAGGUUUAACGUCUAUUUAUCC&CGAUACCUCGUUUACCGACCUAGCUCACUCGUUCGUCGU	.((((.(((((((...((((((.................&....))))))....))))))).............)))).	33.6371	5.11425
22	PR8_HA	+	PR8_M	+	1087	592	256	1068	1106	573	611	-12.8	AAACCUCGGUAACGGCCAAAAUAACUUCCCCCUACCUGA&CGUGAUGUCGAUUCCGAUACCUCGUUUACCGACCUAGCU	.....((((((((((........................&.....................))))).))))).......	33.6284	5.11388
372	PR8_PA	+	PR8_HA	+	848	1571	478	829	867	1552	1590	-19.3	UCUGAAGGCUUACCCGGAGGGACAAGAGUCGCCAGGUUU&UUCUCAGUUUCAACUUGUCCCUUUUCCAUCUACCUCACU	..((.(((.......(((((((((((.............&.............)))))))))))........)))))..	33.5916	5.11235
452	PR8_PA	+	PR8_M	+	2150	615	320	2131	2169	596	634	-19.6	UUACGAAGAACCAAGUUGAGGAAGGAAUGUGUACGUAAC&GUUUACCGACCUAGCUCACUCGUUCGUCGUCUCCGGUAC	..((((.((((..((.((((..(((..((.(((......&...))))).)))..)))))).)))).)))).........	33.5062	5.10878
279	PR8_NP	+	Wy_NA	+	869	985	453	850	888	966	1004	-24.9	AGCCAACGAGUGUUCAGGACGGACGGACGGACACACAUA&UACACACGAGUCCUGAACAACCUCUGUGUGGGUCUUUUU	..((((((((((((((((((...((..............&......)).))))))))))..))).)).)))........	33.4983	5.10845
683	Wy_PB1	+	PR8_M	+	1914	199	524	1895	1933	180	218	-24	AAACAUUAGGGGACUUAGGGAAACAGUCGGUAUUUCUUU&ACAGUGGAGACUGAUUCCCCUAAAAUCCUAAACACAAGU	.....((((((......(((((.(((((..((((.....&..))))..))))).)))))......))))))........	33.48	5.10769
537	PR8_PA	+	PR8_NP	+	1477	1163	436	1458	1496	1144	1182	-10.8	ACUAAAGGUUAAUUAAGGUUACUAUUCGUUCACAUCUUG&AGGUUACUUUUAUACCUCUGAUACCUUAGUUCAUGUGAA	(((.(((((..((((((((....................&.............)))).)))))))))))).........	33.3881	5.10384
127	PR8_HA	+	PR8_NS	+	407	601	576	388	426	582	620	-27.3	CCCUCGUUAACUCGAGUCACAGUAGUAAGCUUUCUAAGC&CUUACCUUACUAUUGUGUCAAGCUCAGAGACUUUGAGAU	..((((....(((((((((((((((((((..........&.....))))))))))))....)))).)))....))))..	33.0722	5.09052
724	Wy_PB1	+	Wy_NA	+	438	1242	432	419	457	1223	1261	-16.5	GUAAUUUGUCUUUAGUUGGCCGUCGUUGACGUAAUCGGU&UUGUCCAGGCCAAUAAGACCAUAAAAGAGACAACUUCCG	.......(((((..(((((((......((((........&.))))..))))))))))))....................	33.0438	5.08932
973	PR8_PB2	+	PR8_NS	+	768	89	398	749	787	70	108	-6.7	UUGUCUACAUAUGAGGUCCUCCCCUUCACUCCUUACUAC&AAACCGUACAGGCGUUUGCUCAACGUCUGGUUCUUGAUC	...........((((.......(((..((..........&.....))..)))......)))).................	32.9863	5.08688
183	Wy_NA	+	PR8_M	+	1207	418	398	1188	1226	399	437	-11.2	ACGUCUAUUUAUCCGUUCAGUAUCAACUGUCUCCAUUGU&GGUCAACAUACCCGGAGUAUAUGUUGUCCUACCCCCGAC	.............((....(((.(((((((((((.....&.............)))).))).))))...)))...))..	32.9514	5.0854
639	Wy_PB1	+	PR8_HA	+	2143	1667	447	2124	2162	1648	1686	-15.9	GGGAUCAUCAAGUAUAUCCUCUGGCUAACCUUAAAGAUC&GUGACCACGAAAACCAGAGGGACCCCCGUUAGUCAAAGA	(((.((...........(((((((...............&.............))))))))).))).............	32.8677	5.08184
503	PR8_PA	+	Wy_NA	+	2155	1102	463	2136	2174	1083	1121	-17	AAGAACCAAGUUGAGGAAGGAAUGUGUACGUAACUCAAU&UACUACCUUUACUGCACACCUACCCUUCUUGCUAGUCGC	......((((....((.(((..((((((.((((......&........))))))))))))).))...))))........	32.8571	5.08139
881	Wy_PB1	+	PR8_PA	+	1371	755	594	1352	1390	736	774	-26.8	GGAGGCUGCUGAAACGGGAGUAUCACUUACGUGGUUUAG&GGCUUGCCGAUGUAACUCCCGUUCGACAGAGUUUACAGG	..(((((.(((.(((((((((......((((((((..((&..)).))).))))))))))))))...)))))))).....	32.8109	5.07942
212	Wy_NA	+	PR8_NS	+	961	759	625	942	980	740	778	-18.6	UCCUAAUAUCGUAACAAAGGUCAAUACACACGAGUCCUG&UUCUUCACUCUGUGUUUGACUUCUAUUGUCUCUUAUCAA	.............(((((((((((.(((((.((((....&......))))))))))))))))...))))..........	32.804	5.07912
297	PR8_NP	+	Wy_NA	+	1310	1247	418	1291	1329	1228	1266	-16.7	UCUUUAGAGGGAAAACUGUCUUGUUGGUAAUACCGUCGU&CAGGCCAAUAAGACCAUAAAAGAGACAACUUCCGUUUUC	.....(((.((((....((((((((((............&....))))))))))...............)))).)))..	32.7748	5.07788
433	PR8_PA	+	PR8_M	+	1374	136	416	1355	1393	117	155	-20.1	UAAUAAAGUGUAGUCUCCACAGAGUGACGUCUCGGUGUC&AGAAACGUCCCUUCUUGUGGCUAGAACUCCAAGAGUACC	.........(((.(((((((((((.(((((.((......&.)).))))).))..))))))...........))).))).	32.7645	5.07743
965	PR8_PB2	+	PR8_NP	+	1995	338	720	1976	2014	319	357	-18.9	CCCCGUUAAGAGGACAUAAGUUGAUAUUGUUCCGGUGCU&UGACCUCCUGGAUAUAUGUCCUCUCAUUUGCCUUUCACC	........((((((((((............(((((....&.......)))))..))))))))))...............	32.7402	5.0764
545	PR8_PA	+	PR8_NP	+	1977	439	453	1958	1996	420	458	-20.5	AUAAGUUGUCGAACAUACGUAGAGGUGUUGAUCUUCCUA&ACCACUGCUACGUUGCCGACCAGACUGAGUGUACUACUA	...((((((((..((.((((((.((((............&..)))).)))))))).))))..)))).............	32.5975	5.07028
102	PR8_HA	+	PR8_NP	+	1080	453	419	1061	1099	434	472	-14.2	UCCAGAUAAACCUCGGUAACGGCCAAAAUAACUUCCCCC&GCCGACCAGACUGAGUGUACUACUAGACCGUAAGGUUAA	.........((((((((..((((................&)))).....)))))).)).....................	32.5894	5.06993
870	Wy_PB1	+	PR8_PA	+	833	114	514	814	852	95	133	-13.4	CUUUUCGAACUUGUCAGACCUGAAGGCCAACCCCCAUUA&UACCCCUCCUGGACUUUUAGCUUUGUUUGUUUAAACGUC	......((((....((((.((((((((((..........&.........))).))))))).))))...)))).......	32.5372	5.06769
43	PR8_HA	+	Wy_NA	+	461	529	551	442	480	510	548	-21.8	UUUCGAGUACCGGGUUGGUGUUGUGUUUGCCUCAUUGCC&CACAAGGUAAAGUAGACCCCUGGUUCGUUCACACGUAUC	...(((..((((((..(((.(((..(((((((.......&....))))))).)))))))))))))))............	32.496	5.06592
387	PR8_PA	+	PR8_HA	+	1155	1658	471	1136	1174	1639	1677	-22.2	CACUCUUGUACCGUGGUCUUUUCCAUCUGAAACUGCUGA&AGCGGUCAAGUGACCACGAAAACCAGAGGGACCCCCGUU	..((((.((..(((((((.(((.........((((((..&)))))).))).)))))))...)).))))...........	32.4498	5.06393
697	Wy_PB1	+	Wy_NA	+	183	154	377	164	202	135	173	-18.7	UGGUUAUAAGUCUCUUCCCCUUCACCUGCUGUUUAUGUC&UUAUACUUAAGUUGAGGGGGGGUUUGUUGGUUCACUACG	(((..(((((((....((((((((.((...((.......&....))...)).)))))))))))))))....))).....	32.3663	5.06032
840	Wy_PB1	+	PR8_NS	+	53	708	542	34	72	689	727	-22.4	UUAGGCUGAGAUGACAAGGAUUUCCAAGGUCGCGUUUUA&UUACCGCCCUUGUUAAUCCAGUCUUCAAACUUCUUUAUU	..((..((((..(((..(((((..(((((.((.((....&..)))).)))))..))))).)))))))..))........	32.3661	5.06031
501	PR8_PA	+	Wy_NA	+	1986	1290	408	1967	2005	1271	1309	-13.2	CGAACAUACGUAGAGGUGUUGAUCUUCCUAAAAGUCGAC&UAGUUAGCCACGAAAAUACACCUCAACUAUUCCCCUUCU	.....(((.((.(((((((...............(((..&..........)))....))))))).))))).........	32.2742	5.05633
453	PR8_PA	+	PR8_M	+	2183	593	301	2164	2202	574	612	-10.2	CGUAACUCAAUCAACACCGUCACGAUGAUAAACGAUAGG&GUGAUGUCGAUUCCGAUACCUCGUUUACCGACCUAGCUC	.........................((.((((((..(((&..................))))))))).)).........	32.1517	5.05101
344	PR8_PA	+	PR8_HA	+	198	777	447	179	217	758	796	-17.1	UGAAGUAGUUACUCGUUCCGCUCAGUUAUUAGCAUCUUG&CUACUUGAUAAUGACCUGGAACGAUUUUGGGCCUCUGUG	...((..(((..((((((((.((.((((((((.......&....))))))))))..)))))))).....)))..))...	32.0974	5.04865
475	PR8_PA	+	Wy_NA	+	549	1080	528	530	568	1061	1099	-16.3	GAUCCUAGUUUUGGUCUGAUAAGUGGUAUUCUGUUCUUU&CCUCACUUUCCGACCCGUAAACUACUACCUUUACUGCAC	.....((((((.((((.((.((((((.............&..)))))))).))))...))))))...............	32.0707	5.04748
68	PR8_HA	+	Wy_NA	+	1664	231	393	1645	1683	212	250	-20	CAAGUGACCACGAAAACCAGAGGGACCCCCGUUAGUCAA&UAUCACAUAGACUGGUUGUGGUGGUAUCUCUUCCUUUAU	..((..(((((...((((((...................&...........))))))...)))))..))..........	32.006	5.04466
402	PR8_PA	+	PR8_HA	+	1975	1214	383	1956	1994	1195	1233	-18	CCAUAAGUUGUCGAACAUACGUAGAGGUGUUGAUCUUCC&AAUUGCCCUAAUGUUUGUUCCACUUGUGACAAUAGCUCU	.((((((.((..(((((.((((..(((.((.........&....))))).)))).)))))))))))))...........	31.9593	5.04261
192	Wy_NA	+	PR8_M	+	1099	856	526	1080	1118	837	875	-15	AACUACUACCUUUACUGCACACCUACCCUUCUUGCUAGU&UAAGAACUAGCAGAAAAAAAGUUUACGUAAAUGGCAGCG	..............((((.((..(((..(((.(((((((&.....))))))))))...........)))..))))))..	31.8939	5.03975
967	PR8_PB2	+	PR8_NP	+	1902	924	719	1883	1921	905	943	-22.4	AAGGGAAGCGUCGGCGAGGUGGUUUCGUUUCAUCUUACG&CACCCAUGCUGAAACUUUCCCUCCCUAUGAGAGAUCAGC	.(((((((..((((((.((((..................&))))..))))))...))))))).................	31.8477	5.03772
519	PR8_PA	+	PR8_NP	+	552	534	331	533	571	515	553	-14.5	CCUAGUUUUGGUCUGAUAAGUGGUAUUCUGUUCUUUACC&GGCCUUACCUAGGGUCCUACACGAGAGACUACGUUCCAA	........((((((.....((((.((((((.........&.........)))))).)))).....))))))........	31.7728	5.03443
499	PR8_PA	+	Wy_NA	+	1828	1221	537	1809	1847	1202	1240	-24.5	CUAACUUCGACUCAGGAGACAGUUUCUCUUUCUGUACUG&GUUCAGUAUCAACUGUCUCCAUUGUCCAGGCCAAUAAGA	....(((.(((...((((((((((.........((((((&...)))))).))))))))))...))).))).........	31.7469	5.03329
266	PR8_NP	+	Wy_NA	+	483	1273	601	464	502	1254	1292	-18.4	UAAGGUUAAACUUACUACGUUGAAUAGUCUCCUGUUCUC&AACUUCCGUUUUCGACGUAGUUAGCCACGAAAAUACACC	...(((((.....(((((((((((...............&..........)))))))))))))))).............	31.7457	5.03323
612	Wy_PB1	+	PR8_HA	+	948	1492	609	929	967	1473	1511	-16.1	AGUGACCCCUGUUGUGAUUCACCUUACUUUUAGUUUUGG&AAACUCAAGAUGGUGUUCACACUGUUACUUACGUACCUU	((((((......(((((..((((...(((..(((((...&))))).)))..)))).)))))..))))))..........	31.7207	5.03213
704	Wy_PB1	+	Wy_NA	+	320	751	440	301	339	732	770	-24.3	CGGAAGGAACUUCUUAGGGUGGGUCCAUAGAAACUCUUG&GUCAUCAUUACUGACUACCCUCACGAAGUCCUUUUCGAC	(((((((.(((((..(((((((.................&..............)))))))...))))).)))))))..	31.6615	5.02952
882	Wy_PB1	+	PR8_PA	+	1508	774	459	1489	1527	755	793	-13.5	UGUAAACUUAAGUGUUCGAAAAAAAUAGCUAUACCUAAA&CGUUCGACAGAGUUUACAGGUUUCUUCAUUUACGAUCUU	(((((((((...((.(((((...................&..)))))))))))))))).....................	31.5893	5.02633
5	PR8_HA	+	PR8_M	+	199	419	489	180	218	400	438	-11.6	GAGCUUCUGUCGGUGUUGCCUUUUGAUACAUCUAAUUUU&GUCAACAUACCCGGAGUAUAUGUUGUCCUACCCCCGACA	.......((((((.((.........((((.(((......&............)))))))..........))..))))))	31.5325	5.02381
761	Wy_PB1	+	Wy_NA	+	1434	1232	469	1415	1453	1213	1251	-16.2	UAUCUAAAAUGUCCUGGACGUUCAAUCACCCUUAGUUGU&ACUGUCUCCAUUGUCCAGGCCAAUAAGACCAUAAAAGAG	..(((....((.((((((((...................&...........)))))))).))...)))...........	31.4957	5.02218
131	PR8_HA	+	PR8_NS	+	1086	447	462	1067	1105	428	466	-18.1	UAAACCUCGGUAACGGCCAAAAUAACUUCCCCCUACCUG&GUCACACUAAAAACUGGCCGACCUCUGAGAUUAUAACGA	.....(((((...((((((....................&..............))))))....)))))..........	31.4755	5.02128
838	Wy_PB1	+	PR8_NS	+	208	114	492	189	227	95	133	-27	CUGCUGUUUAUGUCUUUGACCCCGUGGGGUUGAGUUGGG&UCUGGUUCUUGAUCCGCUACGGGGUAAGGAACUAGCCGA	..((((......(((((.(((((((((((..((((((((&)))))))).....)).))))))))))))))..))))...	31.392	5.01757
598	Wy_PB1	+	PR8_HA	+	114	537	454	95	133	518	556	-24.2	UAUGACCUCUAGGAGGUAUGUCGGUACCUUGUCCUUGUC&UUUAAACGAUACCGACUGCCUCUUCCUCCCGAGUAUGGG	..........((((((((.(((((((..((((.......&.....)))))))))))))))))))...............	31.3643	5.01633
371	PR8_PA	+	PR8_HA	+	460	1688	431	441	479	1669	1707	-16.5	UAGACUCUUUUGUGUGUAGGUGUAAAAGAGCAAGUGACC&ACCCCCGUUAGUCAAAGACCUACACAAGAUUACCUAGAA	............(((((((((.............((((.&..........))))...))))))))).............	31.3376	5.01514
432	PR8_PA	+	PR8_M	+	1166	919	786	1147	1185	900	938	-17.6	CGUGGUCUUUUCCAUCUGAAACUGCUGACAUUUCUACAU&GGAAGAUGCCUUCCUCACGGUUUCAGAUACUCCCUUCUU	.............(((((((((((.((((((((......&...)))))......))))))))))))))...........	31.2376	5.01067
619	Wy_PB1	+	PR8_HA	+	1356	547	491	1337	1375	528	566	-23.9	CCCUACCCGAGGUUAGGAGGCUGCUGAAACGGGAGUAUC&ACCGACUGCCUCUUCCUCCCGAGUAUGGGUUUCGACUUU	((((((.((.((..((((((..((.....(((.......&.)))...))..)))))))))).))).)))..........	31.1514	5.00681
99	PR8_HA	+	PR8_NP	+	952	671	508	933	971	652	690	-17.9	CGAUAUUUGUCGUCAGAGGGAAUGGUCUUAUAUGUGGGU&CUAGCCUUGAAGACCUCCCCACUCUUACCUGCUUUUUGU	...........((.((((((...((((((......((((&...))))..))))))...)).)))).))...........	31.0971	5.00437
832	Wy_PB1	+	PR8_NP	+	1908	1122	421	1889	1927	1103	1141	-16.2	CUUCUGAAACAUUAGGGGACUUAGGGAAACAGUCGGUAU&AGGGUUCUCCCUUCGAAAGGUGAUCUCCUCAAGUUUAAC	......((((...(((((((((((((((((.........&...))).)))))....)))....))))))...))))...	31.0689	5.0031
597	Wy_PB1	+	PR8_HA	+	306	454	430	287	325	435	473	-27.1	AGGACCUCCGAUACCGGAAGGAACUUCUUAGGGUGGGUC&GGGUUUCUUUCGAGUACCGGGUUGGUGUUGUGUUUGCCU	((.(((((((.((((((((((((((..............&.))))))))))).))).))))..))).))..........	31.0598	5.00269
169	Wy_NA	+	PR8_M	+	236	649	420	217	255	630	668	-26	CAUAGACUGGUUGUGGUGGUAUCUCUUCCUUUAUACGGG&GGUACCUCCAACGAUCAGUCCGAUCUGUUUACCACGUUC	....((((((((((((.((((((................&)))))).))).)))))))))...................	30.8736	4.99429
538	PR8_PA	+	PR8_NP	+	1551	1126	469	1532	1570	1107	1145	-11.6	AGUAGUAUUUUCCUUCUAGGGUGAAUUCCUUACUGUGGC&UUCUCCCUUCGAAAGGUGAUCUCCUCAAGUUUAACGAAG	((.((.(((..(((((.((((.(((..............&))).))))..))).)).))))).))..............	30.8281	4.99223
57	PR8_HA	+	Wy_NA	+	833	1284	594	814	852	1265	1303	-19.1	UACCUUUAGAUUAUCGUGGUUACAUACGAAAGCGUGACU&UCGACGUAGUUAGCCACGAAAAUACACCUCAACUAUUCC	.........(((.(((((((((..((((...........&....))))..))))))))).)))................	30.8279	4.99222
168	Wy_NA	+	PR8_M	+	154	634	318	135	173	615	653	-19.9	UUAUACUUAAGUUGAGGGGGGGUUUGUUGGUUCACUACG&UCGUUCGUCGUCUCCGGUACCUCCAACGAUCAGUCCGAU	....(((...((((..(((((...((((((...((.(((&.....))).))..)))))))))))..)))).))).....	30.7881	4.99042
276	PR8_NP	+	Wy_NA	+	853	153	372	834	872	134	172	-21.5	UGAGUAUAACUCUCCCAGCCAACGAGUGUUCAGGACGGA&GUUAUACUUAAGUUGAGGGGGGGUUUGUUGGUUCACUAC	(((((..(((((((((...((((((((((..........&...))))))..)))).))))))))).....)))))....	30.7516	4.98876
280	PR8_NP	+	Wy_NA	+	889	1203	399	870	908	1184	1222	-20	GGACGGACGGACACACAUACCUGGACGGCAUCGGUCACC&UUUAACGUCUAUUUAUCCGUUCAGUAUCAACUGUCUCCA	(((..(((((......(((.((((((((...........&................)))))))))))...)))))))).	30.6315	4.98329
745	Wy_PB1	+	Wy_NA	+	1302	175	246	1283	1321	156	194	-7.7	CUCAGAGCUAUGACUUAGAACCCGUUUUCUUUAUGUGGU&GUUUGUUGGUUCACUACGACACACUUGGUUGUUAUUAUC	.........(((((....((((...........((((((&............))))))........)))))))))....	30.4564	4.97528
825	Wy_PB1	+	PR8_NP	+	1561	1310	376	1542	1580	1291	1329	-20.7	GUACCUCGACGGGUCAAAACCUCACAGACCUUAUUUGCU&UCUUUAGAGGGAAAACUGUCUUGUUGGUAAUACCGUCGU	......((((((......(((..((((((....(((.((&.......)).)))....)))).)).)))....)))))).	30.4196	4.97359
954	PR8_PB2	+	PR8_NP	+	166	301	1032	147	185	282	320	-21.4	CUUCUUGGGUCGUGAAUCCUACUUUACCUACUACCGUUA&ACUUCUUGUAGGGUCACGCCCCUUUCUAGGAUUCUUUUG	......(((.((((.(((((((.................&.......))))))))))).))).................	30.3092	4.96851
786	Wy_PB1	+	PR8_NP	+	100	331	511	81	119	312	350	-26.4	GUGGUGUAAGGGAAUAUGACCUCUAGGAGGUAUGUCGGU&AUUCUUUUGACCUCCUGGAUAUAUGUCCUCUCAUUUGCC	..((((..((((.(((((...((((((((((........&.........))))))))))))))).))))..))))....	30.2637	4.96642
484	PR8_PA	+	Wy_NA	+	1204	452	536	1185	1223	433	471	-15.3	UCCACUAAACUUCGUUAUACUAUCACUACUUGGUCUUAA&UUGUGAUUUGUUGCACGUAAGUUUACUGUGUCAUGUACU	..(((((((((((((...((.(((((.............&..)))))..))...))).)))))))..))).........	30.2339	4.96504
797	Wy_PB1	+	PR8_NP	+	457	594	364	438	476	575	613	-20.1	CCGUCGUUGACGUAAUCGGUUGUGGUAUCUUCAAAAAUC&CUCGGCGUCCACGACGUCAGUUUCCUCAACCUUGUUACC	.((((((.((((...((((....................&.)))))))).)))))).......................	30.2233	4.96455
393	PR8_PA	+	PR8_HA	+	2079	227	412	2060	2098	208	246	-14.5	CCUGGAAACUAGAACCCCCCGAUAUACUUCGUUAACUCC&CAUCUAAUUUUCCUUAUCGGGGUGAUGUUAACCCCUUUA	................((((((((...............&..............)))))))).................	30.1882	4.96293
342	PR8_PA	+	PR8_HA	+	106	627	382	87	125	608	646	-9	CUUUCUCAUACCCCUCCUGGACUUUUAGCUUUGUUUGUU&CACCCCAUAAGUAGUGGGCGGAUUGUCAUUCCUUGUUGU	...........((.(((...((((...............&........))))...))).))..................	30.1524	4.96127
818	Wy_PB1	+	PR8_NP	+	1566	216	407	1547	1585	197	235	-13.2	UCGACGGGUCAAAACCUCACAGACCUUAUUUGCUUAGUC&UAAUACUCCCUGCCAACUAGGUUUUGUCGAAUUGUUAUC	((((((..............((((((..((.((..(((.&....)))....)).))..)))))))))))).........	30.1509	4.9612
202	Wy_NA	+	PR8_NS	+	410	599	457	391	429	580	618	-17.3	GCUAGGACUGUUCACAAUAGUUAAACGGGAACCUGUCCC&AACUUACCUUACUAUUGUGUCAAGCUCAGAGACUUUGAG	.((..((((...(((((((((.....((...........&......))..)))))))))...)).))..))........	30.0842	4.95811
205	Wy_NA	+	PR8_NS	+	1227	288	416	1208	1246	269	307	-16.9	UAUCAACUGUCUCCAUUGUCCAGGCCAAUAAGACCAUAA&CCGGAGACAUGGACGCAGCGCAAUGGAUUGACUGUACUG	.....((.((((((((((((((..((.............&..)).....)))))).......)))))..))).))....	30.0284	4.95552
772	Wy_PB1	+	Wy_NA	+	2028	536	25311	2009	2047	517	555	-26.6	GAUGUGUGAGGACCUAAGGGUUCUCCUUGGCGAGAUAAG&UAAAGUAGACCCCUGGUUCGUUCACACGUAUCGUACCAG	.(((((((((((((..((((.(((.(((...........&..))).))).)))))))))..))))))))..........	30.0104	4.95468
915	PR8_PB2	+	PR8_HA	+	1479	557	655	1460	1498	538	576	-26.2	ACUCUUAGUCGUUUUACCCACAUCUACUCAUGAGGUCGU&UCUUCCUCCCGAGUAUGGGUUUCGACUUUUUAAGAAUAC	..(((((((((....(((((....(((((..((((....&....))))..))))))))))..)))))....))))....	29.9852	4.95351
63	PR8_HA	+	Wy_NA	+	1185	1279	272	1166	1204	1260	1298	-17.8	UCGCCUAGUUUUUUCGUGUGUUUUACGGUAAUUGCCCUA&CGUUUUCGACGUAGUUAGCCACGAAAAUACACCUCAACU	.......((.((((((((.((((((((............&.........)))))..))))))))))).)).........	29.9666	4.95264
974	PR8_PB2	+	PR8_NS	+	763	184	390	744	782	165	203	-12.1	GACCCUUGUCUACAUAUGAGGUCCUCCCCUUCACUCCUU&CCGUCAUGAGAGCCAGACCUGUAGUUCUGUCGGUGUGCA	.(((.....((((.....((((((((.............&.........)))...))))))))).......))).....	29.9168	4.95032
451	PR8_PA	+	PR8_M	+	2109	545	342	2090	2128	526	564	-21.3	GUUAACUCCUCACGGACUAAUUACUAGGGACCCAAAACG&UUGUUGGUUAGGUGAUUAGUCUGUACUCUUGUCUUACCA	...........((((((((((((((...((((...((((&.)))))))).))))))))))))))...............	29.7125	4.94076
418	PR8_PA	+	PR8_M	+	480	241	509	461	499	222	260	-22.3	UGUAAAAGAGCAAGUGACCCCUUCUUUACCGGUGUUUCC&AGUGGCACGGGUCACUCGCUCCUGACGUCGCAUCUGCGA	(((....((((.((((((((...........(((((...&...))))))))))))).))))...)))............	29.5646	4.93379
621	Wy_PB1	+	PR8_HA	+	1496	677	384	1477	1515	658	696	-12.2	UUAUUUUGUCCCUGUAAACUUAAGUGUUCGAAAAAAAUA&UCUUACUUUUACGAAUACAGAGACAUCACUGAAGUUUAA	..............(((((((.((((((((.((((....&......)))).))))...........)))).))))))).	29.5309	4.9322
23	PR8_HA	+	PR8_M	+	1177	848	248	1158	1196	829	867	-16.5	CCGAUACGUCGCCUAGUUUUUUCGUGUGUUUUACGGUAA&GUAACACCUAAGAACUAGCAGAAAAAAAGUUUACGUAAA	....((((((..(((((((((..((((............&...))))..)))))))))..))...........))))..	29.5285	4.93208
595	Wy_PB1	+	PR8_HA	+	282	86	355	263	301	67	105	-20.5	CACCUAUACGUGUUUGUCUGACACAGGACCUCCGAUACC&AACGUCGACGUCUACGUCUGUGUUAUACAUAUCCGAUGG	...((((.((.((.(((.(((((((((((...((((...&...))))..))).....)))))))).))).)).))))))	29.528	4.93206
18	PR8_HA	+	PR8_M	+	989	417	445	970	1008	398	436	-14.6	GUCAGUGUUAUCCUCUCACGGGUUUUAUGCAGUCCUCAC&CGGUCAACAUACCCGGAGUAUAUGUUGUCCUACCCCCGA	..............(((.(((((...(((....((....&.))....))))))))))).....................	29.4453	4.92815
497	PR8_PA	+	Wy_NA	+	1984	774	451	1965	2003	755	793	-11	GUCGAACAUACGUAGAGGUGUUGAUCUUCCUAAAAGUCG&CGAAGUCCUUUUCGACUAUGAUUUUAUGAUAAGUAACUC	..............(((.((((.(((........(((((&............)))))..........))).)))).)))	29.4265	4.92726
398	PR8_PA	+	PR8_HA	+	2003	651	367	1984	2022	632	670	-16.3	GUUGAUCUUCCUAAAAGUCGACUUAGUUCUUUUGACGAA&GUCAUUCCUUGUUGUCUUAGAGAUAGUCUUACUUUUACG	...........(((((((.((((...((((...(((((.&...........)))))..))))..))))..)))))))..	29.3986	4.92593
636	Wy_PB1	+	PR8_HA	+	1914	1157	422	1895	1933	1138	1176	-22.3	AAACAUUAGGGGACUUAGGGAAACAGUCGGUAUUUCUUU&UAGUCUUACUUGUCCCUAGUCCGAUACGUCGCCUAGUUU	....((((((.((((((((((...(((.((.........&....)).)))..)))))))........))).))))))..	29.3897	4.92551
808	Wy_PB1	+	PR8_NP	+	1360	133	396	1341	1379	114	152	-29.2	ACCCGAGGUUAGGAGGCUGCUGAAACGGGAGUAUCACUU&ACUUUAGUCUCGUAGGCAGCCUUUUUACUAACCACCUUA	......(((((((((((((((...((((((.((......&....)).)))))).)))))))))....))))))......	29.3423	4.92326
814	Wy_PB1	+	PR8_NP	+	1360	133	396	1341	1379	114	152	-29.2	ACCCGAGGUUAGGAGGCUGCUGAAACGGGAGUAUCACUU&ACUUUAGUCUCGUAGGCAGCCUUUUUACUAACCACCUUA	......(((((((((((((((...((((((.((......&....)).)))))).)))))))))....))))))......	29.3423	4.92326
29	PR8_HA	+	Wy_NA	+	81	383	331	62	100	364	402	-16.6	ACGUGAACGUCGACGUCUACGUCUGUGUUAUACAUAUCC&CCACUGUUCUCUUGGAAUACACAGUACGCUAGGACUGUU	...........(((((((((((((((((....((.....&............))....)))))).))).))))..))))	29.2949	4.921
129	PR8_HA	+	PR8_NS	+	677	759	660	658	696	740	778	-18.7	UCUUACUUUUACGAAUACAGAGACAUCACUGAAGUUUAA&UUCUUCACUCUGUGUUUGACUUCUAUUGUCUCUUAUCAA	...........(((((((((((.......(((((.....&..)))))))))))))))).....................	29.2432	4.91854
852	Wy_PB1	+	PR8_NS	+	1967	189	551	1948	1986	170	208	-26.2	UUACGACAUCACUACGGUCGGGUACCAGGCCGGUUUUCA&AUGAGAGCCAGACCUGUAGUUCUGUCGGUGUGCACGACC	...(((((..(((((((((............((((((((&.)))))))).)))).)))))..)))))............	29.24	4.91839
599	Wy_PB1	+	PR8_HA	+	90	655	365	71	109	636	674	-24.2	UACGGUAUUCGUGGUGUAAGGGAAUAUGACCUCUAGGAG&UUCCUUGUUGUCUUAGAGAUAGUCUUACUUUUACGAAUA	.....(((((((((.((((((..((.....((((((((.&..........))))))))))..))))))..)))))))))	29.2131	4.9171
712	Wy_PB1	+	Wy_NA	+	172	1188	292	153	191	1169	1207	-17	GUUGUCUUGUGUGGUUAUAAGUCUCUUCCCCUUCACCUG&AGGUUGGGAUUGAGGUUUAACGUCUAUUUAUCCGUUCAG	......(((..(((.((((((((((...(((...((((.&)))).)))...)))))))).........)).)))..)))	29.1109	4.91221
247	PR8_NP	+	PR8_M	+	1255	639	252	1236	1274	620	658	-15.8	AGUUGUCUCCCGUAGACGCCCGGUUUAGUCGUAUGUUGG&CGUCGUCUCCGGUACCUCCAACGAUCAGUCCGAUCUGUU	..............((((..(((.((.(((((.((..((&..............))..))))))).)).)))...))))	29.0074	4.90725
682	Wy_PB1	+	PR8_M	+	1862	83	330	1843	1881	64	102	-28.6	GGACUUCAGACGAAUUUCACCCUCGAUUACCUACUCUUA&AUAGUAGGGCAGUCCGGGGGAGUUUCGGCUCUAGCGUGU	...((..((.((((.(((.((((.((((.((((((....&..))))))..)))).))))))).)))).))..)).....	28.9894	4.90638
230	PR8_NP	+	PR8_M	+	540	623	362	521	559	604	642	-23.3	ACCUAGGGUCCUACACGAGAGACUACGUUCCAAGUUGAG&ACCUAGCUCACUCGUUCGUCGUCUCCGGUACCUCCAACG	......((...(((.((.(((((.(((.....((.((((&......))))))....))).))))))))))...))....	28.9607	4.905
637	Wy_PB1	+	PR8_HA	+	2231	1052	368	2212	2250	1033	1071	-22.2	AAGCUCAGACCUGCCUAAUUCUUCCUUCUCAAGAGACUC&AUUCCUUGUAAGGCAGGUAAGUUAGGUCUCCAGAUAAAC	......(((((((.((...(((.((((..((((.((...&..)))))).)))).)))..)).)))))))..........	28.8241	4.89841
109	PR8_HA	+	PR8_NP	+	1338	175	593	1319	1357	156	194	-21	ACCUAAAGACCUGUAAACCUGUAUAUUACGUCUUAACAA&UGCUAAGAUGUAGGUUUACACGUGGCUUGAGUUUGAGUC	..((.(((.(((((((((((.......((((((((.((.&)).)))))))))))))))))...))))).))........	28.6487	4.8899
87	PR8_HA	+	PR8_NP	+	293	1194	380	274	312	1175	1213	-25.8	UGGGUCUUACGCUGGGUGACGAAGGUCACUCUAGUACCA&CAUGUGAACUUGACUCUUCGUCCAUGACCCGGUAUUCCU	.(((......((((((((((((((((((......(((..&...)))....)))).)))))))....)))))))..))).	28.6021	4.88763
178	Wy_NA	+	PR8_M	+	891	127	408	872	910	108	146	-21.2	GGACCACAGUCUACACAGACGUCUCUGUUGACCUUUCCG&AACUUCUACAGAAACGUCCCUUCUUGUGGCUAGAACUCC	...((((((........(((((.(((((.((........&....)).))))).))))).....))))))..........	28.5527	4.88522
781	Wy_PB1	+	Wy_NA	+	2018	1076	375	1999	2037	1057	1095	-16.5	CGGCAACGUUGAUGUGUGAGGACCUAAGGGUUCUCCUUG&AGUACCUCACUUUCCGACCCGUAAACUACUACCUUUACU	(((....((((....((((((((................&.)).))))))....)))))))..................	28.5458	4.88488
837	Wy_PB1	+	PR8_NS	+	142	116	392	123	161	97	135	-21.4	UUGUCCUUGUCCCAUGUGGUACCUGUGUCAGUUGUCUUG&UGGUUCUUGAUCCGCUACGGGGUAAGGAACUAGCCGAAG	...((((((((((..((((.......(((((........&......)))))))))...))))))))))...........	28.4788	4.88161
728	Wy_PB1	+	Wy_NA	+	924	180	483	905	943	161	199	-16.9	UUCUGUGUCUCGAAAGAAAGUGUUAGUGACCCCUGUUGU&UUGGUUCACUACGACACACUUGGUUGUUAUUAUCUUUCU	...........((((((((((((((((((.((.......&..)).))))))....))))))...........)))))).	28.4163	4.87855
430	PR8_PA	+	PR8_M	+	1152	405	483	1133	1171	386	424	-15	AACCACUCUUGUACCGUGGUCUUUUCCAUCUGAAACUGC&CGACCACGUGAACGGUCAACAUACCCGGAGUAUAUGUUG	....((((((((..(((((((..................&.)))))))...)))............)))))........	28.4079	4.87813
231	PR8_NP	+	PR8_M	+	838	89	323	819	857	70	108	-28.2	AGAUCGUGCCAGACGUGAGUAUAACUCUCCCAGCCAACG&GGGCAGUCCGGGGGAGUUUCGGCUCUAGCGUGUCUCUGA	(((.(((((.(((..((((....((((((((.(((....&.))).....))))))))))))..))).))))))))....	28.3766	4.8766
122	PR8_HA	+	PR8_NS	+	133	63	342	114	152	44	82	-11.2	UUAAGUUGGCUGUGACAACUGUGUCAUGAGCUCUUCUUA&CAGUUCGAAAGUCCAUCUAACGAAAGAAACCGUACAGGC	....(((((.((.(((..........((((((.......&.))))))...))))).)))))..................	28.3675	4.87615
17	PR8_HA	+	PR8_M	+	807	809	352	788	826	790	828	-23.7	GCCUCUGUGUUAUUAUAAACUCCGUUUACCUUUAGAUUA&AGUGAUAACGGCGUUUAUAGUAACCCUAGAACGUGAACU	...((((.((((((((((((.((((((((..........&.)))..))))).))))))))))))..)))).........	28.3497	4.87527
792	Wy_PB1	+	PR8_NP	+	135	879	286	116	154	860	898	-21.2	CGGUACCUUGUCCUUGUCCCAUGUGGUACCUGUGUCAGU&UGUUCAGGACGGACGGACGGACACACAUACCUGGACGGC	.......((((((..((...(((((((.((..((((.((&........)).))))...)))).)))))))..)))))).	28.3398	4.87479
374	PR8_PA	+	PR8_HA	+	1189	101	373	1170	1208	82	120	-9.5	GCUGACAUUUCUACAUCCACUAAACUUCGUUAUACUAUC&GUCUGUGUUAUACAUAUCCGAUGGUACGCUUGUUAAGUU	..................(((.(((..(((...((((((&...................)))))))))...))).))).	28.2681	4.87126
428	PR8_PA	+	PR8_M	+	1052	398	453	1033	1071	379	417	-21.8	AGUACCUUCGUUCAUGACCGUCUUGACGUCCUGUAACUC&AAUAAGACGACCACGUGAACGGUCAACAUACCCGGAGUA	.......(((((((((..(((((((..............&..)))))))....))))))))).................	28.2674	4.87122
645	Wy_PB1	+	PR8_M	+	142	628	282	123	161	609	647	-11.2	UUGUCCUUGUCCCAUGUGGUACCUGUGUCAGUUGUCUUG&GCUCACUCGUUCGUCGUCUCCGGUACCUCCAACGAUCAG	.....((.(((......((((((((.((.((........&.)).)).))............))))))......))).))	28.2558	4.87065
187	Wy_NA	+	PR8_M	+	1098	536	390	1079	1117	517	555	-14.8	AAACUACUACCUUUACUGCACACCUACCCUUCUUGCUAG&UUACCACUGUUGUUGGUUAGGUGAUUAGUCUGUACUCUU	..............((((..((((((.((.......(((&......))).....)).))))))..))))..........	28.2481	4.87027
160	Wy_NA	+	PR8_M	+	104	160	268	85	123	141	179	-16	GAAGUACGUUUAACGGUAGGACUAUUGAUGACAUUGUAA&AACUCCAAGAGUACCUUACCGAUUUCUGUUCUGGUUAGG	..((.(((.....((((((((((.(((............&.....))).))).))).)))).....))).)).......	28.2286	4.86931
24	PR8_HA	+	PR8_M	+	1672	97	277	1653	1691	78	116	-23.6	CACGAAAACCAGAGGGACCCCCGUUAGUCAAAGACCUAC&CGGGGGAGUUUCGGCUCUAGCGUGUCUCUGAACUUCUAC	((((....((.((((..((((((................&))))))..))))))......))))...............	28.1815	4.86698
890	Wy_PB1	+	PR8_PA	+	2138	1502	403	2119	2157	1483	1521	-14.5	AAAAAGGGAUCAUCAAGUAUAUCCUCUGGCUAACCUUAA&UCGUUCACAUCUUGAUUCCUCCCUUCCGCUUUCUGGUUG	...((((((..((((((......................&..........))))))...))))))..............	28.0814	4.86203
634	Wy_PB1	+	PR8_HA	+	2126	590	444	2107	2145	571	609	-16.2	AACAAGCUCUUUAAAAAGGGAUCAUCAAGUAUAUCCUCU&GAAUACACUUGUUUUUUCCCUUUCUUCAGGAACAUGACA	..((...((((.(((((((((....(((((.(((.....&..))).))))).....))))))).)).))))...))...	28.0639	4.86116
172	Wy_NA	+	PR8_M	+	73	927	347	54	92	908	946	-21.1	GACAAAGGGAGUGGUAAAGGUGUUAUACGAAGAAGUACG&CCUUCCUCACGGUUUCAGAUACUCCCUUCUUAUAGCUUU	....(((((((((...(((.(((.....((.((((....&.)))).))))).)))....)))))))))...........	28.0153	4.85874
518	PR8_PA	+	PR8_NP	+	553	443	432	534	572	424	462	-19	CUAGUUUUGGUCUGAUAAGUGGUAUUCUGUUCUUUACCG&CUGCUACGUUGCCGACCAGACUGAGUGUACUACUAGACC	........(((((....((((((((((((.((..((.((&......)).))..)).))))......)))))))))))))	28.0071	4.85833
420	PR8_PA	+	PR8_M	+	552	567	486	533	571	548	586	-18.3	CCUAGUUUUGGUCUGAUAAGUGGUAUUCUGUUCUUUACC&GUACUCUUGUCUUACCAAAAUCGGUCGUGAUGUCGAUUC	....((((((((..((((((.(((((.............&)))))))))))..))))))))..................	27.9975	4.85785
831	Wy_PB1	+	PR8_NP	+	2028	782	374	2009	2047	763	801	-26.8	GAUGUGUGAGGACCUAAGGGUUCUCCUUGGCGAGAUAAG&CUAGUUCACUCUCUCUCGGCCUUGGGUCCCUUACGACUC	....(((((((((((((((.....((..((.((((....&.........))))))..)))))))))))).)))))....	27.9691	4.85644
293	PR8_NP	+	Wy_NA	+	1222	878	337	1203	1241	859	897	-15.9	CCGGUAUUCCUGGUCUUCACCUCCUUUGUGGUUAGUUGU&AAUAGGAGCUAUAGGACCACAGUCUACACAGACGUCUCU	...(((....(((((((...(((((..............&...)))))....))))))).....)))............	27.9604	4.85601
171	Wy_NA	+	PR8_M	+	154	759	307	135	173	740	778	-17.4	UUAUACUUAAGUUGAGGGGGGGUUUGUUGGUUCACUACG&CGGAUAGUCUUUGCUUACCCCCACGUCUACGUUGCCAAG	..........((.((..((((((..((.((...((((..&....)))).)).))..))))))...)).)).........	27.8483	4.85041
206	Wy_NA	+	PR8_NS	+	1379	283	471	1360	1398	264	302	-28.5	ACCGUGGAGUCCAUGUAUACCUUGUCCGAGUACCGGACU&UGGUACCGGAGACAUGGACGCAGCGCAAUGGAUUGACUG	..(((...((((((((........((((.((((((....&)))))))))).))))))))...)))..............	27.8214	4.84907
162	Wy_NA	+	PR8_M	+	279	178	356	260	298	159	197	-24.4	GAUCGUCUUAUGUCUUUAACCAGUUUCGGCGUUACAUUG&CCGAUUUCUGUUCUGGUUAGGACAGUGGAGACUGAUUCC	.((((((((.((((.((((((((..((((..........&))))........))))))))))))...))))).)))...	27.8211	4.84905
703	Wy_PB1	+	Wy_NA	+	247	686	312	228	266	667	705	-24.4	UUAACUACCUGGUGAUGGACUCCUAUUACUCGGUUCACC&AAGUACCAGGUUUUUUUAGGAGUCCUGGGUCCUCAGUCU	........((((.((((((((((((..(((.(((.....&....))).))).....)))))))))...))).))))...	27.8036	4.84818
739	Wy_PB1	+	Wy_NA	+	1131	613	337	1112	1150	594	632	-13.3	UCGAGGCUUGUGUUUAUGGGCGUCUUUACGAUCGUUUGU&AAACACAUUGCCCCCUACUACUUUUACGUUGACGAUCGA	............................(((((((((((&.........................)))..)))))))).	27.8036	4.84818
11	PR8_HA	+	PR8_M	+	455	418	412	436	474	399	437	-19.3	GGUUUCUUUCGAGUACCGGGUUGGUGUUGUGUUUGCCUC&GGUCAACAUACCCGGAGUAUAUGUUGUCCUACCCCCGAC	(((......((.(((((((((..((((((..........&...))))))))))))..))).)).......)))......	27.7747	4.84673
60	PR8_HA	+	Wy_NA	+	1138	1085	349	1119	1157	1066	1104	-15.8	CCUACCAUACCAAUAGUAGUAGUCUUACUUGUCCCUAGU&CUUUCCGACCCGUAAACUACUACCUUUACUGCACACCUA	...............((((((((.((((..(((......&......)))..))))))))))))................	27.7579	4.84588
758	Wy_PB1	+	Wy_NA	+	1413	873	343	1394	1432	854	892	-17.3	UCCCUUAUGUUCGUCCUCACCUAUCUAAAAUGUCCUGGA&AGGACAAUAGGAGCUAUAGGACCACAGUCUACACAGACG	.......(((..(((((......((((...((((((...&)))))).))))......))))).))).............	27.7122	4.84359
674	Wy_PB1	+	PR8_M	+	1430	72	308	1411	1449	53	91	-19.5	CACCUAUCUAAAAUGUCCUGGACGUUCAAUCACCCUUAG&AUGCAUGAGAGAUAGUAGGGCAGUCCGGGGGAGUUUCGG	......((.(((...((((((((((((.(((...((((.&.....)))).)))....)))).))))))))...))).))	27.6994	4.84295
245	PR8_NP	+	PR8_M	+	1372	505	373	1353	1391	486	524	-22.2	UUGUAGACUGUACUCCUGGCUUUAGUAUUCCUACUACCU&AACGACUGAGGGUCGUAGCCAGAGUAUCCGUUUACCACU	..((((((.(((((.((((((.......((((.......&........))))....)))))))))))..))))))....	27.6823	4.84209
530	PR8_PA	+	PR8_NP	+	1193	968	531	1174	1212	949	987	-21.9	ACAUUUCUACAUCCACUAAACUUCGUUAUACUAUCACUA&CUGGGAAAGUCUGACGAAGUUUUGUCGGUUCACAUGUCG	........((((((((.(((((((((((.(((.((.(((&.))))).))).))))))))))).)).)).....))))..	27.5153	4.83367
620	Wy_PB1	+	PR8_HA	+	1593	556	608	1574	1612	537	575	-21.7	AUUUGCUUAGUCGACUAUACUCGUAACCUCAUUGUCACU&CUCUUCCUCCCGAGUAUGGGUUUCGACUUUUUAAGAAUA	.((((...(((((((((((((((................&..........)))))))))...))))))...))))....	27.5089	4.83334
414	PR8_PA	+	PR8_M	+	589	84	333	570	608	65	103	-28.4	CCGGUCGUCUCCGGAGACCCUAAGGAAAGCAGUCAGGCU&UAGUAGGGCAGUCCGGGGGAGUUUCGGCUCUAGCGUGUC	((((...((((((((..(((((.................&...)))))...))))))))....))))............	27.4114	4.8284
391	PR8_PA	+	PR8_HA	+	1975	82	292	1956	1994	63	101	-23	CCAUAAGUUGUCGAACAUACGUAGAGGUGUUGAUCUUCC&CGUGAACGUCGACGUCUACGUCUGUGUUAUACAUAUCCG	........(((..((((((((((((..(((((((.(((.&...))).))))))))))))))..)))))..)))......	27.3751	4.82655
75	PR8_HA	+	PR8_NP	+	406	181	376	387	425	162	200	-30.7	UCCCUCGUUAACUCGAGUCACAGUAGUAAGCUUUCUAAG&GAUGUAGGUUUACACGUGGCUUGAGUUUGAGUCACUAAU	...((((..((((((((((((.((.((((((((......&.....))))))))))))))))))))))))))........	27.3135	4.82342
754	Wy_PB1	+	Wy_NA	+	1510	568	284	1491	1529	549	587	-10.1	UAAACUUAAGUGUUCGAAAAAAAUAGCUAUACCUAAACA&GUACCAGGUCGAGUUCAACAGUGCUACCUUUUCGUACCG	...........((.((((((...((((...((((.....&.....)))).............))))..)))))).))..	27.3123	4.82336
217	PR8_NP	+	PR8_M	+	228	330	491	209	247	311	349	-17.5	CCAACUAGGUUUUGUCGAAUUGUUAUCUCUCUUACCACG&CGUCAAUUUGACAUAUCCUUCGAGUUCUCCCUCUAUUGU	..(((((((...((((((((((.................&...))))))))))...)))...)))).............	27.2286	4.81909
173	Wy_NA	+	PR8_M	+	152	929	324	133	171	910	948	-18.1	CGUUAUACUUAAGUUGAGGGGGGGUUUGUUGGUUCACUA&UUCCUCACGGUUUCAGAUACUCCCUUCUUAUAGCUUUCC	..........((((((((((((((....((((.((....&........))..))))....))))))))..))))))...	27.2182	4.81856
373	PR8_PA	+	PR8_HA	+	1211	75	398	1192	1230	56	94	-6.6	AACUUCGUUAUACUAUCACUACUUGGUCUUAACUCCAGC&CAAUACACGUGAACGUCGACGUCUACGUCUGUGUUAUAC	.....((((..((..((((....................&........))))..)).))))..................	27.1826	4.81674
841	Wy_PB1	+	PR8_NS	+	292	530	471	273	311	511	549	-24.6	UGUUUGUCUGACACAGGACCUCCGAUACCGGAAGGAACU&GUAACGGAAGAGAAGGUCCUGUAUGACGACUCCUACAGU	...(((((....(((((((((......(((.........&....)))......)))))))))..)))))..........	27.1157	4.81331
509	PR8_PA	+	PR8_NP	+	274	542	366	255	293	523	561	-19.9	UUAUUAGCUCCCUUCUCUAGCGUGUUACCGGACCUGUCA&CUAGGGUCCUACACGAGAGACUACGUUCCAAGUUGAGAG	...((((((....(((((..(((((....((((((....&...)))))).))))))))))..........))))))...	27.0602	4.81045
193	Wy_NA	+	PR8_NS	+	73	321	345	54	92	302	340	-24.9	GACAAAGGGAGUGGUAAAGGUGUUAUACGAAGAAGUACG&GUACUGAGAACUCCUUUACAGUUCCCUGACCAGGUACGA	.....((((((..(((((((.(((.........(((((.&)))))...))).)))))))..))))))............	26.9942	4.80706
730	Wy_PB1	+	Wy_NA	+	906	389	324	887	925	370	408	-19.6	UUUACUACUGAUUAAGUGUUCUGUGUCUCGAAAGAAAGU&UUCUCUUGGAAUACACAGUACGCUAGGACUGUUCACAAU	..............(((((.((((((.((((.((((...&)))).))))...)))))).)))))...............	26.9211	4.80328
542	PR8_PA	+	PR8_NP	+	1828	1366	510	1809	1847	1347	1385	-20.7	CUAACUUCGACUCAGGAGACAGUUUCUCUUUCUGUACUG&CCCCUCUUGUAGACUGUACUCCUGGCUUUAGUAUUCCUA	...(((.....((((((((((((((..............&..........))))))).)))))))....))).......	26.8769	4.801
865	Wy_PB1	+	PR8_PA	+	111	1890	317	92	130	1871	1909	-28.8	GAAUAUGACCUCUAGGAGGUAUGUCGGUACCUUGUCCUU&GUCUUUGUACCGGGUAACCUCUCAGGGGGUUUCCUCACC	........(((((.((((((...(((((((.........&......)))))))...)))))).)))))...........	26.726	4.79317
741	Wy_PB1	+	Wy_NA	+	1048	833	384	1029	1067	814	852	-24.8	GUAGGACUCGUAGCGUGGUUAUUACAAGAGUUUGUUUUA&AUCGUGUAAUAGUCCUUCACGAGUCGUACAGCUCCUCAC	(((.(((((((.....((((((((((.((..........&.)).))))))))))....))))))).)))..........	26.6531	4.78937
707	Wy_PB1	+	Wy_NA	+	165	968	363	146	184	949	987	-16.7	UGUGUCAGUUGUCUUGUGUGGUUAUAAGUCUCUUCCCCU&AUCGUAACAAAGGUCAAUACACACGAGUCCUGAACAACC	(((.((((....((((((((...................&...................))))))))..)))))))...	26.6521	4.78932
522	PR8_PA	+	PR8_NP	+	682	1163	319	663	701	1144	1182	-22.4	CGAACGGCUGGUUUCAGAGGGCGGCUUGAAGAGGUCGGA&AGGUUACUUUUAUACCUCUGAUACCUUAGUUCAUGUGAA	.((((....(((.(((((((.......((((.((((...&.)))).))))....))))))).)))...)))).......	26.6247	4.78789
804	Wy_PB1	+	PR8_NP	+	928	537	358	909	947	518	556	-19.4	GUGUCUCGAAAGAAAGUGUUAGUGACCCCUGUUGUGAUU&CUUACCUAGGGUCCUACACGAGAGACUACGUUCCAAGUU	((.(((((........((.(((.(((((...........&........))))))))))))))).)).............	26.6153	4.7874
594	Wy_PB1	+	PR8_HA	+	129	179	317	110	148	160	198	-21.6	GUAUGUCGGUACCUUGUCCUUGUCCCAUGUGGUACCUGU&ACUGUGUGAGACAAUUGGACGAGCUUCUGUCGGUGUUGC	...((.(((...((((((((((((.((((((((......&)))))))).)))))..)))))))...))).)).......	26.6062	4.78692
49	PR8_HA	+	Wy_NA	+	556	1138	499	537	575	1119	1157	-23	CUCUUCCUCCCGAGUAUGGGUUUCGACUUUUUAAGAAUA&CGCUCUUCAAUGCGAGUCCUAUACUUUGGAAGUUUCAGU	..(((((....(((((((((.((((....((.((((...&...)))).))..)))).))))))))).))))).......	26.5235	4.78259
757	Wy_PB1	+	Wy_NA	+	1355	879	288	1336	1374	860	898	-12.3	ACCCUACCCGAGGUUAGGAGGCUGCUGAAACGGGAGUAU&AUAGGAGCUAUAGGACCACAGUCUACACAGACGUCUCUG	...........((((....((((.(((............&.))).))))....))))......................	26.4486	4.77866
711	Wy_PB1	+	Wy_NA	+	324	1101	364	305	343	1082	1120	-17.6	AGGAACUUCUUAGGGUGGGUCCAUAGAAACUCUUGAGUA&CUACUACCUUUACUGCACACCUACCCUUCUUGCUAGUCG	....(((....(((((((((...(((.............&............)))...))))))))).......)))..	26.4291	4.77764
982	PR8_PB2	+	PR8_NS	+	1502	203	458	1483	1521	184	222	-20.7	CUACUCAUGAGGUCGUGCCUCUCCCAUCACCACUCGUAA&UGUAGUUCUGUCGGUGUGCACGACCUUUCGUCUAUCACC	........((((((((((.....((..((..(((((...&)).)))..))..))...))))))))))............	26.4106	4.77666
579	PR8_PA	+	PR8_NS	+	1376	674	479	1357	1395	655	693	-15.7	AUAAAGUGUAGUCUCCACAGAGUGACGUCUCGGUGUCUU&CCUCUGGAGGUGAGUGAGGUUUUGUCUUUGCUCUUUACC	.(((((.((((.....(((((((..((.((((...((..&.....))...))))))..)))))))..)))).)))))..	26.339	4.77289
366	PR8_PA	+	PR8_HA	+	908	870	304	889	927	851	889	-17.9	UUUAAUUCGUAACUCCUGGGUUCAGUACUUCCUCUCCCU&CUCAUCUCCGAAACCCAGGCCGUAGUAGUGGAGUUUGCG	.....(((((.(((((((((((.................&...........))))))))....))).))))).......	26.3182	4.77179
493	PR8_PA	+	Wy_NA	+	1610	1117	481	1591	1629	1098	1136	-25.4	UACCUCAAAAGAGAGUGACUGGGUUCUGAACUUGGUGUA&ACACCUACCCUUCUUGCUAGUCGCUCUUCAAUGCGAGUC	...(((....((((((((((((...........(((((.&)))))...........))))))))))))......)))..	26.3182	4.77179
848	Wy_PB1	+	PR8_NS	+	1435	348	398	1416	1454	329	367	-24.9	AUCUAAAAUGUCCUGGACGUUCAAUCACCCUUAGUUGUA&GACCAGGUACGAGUAUGGGUUCGUCUUUCACCGUCCGGG	...........((((((((.......((((.((.(((((&.......))))).)).))))...........))))))))	26.3101	4.77136
175	Wy_NA	+	PR8_M	+	537	405	957	518	556	386	424	-17.6	AAAGUAGACCCCUGGUUCGUUCACACGUAUCGUACCAGG&CGACCACGUGAACGGUCAACAUACCCGGAGUAUAUGUUG	...(((.((.((.((((((((..(((((.(((.......&)))..)))))))))).......))).)).)).)))....	26.2901	4.7703
813	Wy_PB1	+	PR8_NP	+	1135	1254	505	1116	1154	1235	1273	-22.1	GGCUUGUGUUUAUGGGCGUCUUUACGAUCGUUUGUAACU&UAGUUGUCUCCCGUAGACGCCCGGUUUAGUCGUAUGUUG	.((.((((.((((((((((((..(((........(((((&.))))).....))))))))))))...))).)))).))..	26.2449	4.76791
500	PR8_PA	+	Wy_NA	+	1986	1062	365	1967	2005	1043	1081	-12.7	CGAACAUACGUAGAGGUGUUGAUCUUCCUAAAAGUCGAC&UUACUCCUUCCACCAGUACCUCACUUUCCGACCCGUAAA	......((((..(((((((((..................&.............)))))))))...........))))..	26.216	4.76638
161	Wy_NA	+	PR8_M	+	169	181	299	150	188	162	200	-18.4	GGGGGGGUUUGUUGGUUCACUACGACACACUUGGUUGUU&AUUUCUGUUCUGGUUAGGACAGUGGAGACUGAUUCCCCU	.((((((((.(((..((((((..................&....................))))))))).)))))))).	26.1979	4.76543
830	Wy_PB1	+	PR8_NP	+	2242	605	319	2223	2261	586	624	-6.4	UGCCUAAUUCUUCCUUCUCAAGAGACUCUAGUACUUCUA&CGACGUCAGUUUCCUCAACCUUGUUACCACUACCUUAAC	.....................((((((...((.......&..))...))))))..........................	26.1705	4.76397
787	Wy_PB1	+	PR8_NP	+	90	613	345	71	109	594	632	-17	UACGGUAUUCGUGGUGUAAGGGAAUAUGACCUCUAGGAG&GUUUCCUCAACCUUGUUACCACUACCUUAACCAGUCUUA	...((((...(((((((((((.............(((((&..)))))...)))))).))))))))).............	26.1323	4.76194
803	Wy_PB1	+	PR8_NP	+	935	203	410	916	954	184	222	-18.1	GAAAGAAAGUGUUAGUGACCCCUGUUGUGAUUCACCUUA&GAGUUUGAGUCACUAAUACUCCCUGCCAACUAGGUUUUG	...((..((((((((((((....................&........))))))))))))..))...............	26.087	4.75953
250	PR8_NP	+	PR8_M	+	1399	826	540	1380	1418	807	845	-19.4	UUCCUACUACCUUUCACGUUCUGGUCUUCUACACAGAAA&UAGUAACCCUAGAACGUGAACUGUAACACCUAAGAACUA	.......(((..((((((((((((....(((........&))).....))))))))))))..)))..............	26.0498	4.75754
204	Wy_NA	+	PR8_NS	+	1102	203	428	1083	1121	184	222	-14.5	UACUACCUUUACUGCACACCUACCCUUCUUGCUAGUCGC&UGUAGUUCUGUCGGUGUGCACGACCUUUCGUCUAUCACC	............((((((((.((.....((((.......&.))))....)).))))))))...................	26.0214	4.75603
651	Wy_PB1	+	PR8_M	+	311	917	400	292	330	898	936	-19.2	CUCCGAUACCGGAAGGAACUUCUUAGGGUGGGUCCAUAG&CCGGAAGAUGCCUUCCUCACGGUUUCAGAUACUCCCUUC	.((.((.((((..((((.......(((.....(((....&..))).....)))))))..)))).)).))..........	26.0031	4.75505
801	Wy_PB1	+	PR8_NP	+	717	559	352	698	736	540	578	-18.1	UGUGCUACUGGUUUCUACGUCUCUCUCCAUUUAAUUUUU&AGACUACGUUCCAAGUUGAGAGGGAUCCUCCAGACCUCG	.......((((.......(((((((((.((((.......&............)))).)))))))))...))))......	25.7911	4.74368
448	PR8_PA	+	PR8_M	+	2028	422	278	2009	2047	403	441	-10.2	GUUCUUUUGACGAAGAAUAGCAAGUCCGAGAAUCCCUGU&AACAUACCCGGAGUAUAUGUUGUCCUACCCCCGACACUG	.............((.((((((..((((...........&........)))).....)))))).)).............	25.7517	4.74156
449	PR8_PA	+	PR8_M	+	2058	425	282	2039	2077	406	444	-16.4	AAUCCCUGUUGGACCUUGGACCCUGGAAACUAGAACCCC&AUACCCGGAGUAUAUGUUGUCCUACCCCCGACACUGGUG	...((.((((((.....((((.((((.............&....))))..........)))).....))))))..))..	25.7423	4.74105
36	PR8_HA	+	Wy_NA	+	106	1372	273	87	125	1353	1391	-13.4	UGUUAUACAUAUCCGAUGGUACGCUUGUUAAGUUGGCUG&ACAAAACACCGUGGAGUCCAUGUAUACCUUGUCCGAGUA	...(((((((.(((.(((((....((((...........&))))...))))))))....))))))).............	25.6966	4.73858
864	Wy_PB1	+	PR8_PA	+	304	1689	399	285	323	1670	1708	-26.9	ACAGGACCUCCGAUACCGGAAGGAACUUCUUAGGGUGGG&AAUAUUCUUCACGGUAUCCGGUCCAAAGUUCCGGGUACA	...(((((...(((((((((((((...............&....)))))).))))))).)))))...............	25.622	4.73455
45	PR8_HA	+	Wy_NA	+	626	605	415	607	645	586	624	-22.7	ACACCCCAUAAGUAGUGGGCGGAUUGUCAUUCCUUGUUG&CGACGUACAAACACAUUGCCCCCUACUACUUUUACGUUG	.((......((((((((((.((..(((.......(((((&))))).......)))...)).))))))))))......))	25.4654	4.72603
456	PR8_PA	+	PR8_M	+	1989	913	369	1970	2008	894	932	-20	ACAUACGUAGAGGUGUUGAUCUUCCUAAAAGUCGACUUA&CCUCCCGGAAGAUGCCUUCCUCACGGUUUCAGAUACUCC	.....(((.((((.....(((((((..............&......))))))).....)))))))..............	25.4651	4.72602
633	Wy_PB1	+	PR8_HA	+	2179	455	313	2160	2198	436	474	-23.8	AUCGUACCACCUCCGGUACCACAGAUCCCGGGCCUAACU&GGUUUCUUUCGAGUACCGGGUUGGUGUUGUGUUUGCCUC	..((((.((((((((((((...(((..((..........&))..))).....))))))))..)))).))))........	25.3533	4.71991
778	Wy_PB1	+	Wy_NA	+	1843	1106	403	1824	1862	1087	1125	-17.1	AUAGGCCUUAGAAGUGUAGGGACUUCAGACGAAUUUCAC&ACCUUUACUGCACACCUACCCUUCUUGCUAGUCGCUCUU	...(((...(((((.(((((.....(((...........&.......)))....))))).))))).....)))......	25.2792	4.71585
435	PR8_PA	+	PR8_M	+	1379	423	347	1360	1398	404	442	-14.5	AAGUGUAGUCUCCACAGAGUGACGUCUCGGUGUCUUAUG&ACAUACCCGGAGUAUAUGUUGUCCUACCCCCGACACUGG	.(((((.......((((....((.((.(((.((...(((&.)))))))))))).....))))..........)))))..	25.2518	4.71434
62	PR8_HA	+	Wy_NA	+	1003	1366	394	984	1022	1347	1385	-18.5	CUCACGGGUUUUAUGCAGUCCUCACGGUUUAACUCCUAC&AACAACACAAAACACCGUGGAGUCCAUGUAUACCUUGUC	...(((((...((((((...((((((((...........&.............)))))).))....)))))).))))).	25.2426	4.71384
224	PR8_NP	+	PR8_M	+	446	618	344	427	465	599	637	-21.2	CUACGUUGCCGACCAGACUGAGUGUACUACUAGACCGUA&UACCGACCUAGCUCACUCGUUCGUCGUCUCCGGUACCUC	......(((((...((((((((((.....((((..((..&...))..))))..))))))......)))).)))))....	25.195	4.71122
176	Wy_NA	+	PR8_M	+	557	607	320	538	576	588	626	-14.8	UCACACGUAUCGUACCAGGUCGAGUUCAACAGUGCUACC&GAUACCUCGUUUACCGACCUAGCUCACUCGUUCGUCGUC	..(((((...((....((((((.((..(((((.......&.....)).))).))))))))........))..))).)).	25.1863	4.71074
833	Wy_PB1	+	PR8_NP	+	2025	1184	358	2006	2044	1165	1203	-13.4	GUUGAUGUGUGAGGACCUAAGGGUUCUCCUUGGCGAGAU&UACCUUAGUUCAUGUGAACUUGACUCUUCGUCCAUGACC	(((.(((.(((((((.....((((((....(((((((..&...))).)).))...))))))...))))))).)))))).	25.1786	4.71032
137	PR8_HA	+	PR8_NS	+	1217	867	302	1198	1236	848	886	-12.8	UGCCCUAAUGUUUGUUCCACUUGUGACAAUAGCUCUUUU&GCAAAGUCGAAUAAAUCAUGAUUUUUUGUGGGAACAAAG	..(((..((((((((((.((((.((..............&.)))))).))))))).)))..........))).......	25.1606	4.70932
439	PR8_PA	+	PR8_M	+	1571	498	391	1552	1590	479	517	-22.1	GUGAAUUCCUUACUGUGGCUGCACCAUUUGAAACACUCG&CUUGUCUAACGACUGAGGGUCGUAGCCAGAGUAUCCGUU	..........((((.((((((((((........((.(((&.........))).))..))).))))))).))))......	25.1586	4.70922
738	Wy_PB1	+	Wy_NA	+	1133	597	408	1114	1152	578	616	-23.5	GAGGCUUGUGUUUAUGGGCGUCUUUACGAUCGUUUGUAA&UUUCGUACCGACGUACAAACACAUUGCCCCCUACUACUU	..(((.(((((((....(((((..(((((..........&..)))))..)))))..)))))))..)))...........	25.1315	4.70772
622	Wy_PB1	+	PR8_HA	+	1245	882	362	1226	1264	863	901	-27.3	GUAGUAACUCGGGACCCUACUACUACCCGUACAAGUUGU&ACCCAGGCCGUAGUAGUGGAGUUUGCGUAGUUACGUACU	(((((((((((((((.((((((((((((...........&.....))..)))))))))).)))).)).)))))).))).	25.1031	4.70615
504	PR8_PA	+	Wy_NA	+	2150	1293	372	2131	2169	1274	1312	-17.7	UUACGAAGAACCAAGUUGAGGAAGGAAUGUGUACGUAAC&UUAGCCACGAAAAUACACCUCAACUAUUCCCCUUCUUUU	....((((.....((((((((......(((((.(((...&......)))...)))))))))))))......))))....	25.0937	4.70563
722	Wy_PB1	+	Wy_NA	+	576	545	316	557	595	526	564	-15.2	UUUACCUCUAUUGUUGUGUGAAAGUUUCUUUUUCCUCUC&CCCCUGGUUCGUUCACACGUAUCGUACCAGGUCGAGUUC	...((((....((.((((((((....((...........&.....))....))))))))...))....)))).......	25.0504	4.70324
521	PR8_PA	+	PR8_NP	+	674	864	418	655	693	845	883	-25.6	UACGCGUUCGAACGGCUGGUUUCAGAGGGCGGCUUGAAG&CUCCCAGCCAACGAGUGUUCAGGACGGACGGACGGACAC	....((((((..((.((((.(((....(((((.......&...)).)))...)))...))))..))..)))))).....	25.0379	4.70254
441	PR8_PA	+	PR8_M	+	1482	814	314	1463	1501	795	833	-15.8	AGGUUAAUUAAGGUUACUAUUCGUUCACAUCUUGAUUCC&UAACGGCGUUUAUAGUAACCCUAGAACGUGAACUGUAAC	..(((..(((.((((((((((((((..............&.))))).....))))))))).))))))............	24.945	4.69738
47	PR8_HA	+	Wy_NA	+	382	1019	338	363	401	1000	1038	-20.2	CUAAAGUAGCUGAUACUCCUCGACUCCCUCGUUAACUCG&UUUUUUGCUGUCGAGGUCGUCAUCGGUAACGAACCUAGG	.....((.((((((((.(((((((...............&.........)))))))..)).)))))).)).........	24.9084	4.69535
207	Wy_NA	+	PR8_NS	+	874	533	327	855	893	514	552	-21.6	GGACAAUAGGAGCUAUAGGACCACAGUCUACACAGACGU&ACGGAAGAGAAGGUCCUGUAUGACGACUCCUACAGUUUU	.(((..((((((.(((((((((....(((..........&.....)))...)))))))))......))))))..)))..	24.8983	4.69479
780	Wy_PB1	+	Wy_NA	+	1969	1076	338	1950	1988	1057	1095	-18.6	ACGACAUCACUACGGUCGGGUACCAGGCCGGUUUUCAUA&AGUACCUCACUUUCCGACCCGUAAACUACUACCUUUACU	..........((((((((((....(((............&....))).....))))))).)))................	24.8719	4.69331
101	PR8_HA	+	PR8_NP	+	1172	299	308	1153	1191	280	318	-15.6	CUAGUCCGAUACGUCGCCUAGUUUUUUCGUGUGUUUUAC&GAACUUCUUGUAGGGUCACGCCCCUUUCUAGGAUUCUUU	................(((((.......(((((((((((&.........)))))).)))))......))))).......	24.8657	4.69297
379	PR8_PA	+	PR8_HA	+	1388	687	377	1369	1407	668	706	-19.5	CUCCACAGAGUGACGUCUCGGUGUCUUAUGUAUUACUUC&ACGAAUACAGAGACAUCACUGAAGUUUAAUAUUGUCCUC	.......(((.((((((..((((((((.((((((.....&...))))))))))))))...))..........)))))))	24.8534	4.69228
111	PR8_HA	+	PR8_NP	+	1628	105	362	1609	1647	86	124	-24.6	AGAUAGUCUAAGACCGCUAGAUGAGUUGACAGCGGUCAA&UCUGACUACCUCUUGCGGUCUUACGGUGACUUUAGUCUC	(((((((((((((((((.(((..(((...(((.......&.))))))...))).)))))))))....))))...)))).	24.8245	4.69067
377	PR8_PA	+	PR8_HA	+	1374	332	335	1355	1393	313	351	-24.2	UAAUAAAGUGUAGUCUCCACAGAGUGACGUCUCGGUGUC&GGAUGUAACAUCUUUGUGGUUUGAGACUCUUACCUUAUA	..((((.(((.((((((((((((((((((((........&.)))))..)).))))))))....)))))..))).)))).	24.7971	4.68913
474	PR8_PA	+	Wy_NA	+	465	1102	416	446	484	1083	1121	-15.1	UCUUUUGUGUGUAGGUGUAAAAGAGCAAGUGACCCCUUC&UACUACCUUUACUGCACACCUACCCUUCUUGCUAGUCGC	..........((((((((...((((..((((........&))))..)))).....))))))))................	24.7798	4.68817
440	PR8_PA	+	PR8_M	+	1609	615	324	1590	1628	596	634	-21.9	GUACCUCAAAAGAGAGUGACUGGGUUCUGAACUUGGUGU&GUUUACCGACCUAGCUCACUCGUUCGUCGUCUCCGGUAC	.((((......((((((((((((((........(((((.&...))))))))))).)))))).....))......)))).	24.7032	4.68388
616	Wy_PB1	+	PR8_HA	+	1696	94	282	1677	1715	75	113	-15.1	GUAGUUUCUGAUGUCUAUAUGUAUAUCCACGGUAUCUCC&CGUCUACGUCUGUGUUAUACAUAUCCGAUGGUACGCUUG	...((.((...((...(((((((((..(((((.......&.........))))).))))))))).))..)).)).....	24.6951	4.68342
259	PR8_NP	+	Wy_NA	+	448	704	467	429	467	685	723	-18	ACGUUGCCGACCAGACUGAGUGUACUACUAGACCGUAAG&GGAGUCCUGGGUCCUCAGUCUUACGCAAACAUAGUUACC	...(((.((...((((((((..........((((.....&.........))))))))))))..)))))...........	24.6583	4.68135
678	Wy_PB1	+	PR8_M	+	1361	615	226	1342	1380	596	634	-18.1	CCCGAGGUUAGGAGGCUGCUGAAACGGGAGUAUCACUUA&GUUUACCGACCUAGCUCACUCGUUCGUCGUCUCCGGUAC	..........((((((.((.((.(((((...........&..................))))))))).)))))).....	24.5926	4.67765
753	Wy_PB1	+	Wy_NA	+	1456	568	349	1437	1475	549	587	-12.8	CAAUCACCCUUAGUUGUACUCGUUUUUCUUCAGGAUAUA&GUACCAGGUCGAGUUCAACAGUGCUACCUUUUCGUACCG	....(((.....((((.(((((.................&.........))))).)))).)))................	24.4461	4.66937
185	Wy_NA	+	PR8_M	+	910	607	242	891	929	588	626	-14.8	CGUCUCUGUUGACCUUUCCGAGGUUAUCCGGGUAGCAUC&GAUACCUCGUUUACCGACCUAGCUCACUCGUUCGUCGUC	.........((((.....((((((((..(((..(((...&........)))..)))...))))...))))...))))..	24.4439	4.66925
677	Wy_PB1	+	PR8_M	+	1586	413	349	1567	1605	394	432	-13.3	AGACCUUAUUUGCUUAGUCGACUAUACUCGUAACCUCAU&UGAACGGUCAACAUACCCGGAGUAUAUGUUGUCCUACCC	..............(((.(((((((((((..........&...................))))))).))))..)))...	24.3809	4.66567
3	PR8_HA	+	PR8_M	+	190	107	257	171	209	88	126	-21.5	CAAUUGGACGAGCUUCUGUCGGUGUUGCCUUUUGAUACA&UCGGCUCUAGCGUGUCUCUGAACUUCUACAGAAACGUCC	.....(((((...((((((.((.(((.......(((((.&...........)))))....))).)).)))))).)))))	24.37	4.66505
135	PR8_HA	+	PR8_NS	+	1597	668	408	1578	1616	649	687	-23	CAUCUACCUCACUUUAACCUUAGUUACCCCUAGAUAGUC&UCUUACCCUCUGGAGGUGAGUGAGGUUUUGUCUUUGCUC	...............(((((((.(((((.(((((..((.&....))..))))).))))).)))))))............	24.3246	4.66247
298	PR8_NP	+	Wy_NA	+	1215	1367	321	1196	1234	1348	1386	-25.6	CCAUGACCCGGUAUUCCUGGUCUUCACCUCCUUUGUGGU&ACAACACAAAACACCGUGGAGUCCAUGUAUACCUUGUCC	....(((..(((((...(((.((((((....((((((..&....)))))).....)))))).)))...)))))..))).	24.3058	4.6614
601	Wy_PB1	+	PR8_HA	+	227	1015	292	208	246	996	1034	-23.1	CCCCGUGGGGUUGAGUUGGGUUAACUACCUGGUGAUGGA&AUGCAGUCCUCACGGUUUAACUCCUACCAAUGUCCUGAU	...((.((.((((.((.(((((((..(((..((((.(((&......))))))))))))))).)).)))))).)).))..	24.2964	4.66086
709	Wy_PB1	+	Wy_NA	+	151	1080	262	132	170	1061	1099	-13.6	UCCCAUGUGGUACCUGUGUCAGUUGUCUUGUGUGGUUAU&CCUCACUUUCCGACCCGUAAACUACUACCUUUACUGCAC	......((((((..((((...((((....(((.((....&)).)))....)))).))))...))))))...........	24.2769	4.65975
566	PR8_PA	+	PR8_NS	+	471	689	459	452	490	670	708	-22.5	GUGUGUAGGUGUAAAAGAGCAAGUGACCCCUUCUUUACC&GAGGUUUUGUCUUUGCUCUUUACCGCCCUUGUUAAUCCA	.......((((..((((((((((.(((....(((.....&.)))....)))))))))))))..))))............	24.1848	4.65448
203	Wy_NA	+	PR8_NS	+	553	336	1074	534	572	317	355	-25.4	UCGUUCACACGUAUCGUACCAGGUCGAGUUCAACAGUGC&UUACAGUUCCCUGACCAGGUACGAGUAUGGGUUCGUCUU	.((...((.(((((((((((.(((((.....(((.(((.&.))).)))...))))).))))))).)))).)).))....	24.1003	4.64963
100	PR8_HA	+	PR8_NP	+	934	1112	404	915	953	1093	1131	-24.1	ACAGUUUGUGGGGACCCUCGAUAUUUGUCGUCAGAGGGA&UGCUUCCACGAGGGUUCUCCCUUCGAAAGGUGAUCUCCU	((..((((.(((((((((((...................&........)))))))..))))..))))..))........	24.0736	4.6481
431	PR8_PA	+	PR8_M	+	1203	797	320	1184	1222	778	816	-19.6	AUCCACUAAACUUCGUUAUACUAUCACUACUUGGUCUUA&GUUCACUAGGAGAGUGAUAACGGCGUUUAUAGUAACCCU	......(((((.((((.....(((((((.((((((....&....))))))..))))))))))).)))))..........	24.0736	4.6481
275	PR8_NP	+	Wy_NA	+	925	154	322	906	944	135	173	-21.2	ACCCAUGCUGAAACUUUCCCUCCCUAUGAGAGAUCAGCC&UUAUACUUAAGUUGAGGGGGGGUUUGUUGGUUCACUACG	..(((.....((((((((((((.((.((((.........&.....))))))..))))))))))))..))).........	24.0727	4.64804
300	PR8_NP	+	Wy_NA	+	1054	1204	314	1035	1073	1185	1223	-15.1	CUACCGUACGGUAAGACGGCGUAAACUUCUAGAUUCUCA&UUAACGUCUAUUUAUCCGUUCAGUAUCAACUGUCUCCAU	.(((...((((((((..(((((.................&...)))))..)))).))))...)))..............	23.9714	4.6422
226	PR8_NP	+	PR8_M	+	669	84	388	650	688	65	103	-30.7	UACUAGCCUUGAAGACCUCCCCACUCUUACCUGCUUUUU&UAGUAGGGCAGUCCGGGGGAGUUUCGGCUCUAGCGUGUC	..((((..((((((..((((((...((..((((((....&.))))))..))....))))))))))))..))))......	23.9712	4.64219
857	Wy_PB1	+	PR8_PA	+	580	102	582	561	599	83	121	-9.7	CCUCUAUUGUUGUGUGAAAGUUUCUUUUUCCUCUCAUUC&GUUACUUUCUCAUACCCCUCCUGGACUUUUAGCUUUGUU	((........((((.((((((..................&...)))))).))))........))...............	23.9284	4.63972
868	Wy_PB1	+	PR8_PA	+	566	1986	372	547	585	1967	2005	-16.8	CUAUUUCUCCUUUACCUCUAUUGUUGUGUGAAAGUUUCU&CGAACAUACGUAGAGGUGUUGAUCUUCCUAAAAGUCGAC	............((((((((....((((((.........&....)))))))))))))).....................	23.8894	4.63746
423	PR8_PA	+	PR8_M	+	594	907	378	575	613	888	926	-20.3	CGUCUCCGGAGACCCUAAGGAAAGCAGUCAGGCUCUCUC&GACUUUCCUCCCGGAAGAUGCCUUCCUCACGGUUUCAGA	(((((((((.((......((((((...............&..))))))))))))).))))...................	23.8694	4.6363
479	PR8_PA	+	Wy_NA	+	999	1103	441	980	1018	1084	1122	-13.9	UUGGGUUACAACAAUUUGGUGUGCUUUUCCCUUAUUUAG&ACUACCUUUACUGCACACCUACCCUUCUUGCUAGUCGCU	..((((...........(((((((...............&............))))))).))))...............	23.8153	4.63316
796	Wy_PB1	+	PR8_NP	+	440	436	291	421	459	417	455	-19.8	AAUUUGUCUUUAGUUGGCCGUCGUUGACGUAAUCGGUUG&AUUACCACUGCUACGUUGCCGACCAGACUGAGUGUACUA	.((((((((...((((((.......((((((..((((..&......)))).)))))))))))).)))).))))......	23.8131	4.63303
785	Wy_PB1	+	Wy_NA	+	2238	1385	187	2219	2257	1366	1404	-7.2	GACCUGCCUAAUUCUUCCUUCUCAAGAGACUCUAGUACU&GAGUCCAUGUAUACCUUGUCCGAGUACCGGACUACCCCG	...............((((((.((((.(((((.......&))))).........))))...)))....)))........	23.8037	4.63248
816	Wy_PB1	+	PR8_NP	+	1444	1146	320	1425	1463	1127	1165	-9.9	GUCCUGGACGUUCAAUCACCCUUAGUUGUACUCGUUUUU&CUCCUCAAGUUUAACGAAGGUUACUUUUAUACCUCUGAU	...................((((.((((.(((.......&.......))).)))).))))...................	23.7973	4.63211
153	PR8_M	+	PR8_NS	+	404	759	328	385	423	740	778	-14.2	ACGACCACGUGAACGGUCAACAUACCCGGAGUAUAUGUU&UUCUUCACUCUGUGUUUGACUUCUAUUGUCUCUUAUCAA	......(((.....((((((...((.((((((.......&......)))))).)))))))).....)))..........	23.7494	4.62932
763	Wy_PB1	+	Wy_NA	+	1646	1168	392	1627	1665	1149	1187	-19.1	UAUUUGUUACUGGAACCUGGUCGUUGUCGGGUCUACCGA&AGUUUCAGUAACUUCCGACCAGGUUGGGAUUGAGGUUUA	.........((..((((((((((.....(((..(((...&.......)))..))))))))))))).))...........	23.7311	4.62825
214	PR8_NP	+	PR8_M	+	450	83	338	431	469	64	102	-21.1	GUUGCCGACCAGACUGAGUGUACUACUAGACCGUAAGGU&AUAGUAGGGCAGUCCGGGGGAGUUUCGGCUCUAGCGUGU	...(((((((.(((((......((((((...........&.))))))..))))).)).......)))))..........	23.72	4.62761
768	Wy_PB1	+	Wy_NA	+	1853	264	354	1834	1872	245	283	-24.1	GAAGUGUAGGGACUUCAGACGAAUUUCACCCUCGAUUAC&CUUUAUACGGGGUUUGAUCGUCUUAUGUCUUUAACCAGU	...((.(((((((...((((((...(((.(((((.....&.......)))))..)))))))))...)))))))))....	23.7125	4.62717
434	PR8_PA	+	PR8_M	+	1290	405	374	1271	1309	386	424	-13.3	UUGACUGUCUAAGUUCGACCUAUCUCGAGCUACUCUAAC&CGACCACGUGAACGGUCAACAUACCCGGAGUAUAUGUUG	....(((..((.(((.((((..((.((............&......)).))..))))))).))..)))...........	23.6933	4.62605
802	Wy_PB1	+	PR8_NP	+	757	546	329	738	776	527	565	-18.2	UUCCCGAUAACGUUGUGGGCCCUACGUUUAAUCUCCCAA&GGUCCUACACGAGAGACUACGUUCCAAGUUGAGAGGGAU	.((((.....((...((((....((((....((((....&..........))))....))))))))...))...)))).	23.6387	4.62285
13	PR8_HA	+	PR8_M	+	456	629	260	437	475	610	648	-21.4	GUUUCUUUCGAGUACCGGGUUGGUGUUGUGUUUGCCUCA&CUCACUCGUUCGUCGUCUCCGGUACCUCCAACGAUCAGU	...........((((((((.(((((..(((.........&..))).....)))))..))))))))..............	23.6276	4.6222
485	PR8_PA	+	Wy_NA	+	1217	1182	393	1198	1236	1163	1201	-15.5	GUUAUACUAUCACUACUUGGUCUUAACUCCAGCGAACGU&CCGACCAGGUUGGGAUUGAGGUUUAACGUCUAUUUAUCC	((((.((((((...((((((((.................&..))))))))...)))...))).))))............	23.5834	4.61961
483	PR8_PA	+	Wy_NA	+	1192	256	378	1173	1211	237	275	-13.8	GACAUUUCUACAUCCACUAAACUUCGUUAUACUAUCACU&AUCUCUUCCUUUAUACGGGGUUUGAUCGUCUUAUGUCUU	(((((....(((((....(((((((((............&..............)))))))))))).))...)))))..	23.5555	4.61797
112	PR8_HA	+	PR8_NP	+	1664	217	286	1645	1683	198	236	-14.7	CAAGUGACCACGAAAACCAGAGGGACCCCCGUUAGUCAA&AAUACUCCCUGCCAACUAGGUUUUGUCGAAUUGUUAUCU	...(((((..(((((((((((((((..............&.....))))).....)).)))))..)))....)))))..	23.5177	4.61575
788	Wy_PB1	+	PR8_NP	+	167	559	267	148	186	540	578	-12.6	UGUCAGUUGUCUUGUGUGGUUAUAAGUCUCUUCCCCUUC&AGACUACGUUCCAAGUUGAGAGGGAUCCUCCAGACCUCG	.............((.(((.......((((((.......&.................))))))......))).))....	23.4977	4.61457
59	PR8_HA	+	Wy_NA	+	961	1238	367	942	980	1219	1257	-22.6	UCGUCAGAGGGAAUGGUCUUAUAUGUGGGUCAGUGUUAU&UCCAUUGUCCAGGCCAAUAAGACCAUAAAAGAGACAACU	..(((.......((((((((((...((((.(((((....&..))))))))).....))))))))))......)))....	23.3875	4.60807
666	Wy_PB1	+	PR8_M	+	1217	420	293	1198	1236	401	439	-13.1	UAUUCCGGAGAAGAUUAUCUACCGUGUCGUAGUAACUCG&UCAACAUACCCGGAGUAUAUGUUGUCCUACCCCCGACAC	......(((.((.((...((.(((.((............&.......)).)))))...)).)).)))............	23.3692	4.60699
450	PR8_PA	+	PR8_M	+	2077	510	254	2058	2096	491	529	-14.8	ACCCUGGAAACUAGAACCCCCCGAUAUACUUCGUUAACU&CUGAGGGUCGUAGCCAGAGUAUCCGUUUACCACUGUUGU	((.((((...(((..((((....................&....))))..))))))).))...................	23.3675	4.60689
821	Wy_PB1	+	PR8_NP	+	1668	589	264	1649	1687	570	608	-18.9	GUUGUCGGGUCUACCGAGAGGUUAACAAGUAGUUUCUGA&CAGACCUCGGCGUCCACGACGUCAGUUUCCUCAACCUUG	..(((((((....(((((.....................&.....)))))...)).)))))..................	23.3675	4.60689
329	PR8_NP	+	PR8_NS	+	1224	660	442	1205	1243	641	679	-23.4	GGUAUUCCUGGUCUUCACCUCCUUUGUGGUUAGUUGUCU&GUCAUUACUCUUACCCUCUGGAGGUGAGUGAGGUUUUGU	......(((....(((((((((.....(((.((......&.........)).)))....)))))))))..)))......	23.35	4.60585
480	PR8_PA	+	Wy_NA	+	1068	873	448	1049	1087	854	892	-26.5	ACCGUCUUGACGUCCUGUAACUCUUACUCCUCUUUUAAG&AGGACAAUAGGAGCUAUAGGACCACAGUCUACACAGACG	..(((((.(((((((((((.((((((.((((........&))))...)))))).))))))))....))).....)))))	23.2482	4.59981
486	PR8_PA	+	Wy_NA	+	1068	873	448	1049	1087	854	892	-26.5	ACCGUCUUGACGUCCUGUAACUCUUACUCCUCUUUUAAG&AGGACAAUAGGAGCUAUAGGACCACAGUCUACACAGACG	..(((((.(((((((((((.((((((.((((........&))))...)))))).))))))))....))).....)))))	23.2482	4.59981
98	PR8_HA	+	PR8_NP	+	696	1065	290	677	715	1046	1084	-17.4	GAGACAUCACUGAAGUUUAAUAUUGUCCUCUAAAUGGGG&UAAGACGGCGUAAACUUCUAGAUUCUCAUAAUUCGAAGU	((((.(((...((((((((...(((((............&...)))))..))))))))..)))))))............	23.2023	4.59707
274	PR8_NP	+	Wy_NA	+	606	1178	369	587	625	1159	1197	-19.8	GACGUCAGUUUCCUCAACCUUGUUACCACUACCUUAACC&ACUUCCGACCAGGUUGGGAUUGAGGUUUAACGUCUAUUU	(((((.((((((((((((((.(((...............&......))).))))))))...))))))..))))).....	23.1368	4.59316
971	PR8_PB2	+	PR8_NS	+	246	342	536	227	265	323	361	-23.6	AAGGACUCUCUUUACUCGUUCCUGUUUGAAAUACCUCAU&UUCCCUGACCAGGUACGAGUAUGGGUUCGUCUUUCACCG	((((((.(((..(((((((.((((...............&.........)))).))))))).)))...)))))).....	23.0902	4.59037
702	Wy_PB1	+	Wy_NA	+	92	741	252	73	111	722	760	-17.6	CGGUAUUCGUGGUGUAAGGGAAUAUGACCUCUAGGAGGU&CCUUGAACAUGUCAUCAUUACUGACUACCCUCACGAAGU	.....((((((.....((((((((((((......((((.&))))......))))).)))........))))))))))..	23.0346	4.58704
581	PR8_PA	+	PR8_NS	+	1592	341	446	1573	1611	322	360	-22.4	CACCAUUUGAAACACUCGUACCUCAAAAGAGAGUGACUG&GUUCCCUGACCAGGUACGAGUAUGGGUUCGUCUUUCACC	..((((.......((((((((((....((.(((......&.))).))....))))))))))))))..............	23.025	4.58646
987	PR8_PB2	+	PR8_NS	+	1911	819	442	1892	1930	800	838	-28.3	GUCGGCGAGGUGGUUUCGUUUCAUCUUACGUCAAGAGGA&UUCGGAAUGUAGAUAACGAACUUCACCUCGUUCUCUAUU	...((((((((((.((((((..(((.(((((...(((..&)))...))))))))))))))..)))))))))).......	23.025	4.58646
189	Wy_NA	+	PR8_M	+	1416	551	365	1397	1435	532	570	-18.2	CUACCCCGCCUGUAGUUAGAGUACGGAUAUAUUCGAAAG&GUUAGGUGAUUAGUCUGUACUCUUGUCUUACCAAAAUCG	...........((((..(((((((((((.((.(((....&......))).)))))))))))))....))))........	22.9961	4.58473
123	PR8_HA	+	PR8_NS	+	77	196	416	58	96	177	215	-29.8	AUACACGUGAACGUCGACGUCUACGUCUGUGUUAUACAU&CCAGACCUGUAGUUCUGUCGGUGUGCACGACCUUUCGUC	.....((((.(((((((((.(((((((((..........&.)))))..))))...))))))))).))))..........	22.98	4.58376
314	PR8_NP	+	PR8_NS	+	834	101	330	815	853	82	120	-27	GAAAAGAUCGUGCCAGACGUGAGUAUAACUCUCCCAGCC&CGUUUGCUCAACGUCUGGUUCUUGAUCCGCUACGGGGUA	.....(((((.((((((((((((((.(((..........&.))))))))).))))))))...)))))............	22.941	4.58141
607	Wy_PB1	+	PR8_HA	+	724	889	359	705	743	870	908	-19.5	CUGGUUUCUACGUCUCUCUCCAUUUAAUUUUUCUUCCCG&CCGUAGUAGUGGAGUUUGCGUAGUUACGUACUCACAUUG	...((..((((((....(((((((...............&.......)))))))...))))))..))............	22.9054	4.57927
78	PR8_HA	+	PR8_NP	+	79	514	278	60	98	495	533	-11.3	ACACGUGAACGUCGACGUCUACGUCUGUGUUAUACAUAU&CUGUUCUCGAGAACAAGCGUGGCCUUACCUAGGGUCCUA	.(((((.....((((........................&......))))......)))))..................	22.9039	4.57918
90	PR8_HA	+	PR8_NP	+	464	881	227	445	483	862	900	-30.7	CGAGUACCGGGUUGGUGUUGUGUUUGCCUCAUUGCCGUC&UUCAGGACGGACGGACGGACACACAUACCUGGACGGCAU	......(((....(((((((((((((((......(((((&.....)))))..)).)))))))).)))))....)))...	22.8205	4.57413
282	PR8_NP	+	Wy_NA	+	1040	105	251	1021	1059	86	124	-17.8	UCAGUUGACCACACCUACCGUACGGUAAGACGGCGUAAA&AAGUACGUUUAACGGUAGGACUAUUGAUGACAUUGUAAC	.............(((((((((((...............&.....)))...))))))))....................	22.7837	4.5719
124	PR8_HA	+	PR8_NS	+	258	115	429	239	277	96	134	-31.9	CCCCUUUACAUUGUAGCGGCCUACCGAGAACCCUUUGGG&CUGGUUCUUGAUCCGCUACGGGGUAAGGAACUAGCCGAA	...((((((..((((((((.....((((((((.......&..))))))))..))))))))..))))))...........	22.7093	4.56738
859	Wy_PB1	+	PR8_PA	+	344	958	274	325	363	939	977	-17	CCAUAGAAACUCUUGAGUACGGAACUUUGUUACCUUCAG&ACUACGUUAGUUUACGUACUCUUGUAAGAAACCUACCUU	...(((....((((((((((((((((.(((.........&...)))..))))).)))))))....))))...)))....	22.7002	4.56683
668	Wy_PB1	+	PR8_M	+	1056	553	337	1037	1075	534	572	-18.9	CGUAGCGUGGUUAUUACAAGAGUUUGUUUUACCGUUCUG&UAGGUGAUUAGUCUGUACUCUUGUCUUACCAAAAUCGGU	((.....((((....(((((((((((..(((((......&..))))).))).....))))))))...))))....))..	22.6547	4.56406
539	PR8_PA	+	PR8_NP	+	1544	1300	324	1525	1563	1281	1319	-25.7	AUACCAAAGUAGUAUUUUCCUUCUAGGGUGAAUUCCUUA&GAGUCAUGUCUCUUUAGAGGGAAAACUGUCUUGUUGGUA	.((((((((((((..(((((((((((((.((........&........)).))))))))))))))))).)))..)))))	22.6364	4.56294
627	Wy_PB1	+	PR8_HA	+	1561	927	342	1542	1580	908	946	-25.2	GUACCUCGACGGGUCAAAACCUCACAGACCUUAUUUGCU&GUGCUUCACAGUUUGUGGGGACCCUCGAUAUUUGUCGUC	.....((((.((((.....((((((((((..........&..........))))))))))))))))))...........	22.609	4.56127
14	PR8_HA	+	PR8_M	+	683	103	270	664	702	84	122	-17.3	UUUUACGAAUACAGAGACAUCACUGAAGUUUAAUAUUGU&AGUUUCGGCUCUAGCGUGUCUCUGAACUUCUACAGAAAC	...........(((((((((..(((.((((.........&......)))).))).)))))))))...............	22.5987	4.56063
381	PR8_PA	+	PR8_HA	+	1464	824	271	1445	1483	805	843	-16	CACGUCGUUACCUACUAAAGGUUAAUUAAGGUUACUAUU&AACUCCGUUUACCUUUAGAUUAUCGUGGUUACAUACGAA	..(((.((.(((..((((((((.(((..((.........&..))..))).))))))))........))).))..)))..	22.4599	4.55212
309	PR8_NP	+	PR8_NS	+	616	517	432	597	635	498	536	-17.7	UCCUCAACCUUGUUACCACUACCUUAACCAGUCUUACUA&CCGCUUUAAAGUGGUAACGGAAGAGAAGGUCCUGUAUGA	.(((.....(((((((((((...................&.........)))))))))))......)))..........	22.3939	4.54806
464	PR8_PA	+	Wy_NA	+	420	664	401	401	439	645	683	-14.3	UUCAAGUGUAUAUGAUAGACCUUUUCCGGUUAUUUUAAU&CCUCCGAACAUCUAUCAUAACAAAGUACCAGGUUUUUUU	......(((.(((((((((.......(((..........&...)))....)))))))))))).................	22.3581	4.54585
650	Wy_PB1	+	PR8_M	+	217	917	371	198	236	898	936	-20.9	AUGUCUUUGACCCCGUGGGGUUGAGUUGGGUUAACUACC&CCGGAAGAUGCCUUCCUCACGGUUUCAGAUACUCCCUUC	..((.(((((..((((((((.......((((...((.((&..)).))..)))).))))))))..))))).)).......	22.3388	4.54466
263	PR8_NP	+	Wy_NA	+	282	1251	327	263	301	1232	1270	-15.1	UUUCCUCUUUAUUUAUGGAACUUCUUGUAGGGUCACGCC&CCAAUAAGACCAUAAAAGAGACAACUUCCGUUUUCGACG	....((((...(((((((....((((((.((........&)).)))))))))))))))))...................	22.3307	4.54416
272	PR8_NP	+	Wy_NA	+	564	881	253	545	583	862	900	-16	ACGUUCCAAGUUGAGAGGGAUCCUCCAGACCUCGGCGUC&AGGAGCUAUAGGACCACAGUCUACACAGACGUCUCUGUU	(((((....((.((...((.((((..((.(((.......&)))..))..))))))....)).))...))))).......	22.3287	4.54404
288	PR8_NP	+	Wy_NA	+	1237	351	229	1218	1256	332	370	-13.4	UUCACCUCCUUUGUGGUUAGUUGUCUCCCGUAGACGCCC&AGCUAAGCCGAAAGGCGACCACCCCUGUAGACCCACUGU	..............(((..(((((((..((.....((..&.)).....))..))))))).)))................	22.2914	4.54173
543	PR8_PA	+	PR8_NP	+	1830	1481	340	1811	1849	1462	1500	-26	AACUUCGACUCAGGAGACAGUUUCUCUUUCUGUACUGGU&UCGGGCUAGCACGGAAGGAAACUGUACUCAUUACUUCCU	.............(((((((((..(((((((((.(((((&....))))).))))))))))))))).)))..........	22.2845	4.5413
216	PR8_NP	+	PR8_M	+	244	122	233	225	263	103	141	-21.2	GAAUUGUUAUCUCUCUUACCACGAGAGACGAAAACUGCU&CUCUGAACUUCUACAGAAACGUCCCUUCUUGUGGCUAGA	.............(((..((((((((((((....(((..&.............)))...))))...))))))))..)))	22.2643	4.54004
843	Wy_PB1	+	PR8_NS	+	453	559	322	434	472	540	578	-22.1	UUGGCCGUCGUUGACGUAAUCGGUUGUGGUAUCUUCAAA&CUCCUACAGUUUUUACGUCAACCUCAGGAGUAGCCUCCU	....((...((((((((((..((((((((..........&...)))))))).))))))))))....))...........	22.2554	4.53949
316	PR8_NP	+	PR8_NS	+	872	204	263	853	891	185	223	-25.4	CAACGAGUGUUCAGGACGGACGGACGGACACACAUACCU&GUAGUUCUGUCGGUGUGCACGACCUUUCGUCUAUCACCU	......(((....(((((((.((.((..(((((..((..&........))..)))))..)).)).)))))))..)))..	22.1521	4.53307
517	PR8_PA	+	PR8_NP	+	470	343	581	451	489	324	362	-22.4	UGUGUGUAGGUGUAAAAGAGCAAGUGACCCCUUCUUUAC&UCCUGGAUAUAUGUCCUCUCAUUUGCCUUUCACCUACUC	.....(((((((..((((.((((((((............&..................)))))))))))))))))))..	22.1361	4.53207
805	Wy_PB1	+	PR8_NP	+	785	1177	373	766	804	1158	1196	-14.4	UAAUCUCCCAAGCACAUGAAGCAACUUUGAAAUCGAUCU&CCUCUGAUACCUUAGUUCAUGUGAACUUGACUCUUCGUC	........(((((((((((....(((.....((((....&....)))).....))))))))))..))))..........	22.0444	4.52634
582	PR8_PA	+	PR8_NS	+	1611	648	318	1592	1630	629	667	-21.4	ACCUCAAAAGAGAGUGACUGGGUUCUGAACUUGGUGUAU&GCGAACCUCUUCGUCAUUACUCUUACCCUCUGGAGGUGA	(((((...((((.((((..((((..(((....(((....&....)))......)))..)))))))).)))).)))))..	21.9486	4.52034
476	PR8_PA	+	Wy_NA	+	546	1167	325	527	565	1148	1186	-24.2	CCCGAUCCUAGUUUUGGUCUGAUAAGUGGUAUUCUGUUC&AAGUUUCAGUAACUUCCGACCAGGUUGGGAUUGAGGUUU	(((((((((((.(((((((.((..(((......(((...&......)))..))))).)))))))))))))))).))...	21.9313	4.51925
80	PR8_HA	+	PR8_NP	+	108	513	348	89	127	494	532	-19.4	UUAUACAUAUCCGAUGGUACGCUUGUUAAGUUGGCUGUG&CCUGUUCUCGAGAACAAGCGUGGCCUUACCUAGGGUCCU	........((((...((((((((((((...((((.....&.......)))).)))))))))).)).......))))...	21.9207	4.51858
106	PR8_HA	+	PR8_NP	+	1029	870	279	1010	1048	851	889	-26.2	GUUUAACUCCUACCAAUGUCCUGAUUCCUUGUAAGGCAG&GCCAACGAGUGUUCAGGACGGACGGACGGACACACAUAC	.......(((..((..((((((((...(((((..(((..&))).)))))...))))))))...))..))).........	21.9027	4.51744
322	PR8_NP	+	PR8_NS	+	1017	183	270	998	1036	164	202	-24.1	GUUUACUCUUAGGUCGUGUGUUCUCAGUUGACCACACCU&CCCGUCAUGAGAGCCAGACCUGUAGUUCUGUCGGUGUGC	....(((..((((((.((.(((((((..((((.......&...))))))))))))))))))).))).............	21.9022	4.51741
593	Wy_PB1	+	PR8_HA	+	151	70	251	132	170	51	89	-17	UCCCAUGUGGUACCUGUGUCAGUUGUCUUGUGUGGUUAU&CAGGACAAUACACGUGAACGUCGACGUCUACGUCUGUGU	....((((((.((.(((((..(((((((((.........&))))))))))))))...........))))))))......	21.8839	4.51626
150	PR8_M	+	PR8_NS	+	420	351	295	401	439	332	370	-18.5	UCAACAUACCCGGAGUAUAUGUUGUCCUACCCCCGACAC&CAGGUACGAGUAUGGGUUCGUCUUUCACCGUCCGGGAGA	........((((((..............((((.......&.............)))).............))))))...	21.7622	4.50856
789	Wy_PB1	+	PR8_NP	+	212	587	227	193	231	568	606	-27.9	UGUUUAUGUCUUUGACCCCGUGGGGUUGAGUUGGGUUAA&UCCAGACCUCGGCGUCCACGACGUCAGUUUCCUCAACCU	.(((.......(((((..(((((((((((((((((....&)))))..)))))).))))))..))))).......)))..	21.754	4.50805
292	PR8_NP	+	Wy_NA	+	1281	651	309	1262	1300	632	670	-11.4	AGUCGUAUGUUGGAUGCAAGAGUCAUGUCUCUUUAGAGG&AAGUAAAUGUUACCCUCCGAACAUCUAUCAUAACAAAGU	.....((((.((((((...............(((.((((&.............)))).))))))))).)))).......	21.7448	4.50747
125	PR8_HA	+	PR8_NS	+	446	73	295	427	465	54	92	-19.3	UUUAUAAAGGGUUUCUUUCGAGUACCGGGUUGGUGUUGU&GUCCAUCUAACGAAAGAAACCGUACAGGCGUUUGCUCAA	.........(((((((((((......(((..........&.)))......)))))))))))..................	21.7345	4.50681
155	PR8_M	+	PR8_NS	+	621	526	272	602	640	507	545	-17.7	CGACCUAGCUCACUCGUUCGUCGUCUCCGGUACCUCCAA&AGUGGUAACGGAAGAGAAGGUCCUGUAUGACGACUCCUA	.(((((..(((..(((((.((((................&..)))))))))..))).))))).................	21.7251	4.50621
81	PR8_HA	+	PR8_NP	+	110	582	285	91	129	563	601	-16.6	AUACAUAUCCGAUGGUACGCUUGUUAAGUUGGCUGUGAC&GAUCCUCCAGACCUCGGCGUCCACGACGUCAGUUUCCUC	.........((.(((.((((.((.....((((.......&......))))....)))))))))))..............	21.6987	4.50454
79	PR8_HA	+	PR8_NP	+	75	582	334	56	94	563	601	-23.9	CAAUACACGUGAACGUCGACGUCUACGUCUGUGUUAUAC&GAUCCUCCAGACCUCGGCGUCCACGACGUCAGUUUCCUC	.......((((.(((((((.((((...............&........)))).))))))).))))..............	21.6517	4.50155
415	PR8_PA	+	PR8_M	+	719	102	209	700	738	83	121	-16.7	GAACUUUUAAAAUCUCGGAUACACCUACCUAAGCUUGGC&GAGUUUCGGCUCUAGCGUGUCUCUGAACUUCUACAGAAA	..............(((((.(((((((((.(((((....&.))))).))...))).)))).))))).............	21.586	4.49736
179	Wy_NA	+	PR8_M	+	1094	73	280	1075	1113	54	92	-25.5	CCGUAAACUACUACCUUUACUGCACACCUACCCUUCUUG&UGCAUGAGAGAUAGUAGGGCAGUCCGGGGGAGUUUCGGC	(((.(((((.((.(((..(((((...(((((..(((((.&.....)))))...))))))))))..))))))))))))).	21.5767	4.49676
799	Wy_PB1	+	PR8_NP	+	511	1148	323	492	530	1129	1167	-9.5	UCGAUUACUUAGUCCUUCCGAUUAUCUAAAGGAGUUCCU&CCUCAAGUUUAACGAAGGUUACUUUUAUACCUCUGAUAC	..........(((((((.((.(((.((..(((.......&)))..))..)))))))))..)))................	21.5428	4.49459
186	Wy_NA	+	PR8_M	+	1030	605	287	1011	1049	586	624	-18.6	CGAGGUCGUCAUCGGUAACGAACCUAGGUUUGUUACUCC&CCGAUACCUCGUUUACCGACCUAGCUCACUCGUUCGUCG	((((.......(((((((((.....(((((((.......&.))).)))))))).))))).........)))).......	21.5218	4.49325
626	Wy_PB1	+	PR8_HA	+	1697	836	394	1678	1716	817	855	-21.5	UAGUUUCUGAUGUCUAUAUGUAUAUCCACGGUAUCUCCU&CUUUAGAUUAUCGUGGUUACAUACGAAAGCGUGACUCAU	.((((..((...((..((((((...(((((((((((...&....)))).))))))).)))))).))...)).))))...	21.4761	4.49032
256	PR8_NP	+	Wy_NA	+	551	377	219	532	570	358	396	-17.6	UACACGAGAGACUACGUUCCAAGUUGAGAGGGAUCCUCC&GUAGACCCACUGUUCUCUUGGAAUACACAGUACGCUAGG	......((..(((..((((((((...((.(((.((....&...))))).)).....))))))))....)))...))...	21.4655	4.48964
37	PR8_HA	+	Wy_NA	+	196	1369	359	177	215	1350	1388	-18	GACGAGCUUCUGUCGGUGUUGCCUUUUGAUACAUCUAAU&AACACAAAACACCGUGGAGUCCAUGUAUACCUUGUCCGA	((((((((((...(((((((...................&.......))))))).))))...........))))))...	21.4114	4.48616
876	Wy_PB1	+	PR8_PA	+	688	2036	337	669	707	2017	2055	-22.1	UCCGAUAGAUUAUUCUCGAAACUGUAACUUGUGCUACUG&GACGAAGAAUAGCAAGUCCGAGAAUCCCUGUUGGACCUU	((((((((...(((((((..(((........(((((...&.........)))))))).)))))))..))))))))....	21.3469	4.48201
790	Wy_PB1	+	PR8_NP	+	218	619	217	199	237	600	638	-14.5	UGUCUUUGACCCCGUGGGGUUGAGUUGGGUUAACUACCU&UCAACCUUGUUACCACUACCUUAACCAGUCUUACUAGUU	.............(((((((((.(((((((.........&.................)))).)))))))))))).....	21.3366	4.48134
141	PR8_M	+	PR8_NS	+	423	94	285	404	442	75	113	-12.8	ACAUACCCGGAGUAUAUGUUGUCCUACCCCCGACACUGG&GUACAGGCGUUUGCUCAACGUCUGGUUCUUGAUCCGCUA	.((...(((((.....(((((....((((..........&.....)).)).....))))))))))....))........	21.3171	4.48008
190	Wy_NA	+	PR8_M	+	920	747	467	901	939	728	766	-19.1	GACCUUUCCGAGGUUAUCCGGGUAGCAUCUAUAUUUGUA&CUUUUAAACGUCCGGAUAGUCUUUGCUUACCCCCACGUC	.........(((((((((((((.................&..........)))))))))))))................	21.2909	4.47838
273	PR8_NP	+	Wy_NA	+	580	1022	343	561	599	1003	1041	-21.8	GGGAUCCUCCAGACCUCGGCGUCCACGACGUCAGUUUCC&UUUGCUGUCGAGGUCGUCAUCGGUAACGAACCUAGGUUU	.((.((......(((..((((.((.(((((.(((.....&.))).))))).)).))))...)))...)).)).......	21.2257	4.47416
174	Wy_NA	+	PR8_M	+	611	72	257	592	630	53	91	-19	ACAAACACAUUGCCCCCUACUACUUUUACGUUGACGAUC&AUGCAUGAGAGAUAGUAGGGCAGUCCGGGGGAGUUUCGG	........(((.((((((((((((((((...........&.....)))))).))))))))........)).))).....	21.225	4.47411
94	PR8_HA	+	PR8_NP	+	860	196	321	841	879	177	215	-22.2	GAAAGCGUGACUCAUCUCCGAAACCCAGGCCGUAGUAGU&GUGGCUUGAGUUUGAGUCACUAAUACUCCCUGCCAACUA	......((((((((.......(((.(((((((.......&.))))))).)))))))))))...................	21.1882	4.47172
92	PR8_HA	+	PR8_NP	+	455	1205	319	436	474	1186	1224	-23.7	GGUUUCUUUCGAGUACCGGGUUGGUGUUGUGUUUGCCUC&GACUCUUCGUCCAUGACCCGGUAUUCCUGGUCUUCACCU	(((.....((((((((((((((((((....((.......&.))....)).)))..)))))))))))..)).....))).	21.1427	4.46876
197	Wy_NA	+	PR8_NS	+	157	817	308	138	176	798	836	-24.9	UACUUAAGUUGAGGGGGGGUUUGUUGGUUCACUACGACA&CGUUCGGAAUGUAGAUAACGAACUUCACCUCGUUCUCUA	......((.(((((.(((((((((((...((...(((..&...)))...))....))))))))))).)))))..))...	21.1141	4.46689
659	Wy_PB1	+	PR8_M	+	714	505	446	695	733	486	524	-22.8	ACUUGUGCUACUGGUUUCUACGUCUCUCUCCAUUUAAUU&AACGACUGAGGGUCGUAGCCAGAGUAUCCGUUUACCACU	....(((((.((((...(((((.(((((...........&.......))))).))))))))))))))............	21.1056	4.46634
592	PR8_PA	+	PR8_NS	+	2148	748	244	2129	2167	729	767	-14.7	AAUUACGAAGAACCAAGUUGAGGAAGGAAUGUGUACGUA&UACCAACUAACUUCUUCACUCUGUGUUUGACUUCUAUUG	......(((((((((((.((((((((.....((......&...)).....)))))))))).)).)))...)))).....	21.0861	4.46507
755	Wy_PB1	+	Wy_NA	+	1647	552	277	1628	1666	533	571	-26.5	AUUUGUUACUGGAACCUGGUCGUUGUCGGGUCUACCGAG&UUCGUUCACACGUAUCGUACCAGGUCGAGUUCAACAGUG	..((((((((.((.((((((((....((.((..((.(((&)))))..)).))...)).)))))))).)))..)))))..	20.9938	4.45902
404	PR8_PA	+	PR8_HA	+	2201	1335	377	2182	2220	1316	1354	-23.3	GUCACGAUGAUAAACGAUAGGUAUGACAGGUUUUUUCAU&ACUACCUAAAGACCUGUAAACCUGUAUAUUACGUCUUAA	.....((((.(((...((((((...((((((((((....&.......))))))))))..))))))...)))))))....	20.9854	4.45847
108	PR8_HA	+	PR8_NP	+	1167	1046	211	1148	1186	1027	1065	-18.7	UGUCCCUAGUCCGAUACGUCGCCUAGUUUUUUCGUGUGU&GACCACACCUACCGUACGGUAAGACGGCGUAAACUUCUA	...................((((..(((((.(((((((.&............))))))).)))))))))..........	20.9382	4.45537
735	Wy_PB1	+	Wy_NA	+	916	1330	291	897	935	1311	1349	-16.5	AUUAAGUGUUCUGUGUCUCGAAAGAAAGUGUUAGUGACC&UUGUCCUUUGACUUCAGAACACCUGGAGUUUGUCAUAAC	.....((((((((............((((...((.(((.&..)))))...)))))))))))).................	20.9293	4.45479
55	PR8_HA	+	Wy_NA	+	1069	690	322	1050	1088	671	709	-23.2	UAAGUUAGGUCUCCAGAUAAACCUCGGUAACGGCCAAAA&ACCAGGUUUUUUUAGGAGUCCUGGGUCCUCAGUCUUACG	....(((((.(((((((.((((((.(((...........&))))))))).))).)))).)))))...............	20.7065	4.44006
986	PR8_PB2	+	PR8_NS	+	1885	703	306	1866	1904	684	722	-23.5	UGUCUAUUAUUUUGAAGAAGGGAAGCGUCGGCGAGGUGG&GCUCUUUACCGCCCUUGUUAAUCCAGUCUUCAAACUUCU	..........((((((((..(((......((((((((((&........))))).)))))..)))..)))))))).....	20.6967	4.4394
149	PR8_M	+	PR8_NS	+	421	278	249	402	440	259	297	-15.4	CAACAUACCCGGAGUAUAUGUUGUCCUACCCCCGACACU&UUUACUGGUACCGGAGACAUGGACGCAGCGCAAUGGAUU	........(((.......((.(((((.....(((..(((&......)))..)))......)))))))......)))...	20.6957	4.43934
829	Wy_PB1	+	PR8_NP	+	2188	579	305	2169	2207	560	598	-14.6	CCUCCGGUACCACAGAUCCCGGGCCUAACUACGGUCUUA&AGGGAUCCUCCAGACCUCGGCGUCCACGACGUCAGUUUC	...((((.......((((((...................&.)))))).........))))...................	20.6601	4.43697
199	Wy_NA	+	PR8_NS	+	228	711	411	209	247	692	730	-16.7	CUCUAUCACAUAGACUGGUUGUGGUGGUAUCUCUUCCUU&CCGCCCUUGUUAAUCCAGUCUUCAAACUUCUUUAUUCUA	...........((((((((((.(((((............&))))).....))).)))))))..................	20.6512	4.43637
609	Wy_PB1	+	PR8_HA	+	703	1689	377	684	722	1670	1708	-15	UCGAAACUGUAACUUGUGCUACUGGUUUCUACGUCUCUC&CCCCCGUUAGUCAAAGACCUACACAAGAUUACCUAGAAA	........((((((((((.....((((((((((......&....))).))....)))))..)))))).)))).......	20.6228	4.43448
437	PR8_PA	+	PR8_M	+	1340	783	323	1321	1359	764	802	-17.2	CGAGGUUAACUUGUGUAACGUUCGUACUCUUCCUUAAUA&GUCUACGUUGCCAAGUUCACUAGGAGAGUGAUAACGGCG	....((.((((((.(((((((..................&....))))))))))))).))...................	20.6127	4.43381
442	PR8_PA	+	PR8_M	+	1545	814	239	1526	1564	795	833	-14.7	UACCAAAGUAGUAUUUUCCUUCUAGGGUGAAUUCCUUAC&UAACGGCGUUUAUAGUAACCCUAGAACGUGAACUGUAAC	........((((.......(((((((((...........&.................))))))))).....))))....	20.585	4.43196
775	Wy_PB1	+	Wy_NA	+	1922	755	314	1903	1941	736	774	-22.4	GGGGACUUAGGGAAACAGUCGGUAUUUCUUUAACUCAGA&UCAUUACUGACUACCCUCACGAAGUCCUUUUCGACUAUG	.(((((((((((....((((((((...............&....)))))))).))))....)))))))...........	20.5675	4.43079
258	PR8_NP	+	Wy_NA	+	443	545	343	424	462	526	564	-16.3	CUGCUACGUUGCCGACCAGACUGAGUGUACUACUAGACC&CCCCUGGUUCGUUCACACGUAUCGUACCAGGUCGAGUUC	..........(((((((..((((.(((.((.(((((...&...)))))..)).))).))....))....))))).))..	20.5485	4.42951
233	PR8_NP	+	PR8_M	+	783	410	287	764	802	391	429	-16.6	UAGUUCACUCUCUCUCGGCCUUGGGUCCCUUACGACUCA&ACGUGAACGGUCAACAUACCCGGAGUAUAUGUUGUCCUA	...........(((.(((...((((((..(((((.....&.)))))..))))..))...))))))..............	20.4734	4.42448
358	PR8_PA	+	PR8_HA	+	696	547	313	677	715	528	566	-21.8	CAGAGGGCGGCUUGAAGAGGUCGGAACUUUUAAAAUCUC&ACCGACUGCCUCUUCCUCCCGAGUAUGGGUUUCGACUUU	.......(((...(((((((((((...............&.))))...)))))))...)))..................	20.4558	4.4233
732	Wy_PB1	+	Wy_NA	+	918	569	317	899	937	550	588	-13.7	UAAGUGUUCUGUGUCUCGAAAGAAAGUGUUAGUGACCCC&UACCAGGUCGAGUUCAACAGUGCUACCUUUUCGUACCGA	.........((.((..((((((..((((((..(((((..&.....))))).....))))...))...)))))).)))).	20.3726	4.41769
73	PR8_HA	+	Wy_NA	+	1570	1182	332	1551	1589	1163	1201	-21.5	CUUCUCAGUUUCAACUUGUCCCUUUUCCAUCUACCUCAC&CCGACCAGGUUGGGAUUGAGGUUUAACGUCUAUUUAUCC	..((((((((((((((((((...................&..))).)))))))))))))))..................	20.3649	4.41717
248	PR8_NP	+	PR8_M	+	1310	643	216	1291	1329	624	662	-24.2	UCUUUAGAGGGAAAACUGUCUUGUUGGUAAUACCGUCGU&GUCUCCGGUACCUCCAACGAUCAGUCCGAUCUGUUUACC	....((((.((...((((..(((((((...(((((....&.....)))))...))))))).))))))..))))......	20.3341	4.41509
198	Wy_NA	+	PR8_NS	+	248	523	308	229	267	504	542	-17.3	GUGGUGGUAUCUCUUCCUUUAUACGGGGUUUGAUCGUCU&UAAAGUGGUAACGGAAGAGAAGGUCCUGUAUGACGACUC	..(((.((...........((((((((((((..((.((.&.............)).))..)))))))))))))).))).	20.3264	4.41457
525	PR8_PA	+	PR8_NP	+	849	340	305	830	868	321	359	-25.5	CUGAAGGCUUACCCGGAGGGACAAGAGUCGCCAGGUUUA&ACCUCCUGGAUAUAUGUCCUCUCAUUUGCCUUUCACCUA	..((((((.......((((((((.......(((((....&....))))).....))))).)))....))))))......	20.3262	4.41455
436	PR8_PA	+	PR8_M	+	1402	498	298	1383	1421	479	517	-23.3	GUCUCGGUGUCUUAUGUAUUACUUCCCUCACAUGUAGUU&CUUGUCUAACGACUGAGGGUCGUAGCCAGAGUAUCCGUU	....(((...(((.((..((((..((((((..(((((..&.....))).))..))))))..)))).)))))...)))..	20.3064	4.41322
524	PR8_PA	+	PR8_NP	+	606	1445	332	587	625	1426	1464	-26.2	CCCUAAGGAAAGCAGUCAGGCUCUCUCCUCUUCUCUGUU&GCCCCUCAGAAGCUCGAGAGCCUGCUUUUCCGUCGCUCG	......(((((..((.(((((((((....(((((.....&.......)))))...))))))))))))))))........	20.2968	4.41256
352	PR8_PA	+	PR8_HA	+	502	109	351	483	521	90	128	-23.3	UCUUUACCGGUGUUUCCGUCUGAUGUGAGAGCUACUUCU&UAUACAUAUCCGAUGGUACGCUUGUUAAGUUGGCUGUGA	.(((.((.(((((..(((((.((((((............&....)))))).))))).))))).)).)))..........	20.1958	4.4057
691	Wy_PB1	+	PR8_M	+	2074	73	262	2055	2093	54	92	-33.5	UUCGGUUUCCCCUUAAGAACUCCUACUUGUCUACAUGGU&UGCAUGAGAGAUAGUAGGGCAGUCCGGGGGAGUUUCGGC	.((((.(((((((...((..((((((.(((((.((((..&..))))..)))))))))))...)).)))))))..)))).	20.1676	4.40379
600	Wy_PB1	+	PR8_HA	+	342	898	264	323	361	879	917	-21.6	GUCCAUAGAAACUCUUGAGUACGGAACUUUGUUACCUUC&UGGAGUUUGCGUAGUUACGUACUCACAUUGUGCUUCACA	...(((((.......((((((((.((((.(((...((((&.))))...))).)))).))))))))..))))).......	20.0844	4.3981
200	Wy_NA	+	PR8_NS	+	352	203	285	333	371	184	222	-25.1	GCUAAGCCGAAAGGCGACCACCCCUGUAGACCCACUGUU&UGUAGUUCUGUCGGUGUGCACGACCUUUCGUCUAUCACC	....((.(((((((((..(((.((.(((((...((((..&..))))))))).)).)))..)).))))))).))......	20.0738	4.39738
740	Wy_PB1	+	Wy_NA	+	1041	763	317	1022	1060	744	782	-22.1	AGUCUUUGUAGGACUCGUAGCGUGGUUAUUACAAGAGUU&GACUACCCUCACGAAGUCCUUUUCGACUAUGAUUUUAUG	((((.....(((((((((((.(((((.............&.))))).)).)))).)))))....))))...........	20.0673	4.39694
213	Wy_NA	+	PR8_NS	+	1250	778	305	1231	1269	759	797	-13.9	GCCAAUAAGACCAUAAAAGAGACAACUUCCGUUUUCGAC&CUUCUAUUGUCUCUUAUCAAAACUCGUUUAUUGUAAAUA	..(((((((.......(((((((((..............&......)))))))))...........)))))))......	19.9826	4.39112
128	PR8_HA	+	PR8_NS	+	677	692	277	658	696	673	711	-10.8	UCUUACUUUUACGAAUACAGAGACAUCACUGAAGUUUAA&GUUUUGUCUUUGCUCUUUACCGCCCUUGUUAAUCCAGUC	.................((((((((..((..........&))..))))))))...........................	19.9559	4.38929
718	Wy_PB1	+	Wy_NA	+	403	1367	308	384	422	1348	1386	-21.1	GUUUGAUUGGGUUCCAGCGGUCUGAAUACUAACCUGUAA&ACAACACAAAACACCGUGGAGUCCAUGUAUACCUUGUCC	((.((..(((((((((.((((..................&............)))))))))))))..)).)).......	19.9268	4.38728
842	Wy_PB1	+	PR8_NS	+	529	313	339	510	548	294	332	-18.3	CGAUUAUCUAAAGGAGUUCCUACACUACCUUAGUUACCU&GAUUGACUGUACUGAGAACUCCUUUACAGUUCCCUGACC	........(((((((((((...((.(((...(((((...&...)))))))).)).))))))))))).............	19.8902	4.38476
119	PR8_HA	+	PR8_NP	+	1709	1060	240	1690	1728	1041	1079	-23.3	ACACAAGAUUACCUAGAAACGUCACGUCUUAUACGUAGA&UACGGUAAGACGGCGUAAACUUCUAGAUUCUCAUAAUUC	.....(((....((((((((((..((((((((.((((..&))))))))))))))))....))))))..)))........	19.8895	4.38471
222	PR8_NP	+	PR8_M	+	218	844	232	199	237	825	863	-8.6	AUACUCCCUGCCAACUAGGUUUUGUCGAAUUGUUAUCUC&AACUGUAACACCUAAGAACUAGCAGAAAAAAAGUUUACG	.......((((...((((((.(((...............&.....))).)))).)).....))))..............	19.8426	4.38146
58	PR8_HA	+	Wy_NA	+	808	1348	342	789	827	1329	1367	-18.8	CCUCUGUGUUAUUAUAAACUCCGUUUACCUUUAGAUUAU&ACACCUGGAGUUUGUCAUAACAACACAAAACACCGUGGA	....((((((((.((((((((((................&.....)))))))))).)))))).))..............	19.8248	4.38023
756	Wy_PB1	+	Wy_NA	+	1668	646	229	1649	1687	627	665	-16.4	GUUGUCGGGUCUACCGAGAGGUUAACAAGUAGUUUCUGA&GAUCGAAGUAAAUGUUACCCUCCGAACAUCUAUCAUAAC	..((..((((....((.((((.(((((..((.((((.((&..))))))))..))))).))))))...))))..))....	19.7139	4.37253
299	PR8_NP	+	Wy_NA	+	995	1072	282	976	1014	1053	1091	-19.4	GUUCACAUGUCGGAUUAGUCUGGUUUACUCUUAGGUCGU&CACCAGUACCUCACUUUCCGACCCGUAAACUACUACCUU	(((.((..((((((..(((..(((..(((....(((...&.)))))))))..))).))))))..)).))).........	19.7035	4.37181
382	PR8_PA	+	PR8_HA	+	1572	910	259	1553	1591	891	929	-21	UGAAUUCCUUACUGUGGCUGCACCAUUUGAAACACUCGU&AGUUACGUACUCACAUUGUGCUUCACAGUUUGUGGGGAC	....((((..(((((((..((((.((.(((......(((&....)))...))).)).)))).)))))))....))))..	19.6205	4.36601
356	PR8_PA	+	PR8_HA	+	407	578	489	388	426	559	597	-11.7	CAUUGUUCCUCUCUUCAAGUGUAUAUGAUAGACCUUUUC&UCGACUUUUUAAGAAUACACUUGUUUUUUCCCUUUCUUC	...............(((((((((...............&..............)))))))))................	19.6141	4.36556
654	Wy_PB1	+	PR8_M	+	462	159	236	443	481	140	178	-18.4	GUUGACGUAAUCGGUUGUGGUAUCUUCAAAAAUCUAGCU&GAACUCCAAGAGUACCUUACCGAUUUCUGUUCUGGUUAG	...((((.(((((((...((((((((.............&.......)))).))))..)))))))..))))........	19.5739	4.36274
455	PR8_PA	+	PR8_M	+	1977	777	210	1958	1996	758	796	-17.6	AUAAGUUGUCGAACAUACGUAGAGGUGUUGAUCUUCCUA&CCCCACGUCUACGUUGCCAAGUUCACUAGGAGAGUGAUA	..((.(((.((.....(((((((.(((............&...))).))))))))).))).))................	19.5736	4.36272
304	PR8_NP	+	PR8_NS	+	670	341	527	651	689	322	360	-23.3	ACUAGCCUUGAAGACCUCCCCACUCUUACCUGCUUUUUG&GUUCCCUGACCAGGUACGAGUAUGGGUUCGUCUUUCACC	.........((((((...(((((((.((((((.......&..........)))))).)))..))))...))))))....	19.4911	4.35693
791	Wy_PB1	+	PR8_NP	+	66	784	263	47	85	765	803	-22.1	ACAAGGAUUUCCAAGGUCGCGUUUUACGGUAUUCGUGGU&AGUUCACUCUCUCUCGGCCUUGGGUCCCUUACGACUCAA	..((((...((((((((((....................&..............))))))))))..)))).........	19.4254	4.35229
357	PR8_PA	+	PR8_HA	+	426	578	309	407	445	559	597	-2.7	UGUAUAUGAUAGACCUUUUCCGGUUAUUUUAAUUUAGAC&UCGACUUUUUAAGAAUACACUUGUUUUUUCCCUUUCUUC	(((((..................................&..............)))))....................	19.4101	4.35121
28	PR8_HA	+	Wy_NA	+	170	212	377	151	189	193	231	-22.4	UACACUGUCACUGUGUGAGACAAUUGGACGAGCUUCUGU&UCUUUCUUUGUAUUGUCUCUAUCACAUAGACUGGUUGUG	..(((..(((((((((((((((((...(((((.......&......))))))))))))....)))))))..)))..)))	19.3064	4.34386
729	Wy_PB1	+	Wy_NA	+	756	410	311	737	775	391	429	-24.9	CUUCCCGAUAACGUUGUGGGCCCUACGUUUAAUCUCCCA&GCUAGGACUGUUCACAAUAGUUAAACGGGAACCUGUCCC	.((((((.(((((((((((((((((..............&..))))...))))))))).))))..))))))........	19.2871	4.34249
235	PR8_NP	+	PR8_M	+	775	789	242	756	794	770	808	-23.9	UUACUACCUAGUUCACUCUCUCUCGGCCUUGGGUCCCUU&GUUGCCAAGUUCACUAGGAGAGUGAUAACGGCGUUUAUA	......((....((((((((.((.((.(((((.......&....))))).))...))))))))))....))........	19.2397	4.33912
262	PR8_NP	+	Wy_NA	+	452	1025	305	433	471	1006	1044	-12.1	UGCCGACCAGACUGAGUGUACUACUAGACCGUAAGGUUA&GCUGUCGAGGUCGUCAUCGGUAACGAACCUAGGUUUGUU	((((((...(((..............((((...((....&.)).....))))))).)))))).................	19.2209	4.33778
343	PR8_PA	+	PR8_HA	+	190	629	306	171	209	610	648	-17.4	UCUAAAAGUGAAGUAGUUACUCGUUCCGCUCAGUUAUUA&CCCCAUAAGUAGUGGGCGGAUUGUCAUUCCUUGUUGUCU	......(((((..........((.((((((((.(((((.&.......))))))))))))).)))))))...........	19.194	4.33586
315	PR8_NP	+	PR8_NS	+	829	205	263	810	848	186	224	-20.8	AGAGUGAAAAGAUCGUGCCAGACGUGAGUAUAACUCUCC&UAGUUCUGUCGGUGUGCACGACCUUUCGUCUAUCACCUC	.((((((((((.((((((((..((..((...((((....&.))))))..)).)).)))))).))))......)))).))	19.175	4.3345
77	PR8_HA	+	PR8_NP	+	372	462	265	353	391	443	481	-13.9	AAUAGGUCCUCUAAAGUAGCUGAUACUCCUCGACUCCCU&ACUGAGUGUACUACUAGACCGUAAGGUUAAACUUACUAC	....((((......(((((...((((((...........&...)))))).))))).))))...................	19.1288	4.33119
41	PR8_HA	+	Wy_NA	+	678	205	326	659	697	186	224	-13.5	CUUACUUUUACGAAUACAGAGACAUCACUGAAGUUUAAU&GUUAUUAUCUUUCUUUGUAUUGUCUCUAUCACAUAGACU	.................(((((((..((.((((......&............))))))..)))))))............	19.1216	4.33067
26	PR8_HA	+	PR8_M	+	1714	388	290	1695	1733	369	407	-22	AGAUUACCUAGAAACGUCACGUCUUAUACGUAGACUCUA&AGAGUGAGUCAAUAAGACGACCACGUGAACGGUCAACAU	.....(((.....((((..((((((((......(((((.&)))))......))))))))...))))....)))......	19.0922	4.32857
776	Wy_PB1	+	Wy_NA	+	2080	865	220	2061	2099	846	884	-18.4	UUCCCCUUAAGAACUCCUACUUGUCUACAUGGUCUUCAC&UCCUCACGAGGACAAUAGGAGCUAUAGGACCACAGUCUA	....(((..((..((((((.((((((...(((.......&...)))...))))))))))))))..)))...........	18.9804	4.32051
720	Wy_PB1	+	Wy_NA	+	324	357	197	305	343	338	376	-19.2	AGGAACUUCUUAGGGUGGGUCCAUAGAAACUCUUGAGUA&GCCGAAAGGCGACCACCCCUGUAGACCCACUGUUCUCUU	.(((((.......((((((((.((((......(((....&.........)))......)))).)))))))))))))...	18.9791	4.32042
287	PR8_NP	+	Wy_NA	+	1150	350	197	1131	1169	331	369	-9.5	UCAAGUUUAACGAAGGUUACUUUUAUACCUCUGAUACCU&AAGCUAAGCCGAAAGGCGACCACCCCUGUAGACCCACUG	....(((((.....((((.(((((....((.........&......))...))))).)))).......)))))......	18.9525	4.31849
534	PR8_PA	+	PR8_NP	+	1551	648	390	1532	1570	629	667	-16.3	AGUAGUAUUUUCCUUCUAGGGUGAAUUCCUUACUGUGGC&CUUACUAGUUUGCACCCUAGUUACUAGCCUUGAAGACCU	..(((((........((((((((........(((((((.&.)))).)))...)))))))).))))).............	18.9448	4.31794
844	Wy_PB1	+	PR8_NS	+	827	54	270	808	846	35	73	-18.4	UAAACGCUUUUCGAACUUGUCAGACCUGAAGGCCAACCC&UUUGUGACACAGUUCGAAAGUCCAUCUAACGAAAGAAAC	.......(((((((((((((((.................&....))))).))))))))))...................	18.9335	4.31712
394	PR8_PA	+	PR8_HA	+	1862	446	330	1843	1881	427	465	-22.2	UACUGGUUUCUCAAGAAACUCUUGUUUAGUCUUUGUACC&UUUAUAAAGGGUUUCUUUCGAGUACCGGGUUGGUGUUGU	..(((((..((((((((((((((................&......)))))))))))..))).)))))...........	18.8976	4.31452
580	PR8_PA	+	PR8_NS	+	1505	517	299	1486	1524	498	536	-16.3	UUCACAUCUUGAUUCCUCCCUUCCGCUUUCUGGUUGAAC&CCGCUUUAAAGUGGUAACGGAAGAGAAGGUCCUGUAUGA	.....(((((..(((.(((.(((((((((.(((......&)))....))))))).)).))).)))))))).........	18.8781	4.31311
9	PR8_HA	+	PR8_M	+	537	80	238	518	556	61	99	-21.4	UUUAAACGAUACCGACUGCCUCUUCCUCCCGAGUAUGGG&GAGAUAGUAGGGCAGUCCGGGGGAGUUUCGGCUCUAGCG	...((((....((((((((((((..(((...........&)))..))..)))))))).))....))))...........	18.8682	4.31239
454	PR8_PA	+	PR8_M	+	1982	630	208	1963	2001	611	649	-14.9	UUGUCGAACAUACGUAGAGGUGUUGAUCUUCCUAAAAGU&UCACUCGUUCGUCGUCUCCGGUACCUCCAACGAUCAGUC	............(((.(((((((((..............&..................)))))))))..))).......	18.8038	4.3077
446	PR8_PA	+	PR8_M	+	1887	361	261	1868	1906	342	380	-24.1	UUAGUCUUUGUACCGGGUAACCUCUCAGGGGGUUUCCUC&UCUAUUGUAAGGUACCCCGGUUUCUUUAGAGUGAGUCAA	(((.(((....((((((..((((..(((.(((.......&))).)))..))))..))))))......))).))).....	18.7946	4.30704
364	PR8_PA	+	PR8_HA	+	682	865	277	663	701	846	884	-23	CGAACGGCUGGUUUCAGAGGGCGGCUUGAAGAGGUCGGA&CGUGACUCAUCUCCGAAACCCAGGCCGUAGUAGUGGAGU	...((((((((((((.((((............(((((..&..)))))..)))).))))))..))))))...........	18.7667	4.305
191	Wy_NA	+	PR8_M	+	872	937	283	853	891	918	956	-20	GAGGACAAUAGGAGCUAUAGGACCACAGUCUACACAGAC&GGUUUCAGAUACUCCCUUCUUAUAGCUUUCCUUGUCGUC	...(((((..((((((((((((....(((......((((&.)))).....)))....))))))))))))..)))))...	18.6655	4.29759
604	Wy_PB1	+	PR8_HA	+	759	261	290	740	778	242	280	-23.3	CCCGAUAACGUUGUGGGCCCUACGUUUAAUCUCCCAAGC&CUUUACAUUGUAGCGGCCUACCGAGAACCCUUUGGGUCU	(((((....(((((((((((((((...............&........))))).)))))))....)))...)))))...	18.6111	4.2936
115	PR8_HA	+	PR8_NP	+	1668	788	239	1649	1687	769	807	-21.9	UGACCACGAAAACCAGAGGGACCCCCGUUAGUCAAAGAC&CACUCUCUCUCGGCCUUGGGUCCCUUACGACUCAAGCUU	................(((((((((((..((........&......))..)))....))))))))..............	18.5901	4.29206
110	PR8_HA	+	PR8_NP	+	1480	187	302	1461	1499	168	206	-18	CCUUUACCUACAAAACUCAAGAUGGUGUUCACACUGUUA&GGUUUACACGUGGCUUGAGUUUGAGUCACUAAUACUCCC	............(((((((((...((((..((.......&.))..))))....))))))))).................	18.5281	4.28748
210	Wy_NA	+	PR8_NS	+	1061	674	346	1042	1080	655	693	-21.5	GUUACUCCUUCCACCAGUACCUCACUUUCCGACCCGUAA&CCUCUGGAGGUGAGUGAGGUUUUGUCUUUGCUCUUUACC	..............(((.(((((((((.((...(((...&....))).)).))))))))).)))...............	18.4797	4.2839
151	PR8_M	+	PR8_NS	+	433	446	230	414	452	427	465	-11.2	AGUAUAUGUUGUCCUACCCCCGACACUGGUGACUUCACC&AGUCACACUAAAAACUGGCCGACCUCUGAGAUUAUAACG	.......((((.((..............((((((.....&))))))..........)).))))................	18.4792	4.28387
246	PR8_NP	+	PR8_M	+	1521	497	351	1502	1540	478	516	-24	GAAUAAAGAAGCCUCUGUUACGUCUCCUCAUGCUGUUAA&ACUUGUCUAACGACUGAGGGUCGUAGCCAGAGUAUCCGU	............((((((((((..((((((...(((((.&.......)))))..)))))).)))))).)))).......	18.4696	4.28315
20	PR8_HA	+	PR8_M	+	1339	272	410	1320	1358	253	291	-18.3	CCUAAAGACCUGUAAACCUGUAUAUUACGUCUUAACAAU&AUCUGCGAAACAGGUUUUACGGGAAUUACCCUUGCCCCU	........(((((((((((((..................&.........)))))))).)))))................	18.4632	4.28267
794	Wy_PB1	+	PR8_NP	+	235	1192	258	216	254	1173	1211	-19.5	GGUUGAGUUGGGUUAACUACCUGGUGAUGGACUCCUAUU&UUCAUGUGAACUUGACUCUUCGUCCAUGACCCGGUAUUC	.................((((.(((.((((((.......&.....................)))))).))).))))...	18.4247	4.27982
232	PR8_NP	+	PR8_M	+	778	376	301	759	797	357	395	-16.9	CUACCUAGUUCACUCUCUCUCGGCCUUGGGUCCCUUACG&CCCGGUUUCUUUAGAGUGAGUCAAUAAGACGACCACGUG	....((.(((.((((.((((.((..(((((.........&)))))..))...)))).)))).))).))...........	18.3306	4.27281
710	Wy_PB1	+	Wy_NA	+	241	1050	249	222	260	1031	1069	-15.7	GUUGGGUUAACUACCUGGUGAUGGACUCCUAUUACUCGG&AACCUAGGUUUGUUACUCCUUCCACCAGUACCUCACUUU	..((((.((.....((((((..(((.........((.((&..)).)).........)))...)))))))).))))....	18.3029	4.27075
667	Wy_PB1	+	PR8_M	+	1288	498	189	1269	1307	479	517	-16.1	UUCAUGCCAAAAUCCUCAGAGCUAUGACUUAGAACCCGU&CUUGUCUAACGACUGAGGGUCGUAGCCAGAGUAUCCGUU	..............(((...((((((((((......(((&........))).....))))))))))..)))........	18.2938	4.27006
779	Wy_PB1	+	Wy_NA	+	1914	1100	228	1895	1933	1081	1119	-19.1	AAACAUUAGGGGACUUAGGGAAACAGUCGGUAUUUCUUU&ACUACUACCUUUACUGCACACCUACCCUUCUUGCUAGUC	...((..(((((...((((....((((.((((.......&.....))))...))))....)))))))))..))......	18.2389	4.26596
363	PR8_PA	+	PR8_HA	+	850	734	272	831	869	715	753	-21	UGAAGGCUUACCCGGAGGGACAAGAGUCGCCAGGUUUAA&GCCUUUAUCGUCUUUCUGGGUUUCAUUCUCUAGUUCGAC	.(((((...((((((((((((.((((.............&..))))...)))))))))))).)).)))...........	18.2019	4.26318
281	PR8_NP	+	Wy_NA	+	892	1377	326	873	911	1358	1396	-30.6	CGGACGGACACACAUACCUGGACGGCAUCGGUCACCCAU&ACACCGUGGAGUCCAUGUAUACCUUGUCCGAGUACCGGA	(((.((((((...((((.(((((..((.((((.......&..))))))..))))).))))....))))))....)))..	18.1727	4.26098
822	Wy_PB1	+	PR8_NP	+	1570	1012	281	1551	1589	993	1031	-22.7	CGGGUCAAAACCUCACAGACCUUAUUUGCUUAGUCGACU&GUCUGGUUUACUCUUAGGUCGUGUGUUCUCAGUUGACCA	..((((((.....(((((((((.........(((((((.&))).)))).......))))).)))).......)))))).	18.1184	4.25689
139	PR8_HA	+	PR8_NS	+	1136	599	164	1117	1155	580	618	-10.2	UACCUACCAUACCAAUAGUAGUAGUCUUACUUGUCCCUA&AACUUACCUUACUAUUGUGUCAAGCUCAGAGACUUUGAG	..........(((((((((((..................&........))))))))).))...................	17.9979	4.24777
93	PR8_HA	+	PR8_NP	+	591	1305	278	572	610	1286	1324	-15.7	AAUACACUUGUUUUUUCCCUUUCUUCAGGAACAUGACAC&AUGUCUCUUUAGAGGGAAAACUGUCUUGUUGGUAAUACC	...(((......((((((((..((..(((.((((.....&)))).)))..))))))))))......)))..........	17.9423	4.24354
383	PR8_PA	+	PR8_HA	+	1574	1005	251	1555	1593	986	1024	-19.6	AAUUCCUUACUGUGGCUGCACCAUUUGAAACACUCGUAC&CACGGGUUUUAUGCAGUCCUCACGGUUUAACUCCUACCA	........((((((((((((.....((((..((((((..&.)))))))))))))))...))))))).............	17.9233	4.24209
113	PR8_HA	+	PR8_NP	+	1691	309	269	1672	1710	290	328	-15.3	CCCGUUAGUCAAAGACCUACACAAGAUUACCUAGAAACG&UAGGGUCACGCCCCUUUCUAGGAUUCUUUUGACCUCCUG	.......(((((..........((((...((((((((((&........))....))))))))..)))))))))......	17.8311	4.23505
569	PR8_PA	+	PR8_NS	+	828	359	203	809	847	340	378	-27.3	UUUGUUGUGGUGCUGGUGAAUCUGAAGGCUUACCCGGAG&AGUAUGGGUUCGUCUUUCACCGUCCGGGAGAAACAUAGU	(((.((.(((...((((((.....(((((..(((((...&....)))))..))))))))))).))).)).)))......	17.8294	4.23492
159	PR8_M	+	PR8_NS	+	903	365	332	884	922	346	384	-22.6	GCCUGACUUUCCUCCCGGAAGAUGCCUUCCUCACGGUUU&GGUUCGUCUUUCACCGUCCGGGAGAAACAUAGUCUUACC	....((((...(((((((((((((...............&....))))).......))))))))......)))).....	17.7921	4.23206
140	PR8_HA	+	PR8_NS	+	1214	598	166	1195	1233	579	617	-14.6	AAUUGCCCUAAUGUUUGUUCCACUUGUGACAAUAGCUCU&GAACUUACCUUACUAUUGUGUCAAGCUCAGAGACUUUGA	........(((.((((......((((..(((((((....&............)))))))..)))).....)))).))).	17.7657	4.23003
1	PR8_HA	+	PR8_M	+	108	106	214	89	127	87	125	-16.5	UUAUACAUAUCCGAUGGUACGCUUGUUAAGUUGGCUGUG&UUCGGCUCUAGCGUGUCUCUGAACUUCUACAGAAACGUC	.........((.((.((((((((.....((((((.....&.))))))..)))))))))).)).................	17.6716	4.22278
361	PR8_PA	+	PR8_HA	+	829	590	207	810	848	571	609	-13.9	UUGUUGUGGUGCUGGUGAAUCUGAAGGCUUACCCGGAGG&GAAUACACUUGUUUUUUCCCUUUCUUCAGGAACAUGACA	.(((((((...((((.(((...(((((............&.............)))))...))).))))...)))))))	17.5716	4.21502
177	Wy_NA	+	PR8_M	+	750	496	265	731	769	477	515	-16.7	UGUCAUCAUUACUGACUACCCUCACGAAGUCCUUUUCGA&CACUUGUCUAACGACUGAGGGUCGUAGCCAGAGUAUCCG	...........(((.(((((((((((.............&...........))..)))))))...)).)))........	17.5516	4.21347
820	Wy_PB1	+	PR8_NP	+	1551	453	266	1532	1570	434	472	-14.4	GAUUAAAAUCGUACCUCGACGGGUCAAAACCUCACAGAC&GCCGACCAGACUGAGUGUACUACUAGACCGUAAGGUUAA	..........((((((((...((((..............&...))))....)))).))))...................	17.5249	4.21139
800	Wy_PB1	+	PR8_NP	+	599	561	369	580	618	542	580	-15.7	GUUUCUUUUUCCUCUCAUUCUCUGUUGUACUGGUUCUUU&ACUACGUUCCAAGUUGAGAGGGAUCCUCCAGACCUCGGC	........(((((((((........((((..........&..))))........)))))))))................	17.4888	4.20858
698	Wy_PB1	+	Wy_NA	+	211	244	208	192	230	225	263	-22.7	CUGUUUAUGUCUUUGACCCCGUGGGGUUGAGUUGGGUUA&GGUUGUGGUGGUAUCUCUUCCUUUAUACGGGGUUUGAUC	........(((...((((((((((((..(((........&..............)))..)))...))))))))).))).	17.4688	4.20702
50	PR8_HA	+	Wy_NA	+	454	1362	298	435	473	1343	1381	-19.1	GGGUUUCUUUCGAGUACCGGGUUGGUGUUGUGUUUGCCU&UCAUAACAACACAAAACACCGUGGAGUCCAUGUAUACCU	(((((((..........((((((.(((((((........&.....)))))))..))).))).)))))))..........	17.3105	4.1946
2	PR8_HA	+	PR8_M	+	105	155	208	86	124	136	174	-16.5	GUGUUAUACAUAUCCGAUGGUACGCUUGUUAAGUUGGCU&GCUAGAACUCCAAGAGUACCUUACCGAUUUCUGUUCUGG	.......(((.(((....(((((.((((.....(((((.&))))).....)))).))))).....)))...))).....	17.2821	4.19236
91	PR8_HA	+	PR8_NP	+	479	1055	200	460	498	1036	1074	-19.2	UGUUGUGUUUGCCUCAUUGCCGUCGUACGAGGGUACUCC&UACCGUACGGUAAGACGGCGUAAACUUCUAGAUUCUCAU	....((...((((((.(((((((((..............&...)).))))))))).))))...))..............	17.2737	4.1917
240	PR8_NP	+	PR8_M	+	1060	857	189	1041	1079	838	876	-18.5	UACGGUAAGACGGCGUAAACUUCUAGAUUCUCAUAAUUC&AAGAACUAGCAGAAAAAAAGUUUACGUAAAUGGCAGCGA	..((........((((((((((((((.((((........&.))))))))........)))))))))).........)).	17.1994	4.18582
656	Wy_PB1	+	PR8_M	+	452	630	186	433	471	611	649	-21.3	GUUGGCCGUCGUUGACGUAAUCGGUUGUGGUAUCUUCAA&UCACUCGUUCGUCGUCUCCGGUACCUCCAACGAUCAGUC	((((((((....(((((....(((..((((.........&)))))))..)))))....))).....)))))........	17.1986	4.18576
845	Wy_PB1	+	PR8_NS	+	655	522	439	636	674	503	541	-24.2	UUAUCCCUUCUUUUUUGUUUCUCACUUAUUCUCUCCGAU&UUAAAGUGGUAACGGAAGAGAAGGUCCUGUAUGACGACU	.....((((((((((((((..((((((............&...)))))).))))))))))))))...............	17.1275	4.18011
328	PR8_NP	+	PR8_NS	+	1060	655	179	1041	1079	636	674	-12.9	UACGGUAAGACGGCGUAAACUUCUAGAUUCUCAUAAUUC&UCUUCGUCAUUACUCUUACCCUCUGGAGGUGAGUGAGGU	.........((..((...(((((((((............&.....................)))))))))...))..))	17.1245	4.17987
320	PR8_NP	+	PR8_NS	+	825	747	270	806	844	728	766	-14.9	UUCUAGAGUGAAAAGAUCGUGCCAGACGUGAGUAUAACU&CUACCAACUAACUUCUUCACUCUGUGUUUGACUUCUAUU	............(((.(((.((((((.(((((.......&...............))))))))).)).)))))).....	17.0327	4.17254
221	PR8_NP	+	PR8_M	+	212	606	201	193	231	587	625	-11.4	UCACUAAUACUCCCUGCCAACUAGGUUUUGUCGAAUUGU&CGAUACCUCGUUUACCGACCUAGCUCACUCGUUCGUCGU	....................(((((((....(((..(((&..)))..)))......)))))))................	16.9766	4.16805
156	PR8_M	+	PR8_NS	+	622	668	292	603	641	649	687	-23.6	GACCUAGCUCACUCGUUCGUCGUCUCCGGUACCUCCAAC&UCUUACCCUCUGGAGGUGAGUGAGGUUUUGUCUUUGCUC	(((..((((((((((.......(((((((..........&.........))))))))))))))).))..))).......	16.9672	4.16729
817	Wy_PB1	+	PR8_NP	+	1703	71	315	1684	1722	52	90	-16.8	CUGAUGUCUAUAUGUAUAUCCACGGUAUCUCCUCUGUGU&AGAGUUCCGUGGUUUGCUAGAAUGCUUGUCUACCUCUGA	......((((...(((...((((((...(((........&.)))..))))))..)))))))..................	16.9489	4.16583
564	PR8_PA	+	PR8_NS	+	613	522	242	594	632	503	541	-22.9	GAAAGCAGUCAGGCUCUCUCCUCUUCUCUGUUAACUUCU&UUAAAGUGGUAACGGAAGAGAAGGUCCUGUAUGACGACU	.....((..((((...(((.((((..(((((((((((..&...))))..))))))))))).))).))))..))......	16.9023	4.16207
209	Wy_NA	+	PR8_NS	+	1361	542	293	1342	1380	523	561	-17.1	GUCAUAACAACACAAAACACCGUGGAGUCCAUGUAUACC&AAGGUCCUGUAUGACGACUCCUACAGUUUUUACGUCAAC	.............(((((...((((((((((((((.(((&..)))..))))))..)))))).)).))))).........	16.8744	4.15982
355	PR8_PA	+	PR8_HA	+	836	197	238	817	855	178	216	-24.5	GGUGCUGGUGAAUCUGAAGGCUUACCCGGAGGGACAAGA&ACGAGCUUCUGUCGGUGUUGCCUUUUGAUACAUCUAAUU	......((((.(((.((((((.((((((((((.......&.....))))))..))))..)))))).))).)))).....	16.8662	4.15916
396	PR8_PA	+	PR8_HA	+	1697	789	345	1678	1716	770	808	-29.5	UCACGGUAUCCGGUCCAAAGUUCCGGGUACAAGAACAUA&GACCUGGAACGAUUUUGGGCCUCUGUGUUAUUAUAAACU	.(((((.....(((((((((((((((((...........&.)))))))))...)))))))).)))))............	16.8573	4.15844
220	PR8_NP	+	PR8_M	+	210	537	215	191	229	518	556	-16.1	AGUCACUAAUACUCCCUGCCAACUAGGUUUUGUCGAAUU&UACCACUGUUGUUGGUUAGGUGAUUAGUCUGUACUCUUG	....((((((....((((((((((((.............&.....)))..)))))).)))..))))))...........	16.8375	4.15685
417	PR8_PA	+	PR8_M	+	907	81	192	888	926	62	100	-20.8	UUUUAAUUCGUAACUCCUGGGUUCAGUACUUCCUCUCCC&AGAUAGUAGGGCAGUCCGGGGGAGUUUCGGCUCUAGCGU	.......(((.((((((((((((...((((..((.....&))..))))....))))))..)))))).))).........	16.818	4.15527
692	Wy_PB1	+	PR8_M	+	2142	184	219	2123	2161	165	203	-25.6	AGGGAUCAUCAAGUAUAUCCUCUGGCUAACCUUAAAGAU&UCUGUUCUGGUUAGGACAGUGGAGACUGAUUCCCCUAAA	.((((..(((.(((...(((.(((.((((((....(((.&))).....))))))..))).))).)))))))))).....	16.7447	4.14931
773	Wy_PB1	+	Wy_NA	+	2231	557	282	2212	2250	538	576	-16.4	AAGCUCAGACCUGCCUAAUUCUUCCUUCUCAAGAGACUC&UCACACGUAUCGUACCAGGUCGAGUUCAACAGUGCUACC	.(((((.((((((..........................&...............))))))))))).............	16.698	4.14552
416	PR8_PA	+	PR8_M	+	826	181	206	807	845	162	200	-12.8	CUUUUGUUGUGGUGCUGGUGAAUCUGAAGGCUUACCCGG&AUUUCUGUUCUGGUUAGGACAGUGGAGACUGAUUCCCCU	................((.(((((......((((.((((&.........)))).))))............)))))))..	16.6424	4.14098
121	PR8_HA	+	PR8_NP	+	1488	1350	272	1469	1507	1331	1369	-10.1	UACAAAACUCAAGAUGGUGUUCACACUGUUACUUACGUA&AGUUACCCUUAUGUCUCCCCUCUUGUAGACUGUACUCCU	((((...(((((((.((....((....((.(((......&))).)).....))....)).))))).))..)))).....	16.5421	4.13275
69	PR8_HA	+	Wy_NA	+	1453	332	326	1434	1472	313	351	-12.1	GUUAAUUUCUUAUUACGGUUUCUUUAGCCUUUACCUACA&UGGAAAAAGAUUCCUGUUAAGCUAAGCCGAAAGGCGACC	........((((.((.((..(((((..((..........&.))..)))))..)))).))))..................	16.4863	4.12816
721	Wy_PB1	+	Wy_NA	+	504	394	221	485	523	375	413	-14.9	CUGAUUGUCGAUUACUUAGUCCUUCCGAUUAUCUAAAGG&UUGGAAUACACAGUACGCUAGGACUGUUCACAAUAGUUA	...(((((.((.....(((((((..((............&...............))..))))))).))))))).....	16.4206	4.12273
696	Wy_PB1	+	Wy_NA	+	92	173	209	73	111	154	192	-16.3	CGGUAUUCGUGGUGUAAGGGAAUAUGACCUCUAGGAGGU&GGGUUUGUUGGUUCACUACGACACACUUGGUUGUUAUUA	......((((((((......((((.((((..........&.))))))))....))))))))..................	16.3554	4.11732
257	PR8_NP	+	Wy_NA	+	187	515	278	168	206	496	534	-19.6	GGUUUACACGUGGCUUGAGUUUGAGUCACUAAUACUCCC&CUACUUACUCAACCCACAAGGUAAAGUAGACCCCUGGUU	(((((((((((((.((((((..((((.............&..)))))))))).))))...))...))))))).......	16.3364	4.11573
74	PR8_HA	+	PR8_NP	+	262	132	285	243	281	113	151	-18.8	UUUACAUUGUAGCGGCCUACCGAGAACCCUUUGGGUCUU&GACUUUAGUCUCGUAGGCAGCCUUUUUACUAACCACCUU	...........((.(((((.(((((...((..(((((..&))))).)))))))))))).))..................	16.1425	4.09951
587	PR8_PA	+	PR8_NS	+	1900	662	228	1881	1919	643	681	-22.9	CGGGUAACCUCUCAGGGGGUUUCCUCACCUCCUUUCAAG&CAUUACUCUUACCCUCUGGAGGUGAGUGAGGUUUUGUCU	((....(((((.((((((((...................&..........)))))))))))))...))...........	16.1418	4.09945
35	PR8_HA	+	Wy_NA	+	249	1119	262	230	268	1100	1138	-19.3	UGAUGUUAACCCCUUUACAUUGUAGCGGCCUACCGAGAA&ACCUACCCUUCUUGCUAGUCGCUCUUCAAUGCGAGUCCU	.................(((((.(((((.(((.((((((&........)))))).))))))))...)))))........	16.0966	4.09564
96	PR8_HA	+	PR8_NP	+	778	547	250	759	797	528	566	-21	UACUUGAUAAUGACCUGGAACGAUUUUGGGCCUCUGUGU&GUCCUACACGAGAGACUACGUUCCAAGUUGAGAGGGAUC	...........(((.(((((((....(((..((((((((&.....)))).)))).)))))))))).)))..........	16.0776	4.09403
138	PR8_HA	+	PR8_NS	+	1151	295	130	1132	1170	276	314	-17.2	UAGUAGUAGUCUUACUUGUCCCUAGUCCGAUACGUCGCC&CAUGGACGCAGCGCAAUGGAUUGACUGUACUGAGAACUC	(((((.(((((............((((((...(((((((&...)).))..)))...)))))))))))))))).......	16.0302	4.09002
447	PR8_PA	+	PR8_M	+	1887	412	280	1868	1906	393	431	-17.8	UUAGUCUUUGUACCGGGUAACCUCUCAGGGGGUUUCCUC&GUGAACGGUCAACAUACCCGGAGUAUAUGUUGUCCUACC	............((((((((((..(((............&.)))..))).....)))))))..................	16.0025	4.08768
749	Wy_PB1	+	Wy_NA	+	1210	379	202	1191	1229	360	398	-13.2	ACUCUUUUAUUCCGGAGAAGAUUAUCUACCGUGUCGUAG&AGACCCACUGUUCUCUUGGAAUACACAGUACGCUAGGAC	(((....((((((((((((....................&..........)))))).))))))...)))..........	15.9469	4.08295
76	PR8_HA	+	PR8_NP	+	256	431	235	237	275	412	450	-13.7	AACCCCUUUACAUUGUAGCGGCCUACCGAGAACCCUUUG&CGAUUAUUACCACUGCUACGUUGCCGACCAGACUGAGUG	..........((.((((((((..................&............)))))))).))................	15.8086	4.07113
144	PR8_M	+	PR8_NS	+	72	608	187	53	91	589	627	-16.5	AUGCAUGAGAGAUAGUAGGGCAGUCCGGGGGAGUUUCGG&UACUAUUGUGUCAAGCUCAGAGACUUUGAGAUGUCUCUA	.......(((((((.......((((.....((((((.((&..........))))))))...))))......))))))).	15.7419	4.0654
116	PR8_HA	+	PR8_NP	+	1713	828	211	1694	1732	809	847	-22	AAGAUUACCUAGAAACGUCACGUCUUAUACGUAGACUCU&UAGAGUGAAAAGAUCGUGCCAGACGUGAGUAUAACUCUC	..............((.((((((((..((((...(((((&.)))))........))))..)))))))))).........	15.6407	4.05664
158	PR8_M	+	PR8_NS	+	846	189	180	827	865	170	208	-19.6	CUGUAACACCUAAGAACUAGCAGAAAAAAAGUUUACGUA&AUGAGAGCCAGACCUGUAGUUCUGUCGGUGUGCACGACC	.(((.(((((..(((((((.(((.......((((.(((.&))).)))).....))))))))))...)))))))).....	15.6031	4.05338
147	PR8_M	+	PR8_NS	+	190	704	242	171	209	685	723	-16	CUGGUUAGGACAGUGGAGACUGAUUCCCCUAAAAUCCUA&CUCUUUACCGCCCUUGUUAAUCCAGUCUUCAAACUUCUU	......((((...(((((((((.................&......................)))))))))...)))).	15.5112	4.04538
565	PR8_PA	+	PR8_NS	+	469	519	199	450	488	500	538	-13.9	UUGUGUGUAGGUGUAAAAGAGCAAGUGACCCCUUCUUUA&GCUUUAAAGUGGUAACGGAAGAGAAGGUCCUGUAUGACG	.((((((((((...................((((((((.&...................)))))))).))))))).)))	15.5026	4.04462
261	PR8_NP	+	Wy_NA	+	335	917	204	316	354	898	936	-16	UUUUGACCUCCUGGAUAUAUGUCCUCUCAUUUGCCUUUC&GUUGACCUUUCCGAGGUUAUCCGGGUAGCAUCUAUAUUU	.......((((((((((.....((((.............&............)))).)))))))).))...........	15.4653	4.04136
71	PR8_HA	+	Wy_NA	+	1334	684	341	1315	1353	665	703	-16.8	UACUACCUAAAGACCUGUAAACCUGUAUAUUACGUCUUA&CAAAGUACCAGGUUUUUUUAGGAGUCCUGGGUCCUCAGU	....(((((....((((.(((((((..............&........)))))))...)))).....))))).......	15.4571	4.04064
671	Wy_PB1	+	PR8_M	+	1042	765	184	1023	1061	746	784	-21.1	GUCUUUGUAGGACUCGUAGCGUGGUUAUUACAAGAGUUU&GUCUUUGCUUACCCCCACGUCUACGUUGCCAAGUUCACU	.........((...((((((((((........((((...&..))))........))))).)))))...)).........	15.2974	4.02657
229	PR8_NP	+	PR8_M	+	609	398	231	590	628	379	417	-7.9	GUCAGUUUCCUCAACCUUGUUACCACUACCUUAACCAGU&AAUAAGACGACCACGUGAACGGUCAACAUACCCGGAGUA	.........(((.....(((((((...............&....................))).))))......)))..	15.2611	4.02335
751	Wy_PB1	+	Wy_NA	+	1158	791	244	1139	1177	772	810	-11.6	ACGAUCGUUUGUAACUGGACUUCAUAAAGUUACUUAGUU&AUGAUUUUAUGAUAAGUAACUCCUCCCCUUUUAACAAGU	.......(((((((..((((((((((((((((.......&.)))))))))))..))).........))..))).)))).	15.2524	4.02258
664	Wy_PB1	+	PR8_M	+	1129	213	235	1110	1148	194	232	-21.3	CUUCGAGGCUUGUGUUUAUGGGCGUCUUUACGAUCGUUU&UUCCCCUAAAAUCCUAAACACAAGUGCGAGUGGCACGGG	.((((..(((((((((((.(((.................&...........)))))))))))))).)))).........	15.2507	4.02243
146	PR8_M	+	PR8_NS	+	67	767	211	48	86	748	786	-25.7	UUUGCAUGCAUGAGAGAUAGUAGGGCAGUCCGGGGGAGU&UCUGUGUUUGACUUCUAUUGUCUCUUAUCAAAACUCGUU	......((.(((((((((((((((..((((((.(((...&))).))...))))))))))))))))))))).........	15.2141	4.01918
657	Wy_PB1	+	PR8_M	+	452	759	138	433	471	740	778	-20.6	GUUGGCCGUCGUUGACGUAAUCGGUUGUGGUAUCUUCAA&CGGAUAGUCUUUGCUUACCCCCACGUCUACGUUGCCAAG	.(((((...(((.(((((....(((...(((((((....&.))))).)).......)))...))))).)))..))))).	15.0652	4.00587
118	PR8_HA	+	PR8_NP	+	1492	1177	225	1473	1511	1158	1196	-13.6	AAACUCAAGAUGGUGUUCACACUGUUACUUACGUACCUU&CCUCUGAUACCUUAGUUCAUGUGAACUUGACUCUUCGUC	........(((((.(((((((.((..(((...(((....&.......)))...))).)))))))))........)))))	15.0304	4.00273
360	PR8_PA	+	PR8_HA	+	851	547	205	832	870	528	566	-24.8	GAAGGCUUACCCGGAGGGACAAGAGUCGCCAGGUUUAAG&ACCGACUGCCUCUUCCUCCCGAGUAUGGGUUUCGACUUU	((((.(((((.((((((((....(((((...........&..))))).....)))))).)).))).)).))))......	15.0291	4.00262
25	PR8_HA	+	PR8_M	+	1565	181	230	1546	1584	162	200	-20.5	UAAGUCUUCUCAGUUUCAACUUGUCCCUUUUCCAUCUAC&AUUUCUGUUCUGGUUAGGACAGUGGAGACUGAUUCCCCU	.........((((((((.((.(((((.....(((.....&..........)))...))))))).)))))))).......	15.0111	4.001
354	PR8_PA	+	PR8_HA	+	738	188	220	719	757	169	207	-20.4	UACACCUACCUAAGCUUGGCUUGCCGAUGUAACUCCCGU&GACAAUUGGACGAGCUUCUGUCGGUGUUGCCUUUUGAUA	.(((((.((..(((((((.....(((((((.........&.))).)))).)))))))..)).)))))............	14.9914	3.99922
561	PR8_PA	+	PR8_NS	+	585	271	228	566	604	252	290	-23.8	UUUACCGGUCGUCUCCGGAGACCCUAAGGAAAGCAGUCA&CGUGAAUUUUACUGGUACCGGAGACAUGGACGCAGCGCA	....(((...((((((((..(((...((.((((...(((&..))).)))).))))).)))))))).)))..........	14.9815	3.99833
252	PR8_NP	+	Wy_NA	+	355	81	206	336	374	62	100	-12.7	GUCCUCUCAUUUGCCUUUCACCUACUCUCUUGAGUAGGA&GAGUGGUAAAGGUGUUAUACGAAGAAGUACGUUUAACGG	............((((((.(((.((((............&)))))))))))))..........................	14.9358	3.9942
731	Wy_PB1	+	Wy_NA	+	803	632	221	784	822	613	651	-18.7	AAGCAACUUUGAAAUCGAUCUUCGUAAACGCUUUUCGAA&ACUUUUACGUUGACGAUCGAAGUAAAUGUUACCCUCCGA	.(((((((((((..(((.((..((((((...........&...))))))..))))))))))))...)))).........	14.9279	3.99348
575	PR8_PA	+	PR8_NS	+	1367	292	184	1348	1386	273	311	-21	UCUUCCUUAAUAAAGUGUAGUCUCCACAGAGUGACGUCU&AGACAUGGACGCAGCGCAAUGGAUUGACUGUACUGAGAA	.............(((((((((((((....(((.(((((&......)))))...)))..))))..))))))))).....	14.9168	3.99248
378	PR8_PA	+	PR8_HA	+	1216	368	272	1197	1235	349	387	-13.3	CGUUAUACUAUCACUACUUGGUCUUAACUCCAGCGAACG&AUACAAUAGGUCCUCUAAAGUAGCUGAUACUCCUCGACU	((......(((((((((((((.((((.............&......)))).))....)))))).))))).....))...	14.8903	3.99008
443	PR8_PA	+	PR8_M	+	1735	154	291	1716	1754	135	173	-17.2	ACACUCUUGUUUACCUUGGAGUUUUUAAUUUUACUUUAC&GGCUAGAACUCCAAGAGUACCUUACCGAUUUCUGUUCUG	...........((((((((((((((..............&....))))))))))).)))....................	14.8718	3.98839
577	PR8_PA	+	PR8_NS	+	1201	807	280	1182	1220	788	826	-10.9	ACAUCCACUAAACUUCGUUAUACUAUCACUACUUGGUCU&AUUGUAAAUACGUUCGGAAUGUAGAUAACGAACUUCACC	.............((((((((.((((.............&....................)))))))))))).......	14.8622	3.98752
215	PR8_NP	+	PR8_M	+	341	71	231	322	360	52	90	-26	CCUCCUGGAUAUAUGUCCUCUCAUUUGCCUUUCACCUAC&CAUGCAUGAGAGAUAGUAGGGCAGUCCGGGGGAGUUUCG	.(((((((((...((((((.....(((.((((((.....&......)))))).))).))))))))))))))).......	14.8434	3.98581
295	PR8_NP	+	Wy_NA	+	1142	1062	183	1123	1161	1043	1081	-6.5	UGAUCUCCUCAAGUUUAACGAAGGUUACUUUUAUACCUC&UUACUCCUUCCACCAGUACCUCACUUUCCGACCCGUAAA	...................(((((...............&.....))))).............................	14.7515	3.97742
145	PR8_M	+	PR8_NS	+	73	716	231	54	92	697	735	-13	UGCAUGAGAGAUAGUAGGGCAGUCCGGGGGAGUUUCGGC&CUUGUUAAUCCAGUCUUCAAACUUCUUUAUUCUACCAAC	.................((.((...((((((((((.(((&............)))...))))))))))...)).))...	14.7226	3.97477
7	PR8_HA	+	PR8_M	+	181	927	239	162	200	908	946	-14.2	UGUGUGAGACAAUUGGACGAGCUUCUGUCGGUGUUGCCU&CCUUCCUCACGGUUUCAGAUACUCCCUUCUUAUAGCUUU	..(((((((.....((..(((..((((...(((......&.......))).....))))..))))).))))))).....	14.6952	3.97225
734	Wy_PB1	+	Wy_NA	+	814	1430	228	795	833	1411	1449	-19.1	AAAUCGAUCUUCGUAAACGCUUUUCGAACUUGUCAGACC&GUUAGAGUACGGAUAUAUUCGAAAGCGUUAAAAUCUUUU	...............(((((.(((((((..((((..((.&......))...))))..))))))))))))..........	14.611	3.96449
603	Wy_PB1	+	PR8_HA	+	675	196	309	656	694	177	215	-18.2	CUCACUUAUUCUCUCCGAUAGAUUAUUCUCGAAACUGUA&GACGAGCUUCUGUCGGUGUUGCCUUUUGAUACAUCUAAU	..............((((((((.....((((........&..))))..)))))))).......................	14.5759	3.96124
184	Wy_NA	+	PR8_M	+	1360	420	233	1341	1379	401	439	-14	UGUCAUAACAACACAAAACACCGUGGAGUCCAUGUAUAC&UCAACAUACCCGGAGUAUAUGUUGUCCUACCCCCGACAC	.......((((((....((.(((.((.............&........))))).))...))))))..............	14.5737	3.96104
515	PR8_PA	+	PR8_NP	+	1300	175	246	1281	1319	156	194	-22.1	AAGUUCGACCUAUCUCGAGCUACUCUAACCUCUUCUACA&UGCUAAGAUGUAGGUUUACACGUGGCUUGAGUUUGAGUC	......(((.((.((((((((((...(((((..(((...&.....)))...))))).....))))))))))..)).)))	14.426	3.94729
809	Wy_PB1	+	PR8_NP	+	1245	295	293	1226	1264	276	314	-20.8	GUAGUAACUCGGGACCCUACUACUACCCGUACAAGUUGU&UAUGGAACUUCUUGUAGGGUCACGCCCCUUUCUAGGAUU	.........((.((((((((......(((((........&)))))........)))))))).))...............	14.3897	3.94389
254	PR8_NP	+	Wy_NA	+	157	224	185	138	176	205	243	-23.2	UUACUAACCACCUUAACCUGCUAAGAUGUAGGUUUACAC&UUGUCUCUAUCACAUAGACUGGUUGUGGUGGUAUCUCUU	......((((((.(((((..(((.((((.(((.......&...))).))))...)))...))))).)))))).......	14.2867	3.93421
130	PR8_HA	+	PR8_NS	+	556	851	253	537	575	832	870	-19.4	CUCUUCCUCCCGAGUAUGGGUUUCGACUUUUUAAGAAUA&CUCUAUUCUUGAAAGAGCAAAGUCGAAUAAAUCAUGAUU	..............(((((..((((((((((((((((((&...)))))))))))......)))))))....)))))...	14.1662	3.92279
646	Wy_PB1	+	PR8_M	+	225	624	154	206	244	605	643	-18.8	GACCCCGUGGGGUUGAGUUGGGUUAACUACCUGGUGAUG&CCUAGCUCACUCGUUCGUCGUCUCCGGUACCUCCAACGA	................((((((.....((((.((.((((&..................)))).))))))..))))))..	14.0911	3.91563
148	PR8_M	+	PR8_NS	+	213	704	213	194	232	685	723	-13	UUCCCCUAAAAUCCUAAACACAAGUGCGAGUGGCACGGG&CUCUUUACCGCCCUUGUUAAUCCAGUCUUCAAACUUCUU	...................(((((.(((.((((...(((&))).))))))).)))))......................	14.0733	3.91392
669	Wy_PB1	+	PR8_M	+	1148	639	201	1129	1167	620	658	-16.3	GGGCGUCUUUACGAUCGUUUGUAACUGGACUUCAUAAAG&CGUCGUCUCCGGUACCUCCAACGAUCAGUCCGAUCUGUU	..........(((((((((.((.((((((..........&.......))))))))....))))))).))..........	14.0079	3.90765
265	PR8_NP	+	Wy_NA	+	95	1405	236	76	114	1386	1424	-26.2	CUUGUCUACCUCUGACUACCUCUUGCGGUCUUACGGUGA&CGAGUACCGGACUACCCCGCCUGUAGUUAGAGUACGGAU	...((((..((((((((((.....((((.....(((((.&....))))).......))))..))))))))))...))))	13.8407	3.89148
362	PR8_PA	+	PR8_HA	+	649	683	193	630	668	664	702	-18.7	UCUUUCCAAACUUUAGUGUCCUUGUUACGCGUUCGAACG&UUUUACGAAUACAGAGACAUCACUGAAGUUUAAUAUUGU	.......(((((((((((((.((((....(((.......&....)))...)))).))))...)))))))))........	13.7952	3.88706
143	PR8_M	+	PR8_NS	+	82	458	173	63	101	439	477	-21.6	GAUAGUAGGGCAGUCCGGGGGAGUUUCGGCUCUAGCGUG&AACUGGCCGACCUCUGAGAUUAUAACGAUUCCCGAAAGU	.......(((.((((((((((....(((((..(((....&..))))))))))))))..........)))))))......	13.7937	3.88692
264	PR8_NP	+	Wy_NA	+	224	1361	197	205	243	1342	1380	-13.8	CCUGCCAACUAGGUUUUGUCGAAUUGUUAUCUCUCUUAC&GUCAUAACAACACAAAACACCGUGGAGUCCAUGUAUACC	.((.(((.....(((((((....(((((((.........&...))))))).)))))))....)))))............	13.7483	3.88248
277	PR8_NP	+	Wy_NA	+	781	561	249	762	800	542	580	-24.6	CCUAGUUCACUCUCUCUCGGCCUUGGGUCCCUUACGACU&ACGUAUCGUACCAGGUCGAGUUCAACAGUGCUACCUUUU	....((.((((....(((((((.(((......((((...&.)))).....))))))))))......))))..)).....	13.6194	3.86981
154	PR8_M	+	PR8_NS	+	509	752	181	490	528	733	771	-15.4	ACUGAGGGUCGUAGCCAGAGUAUCCGUUUACCACUGUUG&AACUAACUUCUUCACUCUGUGUUUGACUUCUAUUGUCUC	.....((((((.(((((((((..................&.............)))))).)))))))))..........	13.5537	3.86331
795	Wy_PB1	+	PR8_NP	+	528	281	272	509	547	262	300	-18.4	CCGAUUAUCUAAAGGAGUUCCUACACUACCUUAGUUACC&CUUUCCUCUUUAUUUAUGGAACUUCUUGUAGGGUCACGC	.((....((((((((((((((..................&.................)))))))))).))))....)).	13.5272	3.86069
586	PR8_PA	+	PR8_NS	+	2193	208	173	2174	2212	189	227	-24.3	UCAACACCGUCACGAUGAUAAACGAUAGGUAUGACAGGU&UUCUGUCGGUGUGCACGACCUUUCGUCUAUCACCUCGCC	............((((((((.((((.((((.(((((((.&.))))))).........)))).)))).)))))..)))..	13.506	3.85858
681	Wy_PB1	+	PR8_M	+	1733	73	182	1714	1752	54	92	-22.6	CCUCUGUGUGUUUAAGUCUGCUCUUCUAGUAAGCUCGAU&UGCAUGAGAGAUAGUAGGGCAGUCCGGGGGAGUUUCGGC	((((((...........(((((((.(((.....((((..&....))))...))).)))))))..)))))).........	13.4695	3.85494
114	PR8_HA	+	PR8_NP	+	1517	830	193	1498	1536	811	849	-17.9	UACUUACGUACCUUUCACAUUCUUUACCCUGAAUACUAA&GAGUGAAAAGAUCGUGCCAGACGUGAGUAUAACUCUCCC	(((((((((..((..(((..(((((..............&......)))))..)))..)))))))))))..........	13.1832	3.82611
570	PR8_PA	+	PR8_NS	+	917	556	193	898	936	537	575	-19.5	UAACUCCUGGGUUCAGUACUUCCUCUCCCUUAUGGCGAU&CGACUCCUACAGUUUUUACGUCAACCUCAGGAGUAGCCU	..((((((((((....................(((((..&..................)))))))).))))))).....	13.136	3.8213
326	PR8_NP	+	PR8_NS	+	1013	445	134	994	1032	426	464	-21.3	UCUGGUUUACUCUUAGGUCGUGUGUUCUCAGUUGACCAC&AAGUCACACUAAAAACUGGCCGACCUCUGAGAUUAUAAC	.........(((..((((((...(((...(((((((...&..)))).)))...)))....))))))..)))........	13.0244	3.80987
270	PR8_NP	+	Wy_NA	+	582	626	184	563	601	607	645	-15.9	GAUCCUCCAGACCUCGGCGUCCACGACGUCAGUUUCCUC&CCUACUACUUUUACGUUGACGAUCGAAGUAAAUGUUACC	..........((.(((((((...((((((.(((......&......)))...))))))))).)))).))..........	12.932	3.80033
572	PR8_PA	+	PR8_NS	+	1030	674	251	1011	1049	655	693	-24.2	UUAUUUAGGUUUAAUAGAAGACAGUACCUUCGUUCAUGA&CCUCUGGAGGUGAGUGAGGUUUUGUCUUUGCUCUUUACC	.......(((......((((((((.(((.((((((((..&.........))))))))))).)))))))).......)))	12.9048	3.79751
255	PR8_NP	+	Wy_NA	+	453	231	205	434	472	212	250	-18.3	GCCGACCAGACUGAGUGUACUACUAGACCGUAAGGUUAA&UAUCACAUAGACUGGUUGUGGUGGUAUCUCUUCCUUUAU	........((..(((.(((((((((((((((...((...&....))....)).)))).)))))))))))).))......	12.7376	3.78006
846	Wy_PB1	+	PR8_NS	+	1154	710	245	1135	1173	691	729	-11.9	CUUUACGAUCGUUUGUAACUGGACUUCAUAAAGUUACUU&ACCGCCCUUGUUAAUCCAGUCUUCAAACUUCUUUAUUCU	..........(((((..((((((................&..............))))))...)))))...........	12.6914	3.7752
260	PR8_NP	+	Wy_NA	+	292	761	220	273	311	742	780	-16.4	AUUUAUGGAACUUCUUGUAGGGUCACGCCCCUUUCUAGG&CUGACUACCCUCACGAAGUCCUUUUCGACUAUGAUUUUA	......((.(((((.((.(((((................&......))))))).)))))))..................	12.6825	3.77427
653	Wy_PB1	+	PR8_M	+	529	147	161	510	548	128	166	-15.3	CGAUUAUCUAAAGGAGUUCCUACACUACCUUAGUUACCU&UUCUUGUGGCUAGAACUCCAAGAGUACCUUACCGAUUUC	......(((...(((((((...........(((((((..&.....)))))))))))))).)))................	12.6633	3.77223
310	PR8_NP	+	PR8_NS	+	581	662	188	562	600	643	681	-18.1	GGAUCCUCCAGACCUCGGCGUCCACGACGUCAGUUUCCU&CAUUACUCUUACCCUCUGGAGGUGAGUGAGGUUUUGUCU	.........((((((((((.((((.((.((.((......&.......)).))..)))))).))...)))))))).....	12.6356	3.76931
236	PR8_NP	+	PR8_M	+	691	847	232	672	710	828	866	-11.5	ACUCUUACCUGCUUUUUGUUCUUAACGAAUACUUUCUUA&UGUAACACCUAAGAACUAGCAGAAAAAAAGUUUACGUAA	........(((((....(((((((...............&.........))))))).))))).................	12.626	3.76829
386	PR8_PA	+	PR8_HA	+	1491	1365	266	1472	1510	1346	1384	-14.2	AAGGUUACUAUUCGUUCACAUCUUGAUUCCUCCCUUCCG&ACGUCUUAACAAUCAAGAUGACCUUUUACUUUCCUGAGA	(((((.............((((((((((...........&..........)))))))))))))))..............	12.4978	3.75465
560	PR8_PA	+	PR8_NS	+	599	182	217	580	618	163	201	-23.4	CCGGAGACCCUAAGGAAAGCAGUCAGGCUCUCUCCUCUU&CCCCGUCAUGAGAGCCAGACCUGUAGUUCUGUCGGUGUG	......(((...((((..((((((.(((((((.......&.........))))))).))).)))..))))...)))...	12.4309	3.74748
395	PR8_PA	+	PR8_HA	+	1655	650	221	1636	1674	631	669	-11.6	CUCUUCAUGACACAAGAACUCUAUCCUCUAUACGAAUAU&UGUCAUUCCUUGUUGUCUUAGAGAUAGUCUUACUUUUAC	.............((((...((((.(((((.((((....&............))))..)))))))))))))........	12.3205	3.73557
694	Wy_PB1	+	PR8_M	+	2127	931	201	2108	2146	912	950	-15.7	ACAAGCUCUUUAAAAAGGGAUCAUCAAGUAUAUCCUCUG&CCUCACGGUUUCAGAUACUCCCUUCUUAUAGCUUUCCUU	..(((((...(((.(((((.......(((((.....(((&.....)))......)))))))))).))).))))).....	12.3017	3.73354
584	PR8_PA	+	PR8_NS	+	1841	171	149	1822	1860	152	190	-15.7	AGGAGACAGUUUCUCUUUCUGUACUGGUUUCUCAAGAAA&GGAUUCUCCUUCCCCGUCAUGAGAGCCAGACCUGUAGUU	.((..((((...........((.((((.((((((.((..&................)).))))))))))))))))..))	12.2172	3.72435
647	Wy_PB1	+	PR8_M	+	214	760	157	195	233	741	779	-22.1	UUUAUGUCUUUGACCCCGUGGGGUUGAGUUGGGUUAACU&GGAUAGUCUUUGCUUACCCCCACGUCUACGUUGCCAAGU	................(((((((.(((((.((((((...&...))))))..))))).)))))))...............	12.0318	3.70396
311	PR8_NP	+	PR8_NS	+	542	748	176	523	561	729	767	-18.7	CUAGGGUCCUACACGAGAGACUACGUUCCAAGUUGAGAG&UACCAACUAACUUCUUCACUCUGUGUUUGACUUCUAUUG	.(((((((..(((((((.((....(((...(((((....&...))))))))....)).))).))))..)))).)))...	12.0236	3.70306
142	PR8_M	+	PR8_NS	+	179	327	151	160	198	308	346	-23.6	CGAUUUCUGUUCUGGUUAGGACAGUGGAGACUGAUUCCC&AGAACUCCUUUACAGUUCCCUGACCAGGUACGAGUAUGG	....(((.((((((((((((((.((((((..........&.......)))))).))..)))))))))).))))).....	11.8184	3.68014
670	Wy_PB1	+	PR8_M	+	1156	735	145	1137	1175	716	754	-17.7	UUACGAUCGUUUGUAACUGGACUUCAUAAAGUUACUUAG&UUACUAGAAGAACUUUUAAACGUCCGGAUAGUCUUUGCU	...(((....((((..((((((.....((((((..((((&...))))...)))))).....))))))))))...)))..	11.7818	3.67602
223	PR8_NP	+	PR8_M	+	444	404	161	425	463	385	423	-13.9	UGCUACGUUGCCGACCAGACUGAGUGUACUACUAGACCG&ACGACCACGUGAACGGUCAACAUACCCGGAGUAUAUGUU	....((((..(((.......(((.(((..(((.....((&.)).....))).))).))).......))).....)))).	11.763	3.6739
573	PR8_PA	+	PR8_NS	+	1210	188	161	1191	1229	169	207	-22.3	AAACUUCGUUAUACUAUCACUACUUGGUCUUAACUCCAG&CAUGAGAGCCAGACCUGUAGUUCUGUCGGUGUGCACGAC	.....((((((((((((.(((((..(((((...(((((.&..)).)))..))))).)))))...)).)))))).)))).	11.5867	3.65383
289	PR8_NP	+	Wy_NA	+	1373	397	178	1354	1392	378	416	-14.3	UGUAGACUGUACUCCUGGCUUUAGUAUUCCUACUACCUU&GAAUACACAGUACGCUAGGACUGUUCACAAUAGUUAAAC	(((.(((.((...((((((((..((((((..........&))))))..))...)))))))).))).)))..........	11.5682	3.6517
319	PR8_NP	+	PR8_NS	+	828	657	173	809	847	638	676	-13.6	UAGAGUGAAAAGAUCGUGCCAGACGUGAGUAUAACUCUC&UUCGUCAUUACUCUUACCCUCUGGAGGUGAGUGAGGUUU	.............((((.(((((.(((((..........&............)))))..)))))..)))).........	11.5501	3.64963
576	PR8_PA	+	PR8_NS	+	1201	514	181	1182	1220	495	533	-13.9	ACAUCCACUAAACUUCGUUAUACUAUCACUACUUGGUCU&CAACCGCUUUAAAGUGGUAACGGAAGAGAAGGUCCUGUA	..(((..((....(((((.....(((((((...((((..&..))))......))))))))))))..))..)))......	11.5128	3.64534
737	Wy_PB1	+	Wy_NA	+	1070	529	329	1051	1089	510	548	-13.4	UACAAGAGUUUGUUUUACCGUUCUGACCCUUUUCCUAUG&CACAAGGUAAAGUAGACCCCUGGUUCGUUCACACGUAUC	.......((((((((((((....................&.....))))))))))))......................	11.3926	3.6314
568	PR8_PA	+	PR8_NS	+	916	305	157	897	935	286	324	-18.9	GUAACUCCUGGGUUCAGUACUUCCUCUCCCUUAUGGCGA&GCGCAAUGGAUUGACUGUACUGAGAACUCCUUUACAGUU	..((((...(((((((((((......(((......(((.&.)))...)))......))))))))...))).....))))	11.3731	3.62913
305	PR8_NP	+	PR8_NS	+	474	416	135	455	493	397	435	-20.3	ACUAGACCGUAAGGUUAAACUUACUACGUUGAAUAGUCU&ACCUAUUCUUGUAGUAUGACUUUCGCUUGAAGUCACACU	....(((..((((........(((((((..((((((...&..)))))).))))))).........))))..))).....	11.3175	3.62264
251	PR8_NP	+	PR8_M	+	1302	965	153	1283	1321	946	984	-9	GUCAUGUCUCUUUAGAGGGAAAACUGUCUUGUUGGUAAU&UCCUUGUCGUCUCACGACACCUACGACUGCUACCAGUAA	..((.(((.......(((......((((.((.((((((.&...))))))...)).)))))))..)))))..........	11.2812	3.61838
672	Wy_PB1	+	PR8_M	+	969	927	189	950	988	908	946	-17.1	CCUUACUUUUAGUUUUGGGAGCUUACAAAAACCGCUACU&CCUUCCUCACGGUUUCAGAUACUCCCUUCUUAUAGCUUU	.....((...((....(((((.......((((((.....&.........))))))......)))))..))...))....	11.2076	3.6097
750	Wy_PB1	+	Wy_NA	+	1201	1248	126	1182	1220	1229	1267	-10.5	CUUCUUUUAACUCUUUUAUUCCGGAGAAGAUUAUCUACC&AGGCCAAUAAGACCAUAAAAGAGACAACUUCCGUUUUCG	..........(((((((((...((...............&............)))))))))))................	11.1518	3.60309
312	PR8_NP	+	PR8_NS	+	667	673	202	648	686	654	692	-19.4	GUUACUAGCCUUGAAGACCUCCCCACUCUUACCUGCUUU&CCCUCUGGAGGUGAGUGAGGUUUUGUCUUUGCUCUUUAC	......(((...((((((..((.(((((..((((.....&........))))))))).))....)))))))))......	11.1053	3.59757
583	PR8_PA	+	PR8_NS	+	1849	81	180	1830	1868	62	100	-19.8	GUUUCUCUUUCUGUACUGGUUUCUCAAGAAACUCUUGUU&AACGAAAGAAACCGUACAGGCGUUUGCUCAACGUCUGGU	.........(((((((.(((((((...............&......))))))))))))))...................	10.8257	3.56386
301	PR8_NP	+	PR8_NS	+	228	464	145	209	247	445	483	-18.1	CCAACUAGGUUUUGUCGAAUUGUUAUCUCUCUUACCACG&CCGACCUCUGAGAUUAUAACGAUUCCCGAAAGUGGCUUC	....(((..(((((..((((((((((.((((......((&.))......))))..)))))))))).))))).)))....	10.8072	3.5616
271	PR8_NP	+	Wy_NA	+	670	675	214	651	689	656	694	-16.9	ACUAGCCUUGAAGACCUCCCCACUCUUACCUGCUUUUUG&CUAUCAUAACAAAGUACCAGGUUUUUUUAGGAGUCCUGG	.((((.......((.((((........(((((..(((((&.........)))))...))))).......))))))))))	10.7524	3.55488
733	Wy_PB1	+	Wy_NA	+	710	1273	263	691	729	1254	1292	-16.5	UGUAACUUGUGCUACUGGUUUCUACGUCUCUCUCCAUUU&AACUUCCGUUUUCGACGUAGUUAGCCACGAAAAUACACC	((((..(((((...((((...(((((((...........&.............))))))))))).)))))...))))..	10.6412	3.54117
225	PR8_NP	+	PR8_M	+	466	917	226	447	485	898	936	-17.6	AGUGUACUACUAGACCGUAAGGUUAAACUUACUACGUUG&CCGGAAGAUGCCUUCCUCACGGUUUCAGAUACUCCCUUC	(((((.((...(((((((.(((............((...&.))...........))).))))))).)))))))......	10.5852	3.53421
302	PR8_NP	+	PR8_NS	+	234	522	131	215	253	503	541	-19.2	AGGUUUUGUCGAAUUGUUAUCUCUCUUACCACGAGAGAC&UUAAAGUGGUAACGGAAGAGAAGGUCCUGUAUGACGACU	.....((((((.((....((((((((((((((.......&.....)))))).....))))).)))...)).))))))..	10.4639	3.51903
327	PR8_NP	+	PR8_NS	+	1189	524	133	1170	1208	505	543	-16.9	UAGUUCAUGUGAACUUGACUCUUCGUCCAUGACCCGGUA&AAAGUGGUAACGGAAGAGAAGGUCCUGUAUGACGACUCC	.((((((((.((.(((..((((((((((((.........&...))))..))).)))))))).))...)))))..)))..	10.418	3.51323
278	PR8_NP	+	Wy_NA	+	878	550	214	859	897	531	569	-19.7	GUGUUCAGGACGGACGGACGGACACACAUACCUGGACGG&GGUUCGUUCACACGUAUCGUACCAGGUCGAGUUCAACAG	.((((.((..(((..((((((.......(((.(((((((&...)))))))...))))))).))...)))..)).)))).	10.334	3.50259
652	Wy_PB1	+	PR8_M	+	592	65	174	573	611	46	84	-16.1	UGUGAAAGUUUCUUUUUCCUCUCAUUCUCUGUUGUACUG&GCUUUGCAUGCAUGAGAGAUAGUAGGGCAGUCCGGGGGA	................((((((......(((((.(((((&...................))))).)))))...))))))	9.9734	3.45594
330	PR8_NP	+	PR8_NS	+	1150	821	132	1131	1169	802	840	-10.6	UCAAGUUUAACGAAGGUUACUUUUAUACCUCUGAUACCU&CGGAAUGUAGAUAACGAACUUCACCUCGUUCUCUAUUCU	........((((.((((............((((...((.&.))....))))...........)))))))).........	9.96328	3.45461
673	Wy_PB1	+	PR8_M	+	1218	918	163	1199	1237	899	937	-19.1	AUUCCGGAGAAGAUUAUCUACCGUGUCGUAGUAACUCGG&CGGAAGAUGCCUUCCUCACGGUUUCAGAUACUCCCUUCU	...(((((((((..(((((.(((................&))).))))).)))).)).)))..................	9.84324	3.43872
303	PR8_NP	+	PR8_NS	+	586	283	159	567	605	264	302	-23.8	CUCCAGACCUCGGCGUCCACGACGUCAGUUUCCUCAACC&UGGUACCGGAGACAUGGACGCAGCGCAAUGGAUUGACUG	.((((.......(((((((........((((((...(((&.)))...)))))).))))))).......)))).......	9.79632	3.43247
313	PR8_NP	+	PR8_NS	+	743	660	146	724	762	641	679	-10.2	UUUCCCUUUAAAGUUUGACGACGUGUUUUUCGUUACUAC&GUCAUUACUCUUACCCUCUGGAGGUGAGUGAGGUUUUGU	.(((((((((.((..(((.((.(((..............&.....))))))))..)).)))))).)))...........	9.77829	3.43006
661	Wy_PB1	+	PR8_M	+	703	788	161	684	722	769	807	-11.9	UCGAAACUGUAACUUGUGCUACUGGUUUCUACGUCUCUC&CGUUGCCAAGUUCACUAGGAGAGUGAUAACGGCGUUUAU	(((..(((....((.(((..((((((....(((......&))).)))).)).))).))...))).....))).......	8.96201	3.31644
117	PR8_HA	+	PR8_NP	+	1334	1012	192	1315	1353	993	1031	-15.8	UACUACCUAAAGACCUGUAAACCUGUAUAUUACGUCUUA&GUCUGGUUUACUCUUAGGUCGUGUGUUCUCAGUUGACCA	(((.((((.((((...(((((((................&....))))))))))))))).)))................	8.47989	3.24487
306	PR8_NP	+	PR8_NS	+	397	514	125	378	416	495	533	-24.1	ACUGUUUCUUCUUUAUUCCGCUUAGACCGCGGUUCGAUU&CAACCGCUUUAAAGUGGUAACGGAAGAGAAGGUCCUGUA	(((.((((((((.....((((((.....((((((.....&.))))))....))))))....)))))))).)))......	7.99729	3.16949
321	PR8_NP	+	PR8_NS	+	753	816	120	734	772	797	835	-21.7	AAGUUUGACGACGUGUUUUUCGUUACUACCUAGUUCACU&ACGUUCGGAAUGUAGAUAACGAACUUCACCUCGUUCUCU	......(((((.(((...(((((((((((...((((...&.......)))))))).)))))))...))).)))))....	7.97779	3.16636
660	Wy_PB1	+	PR8_M	+	615	851	136	596	634	832	870	-15.5	AUUCUCUGUUGUACUGGUUCUUUUACCAGUGUGUUUCUU&ACACCUAAGAACUAGCAGAAAAAAAGUUUACGUAAAUGG	....((((.....(((((((((.....((.((((.....&)))))))))))))))))))....................	7.05135	3.00923
308	PR8_NP	+	PR8_NS	+	468	649	118	449	487	630	668	-16.1	UGUACUACUAGACCGUAAGGUUAAACUUACUACGUUGAA&CGAACCUCUUCGUCAUUACUCUUACCCUCUGGAGGUGAG	..((((.(((((..((((((.(((.......(((..((.&......))..)))..))).))))))..))))).))))..	6.12294	2.83247
307	PR8_NP	+	PR8_NS	+	463	587	121	444	482	568	606	-12.9	CUGAGUGUACUACUAGACCGUAAGGUUAAACUUACUACG&AGUAGCCUCCUGAACUUACCUUACUAUUGUGUCAAGCUC	..((((....(((......(((((((........((((.&.))))............)))))))....)))....))))	6.07627	2.82299

## Sheet: PR8_Wy_PB1_NAud-sub
number	aSeq	aStrand	bSeq	bStrand	aPeak	bPeak	valuePeak	pai	paj	pbi	pbj	peak_mfe	peak_RNA	peak_structure	RPM_mean	log2(RPM+1)
157	PR8_M	+	PR8_NS	+	632	276	27717	613	651	257	295	-36.2	ACUCGUUCGUCGUCUCCGGUACCUCCAACGAUCAGUCCG&AUUUUACUGGUACCGGAGACAUGGACGCAGCGCAAUGGA	.(((((((((.((((((((((((................&........))))))))))))))))))).)).........	2069.97	11.0161
19	PR8_HA	+	PR8_M	+	1115	83	24278	1096	1134	64	102	-21.1	CCCCUACCUGACCUUACUAUCUACCUACCAUACCAAUAG&AUAGUAGGGCAGUCCGGGGGAGUUUCGGCUCUAGCGUGU	(((((..(((.(((((((((...................&))))))))))))...)))))...................	1791.78	10.808
772	Wy_PB1	+	Wy_NA	+	2028	536	25311	2009	2047	517	555	-29.7	GAUGUGUGAGGACCUAAGGGUUCUCCUUGGCGAGAUAAG&UAAAGUAAACCCUUGGUCCGUUCACACAUAUCGUACCAG	.(((((((((((((.(((((((.................&.......))))))))))))..))))))))..........	1785.81	10.8032
963	PR8_PB2	+	PR8_NP	+	1385	559	27829	1366	1404	540	578	-24.9	GUUUUAACCCCUCAACUUGGAUAGCUGUUACACUACCCU&AGACUACGUUCCAAGUUGAGAGGGAUCCUCCAGACCUCG	.......(((((((((((((((((...............&...)))...))))))))))).)))...............	1764.41	10.7858
762	Wy_PB1	+	Wy_NA	+	1553	1016	24003	1534	1572	997	1035	-23	UUAAAAUCGUACCUCGACGGGUCAAAACCUCACAGACCU&GUCUUUUUUGCUGUCGAGGUCGUCAUCGGUAACGAACCU	......(((((((..((((.......(((((((((....&..........)))).)))))))))...)))).)))....	1452.37	10.5052
926	PR8_PB2	+	PR8_M	+	1275	190	18549	1256	1294	171	209	-26.7	ACUAUUUUCGUCAGUCUCCACUAGACUUAAAGCAGUUAU&CUGGUUAGGACAGUGGAGACUGAUUCCCCUAAAAUCCUA	.........(((((((((((((...(((((..(((....&))).)))))..)))))))))))))...............	1363.11	10.4137
918	PR8_PB2	+	PR8_HA	+	1990	715	14755	1971	2009	696	734	-26.3	ACAUUCCCCGUUAAGAGGACAUAAGUUGAUAUUGUUCCG&AUAUUGUCCUCUAAAUGGGGCCUUUAUCGUCUUUCUGGG	.....(((((((.((((((((..................&....)))))))).)))))))...................	1064.08	10.0567
988	PR8_PB2	+	PR8_PA	+	811	136	13847	792	830	117	155	-17.3	ACUAGUUUCGAACUAAUAACGACGAUCCUUGUAUCACUC&UUGUUUGUUUAAACGUCGUUAUACGUGAGUGAACCUUCA	...((.((((.((..(((((((((...............&.............)))))))))..))...)))).))...	1061.02	10.0526
1028	PR8_PB2	+	Wy_PB1	+	1063	91	16964	1044	1082	72	110	-24.8	CUCUCUCCUUCUCCACGAAUGCCCGUUAGAAGUUUGUAA&ACGGUAUUCGUGGUGUAAGGGAAUAUGACCUCUAGGAGG	...((((((((((((((((((.((((.............&)))))))))))))....))).............))))))	963.091	9.91303
1006	PR8_PB2	+	PR8_PA	+	1385	2151	14297	1366	1404	2132	2170	-21.4	GUUUUAACCCCUCAACUUGGAUAGCUGUUACACUACCCU&UACGAAGAACCAAGUUGAGGAAGGAAUGUGUACGUAACU	.......(((((((((((((.....(((...........&.))).....)))))))))))..))...............	946.506	9.88799
163	Wy_NA	+	PR8_M	+	367	83	10897	348	386	64	102	-20.2	GACCACCCCUGUAGACCCACUGUUCUCUUGGAAUACACA&AUAGUAGGGCAGUCCGGGGGAGUUUCGGCUCUAGCGUGU	...(((.....((((.((...(((((((((((.......&............)))))))))))...)).))))..))).	920.401	9.84769
180	Wy_NA	+	PR8_M	+	1228	188	12769	1209	1247	169	207	-29.4	AUCAACUGUCUCCAUUGUCCAGGCCAAUAAGACCAUAAA&UUCUGGUUAGGACAGUGGAGACUGAUUCCCCUAAAAUCC	((((...(((((((((((((.(((((.............&...))))).))))))))))))))))).............	885.675	9.79226
896	PR8_PB2	+	PR8_HA	+	281	876	12857	262	300	857	895	-27.8	UCAUUUUACUUACUACGGCCUAGUCUGGCUCACUACCAU&UCCGAAACCCAGGCCGUAGUAGUGGAGUUUGCGUAGUUA	..(((((((.(((((((((((.((.(((...........&.)))..))..))))))))))))))))))...........	831.411	9.70115
690	Wy_PB1	+	PR8_M	+	2015	775	12883	1996	2034	756	794	-25.2	CUACGGCAACGUUGAUGUGUGAGGACCUAAGGGUUCUCC&ACCCCCACGUCUACGUUGCCAAGUUCACUAGGAGAGUGA	....((((((((.((((((...........((((.....&)))).)))))).))))))))...................	798.232	9.64247
937	PR8_PB2	+	Wy_NA	+	794	233	12747	775	813	214	252	-23.9	CACUCCUUACUACUACAACUAGUUUCGAACUAAUAACGA&UCACAUAGACUGGUUGUGGUGGUAUCUCUUCCUUUAUAC	.......((((((((((((((((((..............&......))))))))))))))))))...............	772.506	9.59527
269	PR8_NP	+	Wy_NA	+	630	234	14088	611	649	215	253	-24.9	ACCACUACCUUAACCAGUCUUACUAGUUUGCACCCUAGU&CACAUAGACUGGUUGUGGUGGUAUCUCUUCCUUUAUACG	...((((((.((((((((((...................&.....)))))))))).)))))).................	747.544	9.54794
1003	PR8_PB2	+	PR8_PA	+	1238	826	12066	1219	1257	807	845	-23.3	UAUUAACACCGGUACCAUAAAAGUGUUCUCCUAACAUAC&CUUUUGUUGUGGUGCUGGUGAAUCUGAAGGCUUACCCGG	......((((((((((((((...................&......))))))))))))))...................	733.42	9.52046
325	PR8_NP	+	PR8_NS	+	1203	283	10495	1184	1222	264	302	-27.5	UUGACUCUUCGUCCAUGACCCGGUAUUCCUGGUCUUCAC&UGGUACCGGAGACAUGGACGCAGCGCAAUGGAUUGACUG	......((.((((((((..((((((((............&.))))))))...)))))))).))................	699.181	9.45158
946	PR8_PB2	+	Wy_NA	+	1381	153	9926	1362	1400	134	172	-23.5	AAAAGUUUUAACCCCUCAACUUGGAUAGCUGUUACACUA&GUUAUACUUAAGUUGAGGGGGGGUUUGUUGGUUCACUAC	...........((((((((((((((((((..........&)))))..)))))))))))))...................	680.961	9.41354
317	PR8_NP	+	PR8_NS	+	893	361	8153	874	912	342	380	-29.9	GGACGGACACACAUACCUGGACGGCAUCGGUCACCCAUG&UAUGGGUUCGUCUUUCACCGUCCGGGAGAAACAUAGUCU	.(((...........(((((((((...(((..(((((((&)))))))))).......))))))))).........))).	658.305	9.3648
929	PR8_PB2	+	PR8_M	+	1724	444	8503	1705	1743	425	463	-26.7	CAAUUUUAAGUCACCAGGGUCUUGGGAUGUUACGAUAUG&UCCUACCCCCGACACUGGUGACUUCACCGUAAACCGGAC	.......((((((((((.(((..(((.............&.....)))..))).))))))))))...............	588.103	9.20238
951	PR8_PB2	+	Wy_NA	+	2226	235	11252	2207	2245	216	254	-21.4	CCGUUCCUCUGCACCACAACCAUUACUUUGCCUUUGCCC&ACAUAGACUGGUUGUGGUGGUAUCUCUUCCUUUAUACGG	...........(((((((((((...((.((.........&.)).))..)))))))))))....................	587.664	9.2013
527	PR8_PA	+	PR8_NP	+	1064	875	7659	1045	1083	856	894	-28	CAUGACCGUCUUGACGUCCUGUAACUCUUACUCCUCUUU&CGAGUGUUCAGGACGGACGGACGGACACACAUACCUGGA	..((.((((((...(((((((.(((.(((..........&.))).))))))))))...)))))).))............	574.325	9.16823
649	Wy_PB1	+	PR8_M	+	68	953	5714	49	87	934	972	-14.5	AAGGAUUUCCAAGGUCGCGUUUUACGGUAUUCGUGGUGU&UUCUUAUAGCUUUCCUUGUCGUCUCACGACACCUACGAC	.......((..((((..(((...((((....((.((...&.............)).))))))...)))..))))..)).	527.098	9.04466
648	Wy_PB1	+	PR8_M	+	53	955	7975	34	72	936	974	-25.1	UUAGGCUGAGAUGACAAGGAUUUCCAAGGUCGCGUUUUA&CUUAUAGCUUUCCUUGUCGUCUCACGACACCUACGACUG	.((((.((((((((((((((...................&..........)))))))))))))).....))))......	511.145	9.00041
1005	PR8_PB2	+	PR8_PA	+	1179	2009	8323	1160	1198	1990	2028	-22.1	GGUCCUCUAACUAAGUCGACUAUCACUCACCCUCUCUGC&CUUCCUAAAAGUCGACUUAGUUCUUUUGACGAAGAAUAG	.(((....(((((((((((((..................&.........))))))))))))).....))).........	507.015	8.98873
810	Wy_PB1	+	PR8_NP	+	1242	543	6633	1223	1261	524	562	-29.2	GUCGUAGUAACUCGGGACCCUACUACUACCCGUACAAGU&UAGGGUCCUACACGAGAGACUACGUUCCAAGUUGAGAGG	..((((((..((((((((((((.................&))))))))....))))..))))))...............	499.557	8.96739
56	PR8_HA	+	Wy_NA	+	1076	917	6294	1057	1095	898	936	-24.2	GGUCUCCAGAUAAACCUCGGUAACGGCCAAAAUAACUUC&GUUGACCUUUCCGAGGUUAUCCGGGUAGCAUCUAUAUUU	....(((.(((.((((((((.((.((.(((.........&.))).)))).))))))))))).)))..............	456.062	8.83625
51	PR8_HA	+	Wy_NA	+	781	559	6525	762	800	540	578	-25	UUGAUAAUGACCUGGAACGAUUUUGGGCCUCUGUGUUAU&ACACAUAUCGUACCAGGUCGAGUUCAACAGUGCUACCUU	((((...((((((((.(((((..........(((((...&))))).))))).))))))))...))))............	451.024	8.82026
839	Wy_PB1	+	PR8_NS	+	149	339	6557	130	168	320	358	-28.8	UGUCCCAUGUGGUACCUGUGUCAGUUGUCUUGUGUGGUU&CAGUUCCCUGACCAGGUACGAGUAUGGGUUCGUCUUUCA	...(((((((.(((((((.(((((....((.........&.))....))))))))))))..)))))))...........	433.232	8.76232
887	Wy_PB1	+	PR8_PA	+	2108	134	6984	2089	2127	115	153	-20.5	AUGGUCUUCACGACGUUGAACAAGCUCUUUAAAAAGGGA&CUUUGUUUGUUUAAACGUCGUUAUACGUGAGUGAACCUU	..(((.(((((((((((((((((((..............&....)))))))))).))))).......))))...)))..	429.018	8.74825
459	PR8_PA	+	Wy_NA	+	109	156	5033	90	128	137	175	-26.7	UCUCAUACCCCUCCUGGACUUUUAGCUUUGUUUGUUUAA&AUACUUAAGUUGAGGGGGGGUUUGUUGGUUCACUACGAC	...((.(((((((((.(((((..((..............&...)).))))).))))))))).))...............	425.438	8.73619
460	PR8_PA	+	Wy_NA	+	142	162	4899	123	161	143	181	-20.9	GUUUAAACGUCGUUAUACGUGAGUGAACCUUCAUACGAA&AAGUUGAGGGGGGGUUUGUUGGUUCACUACGACACACUU	........(((((........((((((((..((.((...&.............)).))..)))))))))))))......	419.938	8.71746
955	PR8_PB2	+	PR8_NP	+	145	883	6281	126	164	864	902	-28.3	CAUGUGUAGUCCUUCUGUCCUCUUCUUGGGUCGUGAAUC&CAGGACGGACGGACGGACACACAUACCUGGACGGCAUCG	.((((((.((((.(((((((...(((((...........&))))).))))))).))))))))))...............	414.204	8.69767
234	PR8_NP	+	PR8_M	+	870	618	5274	851	889	599	637	-22	GCCAACGAGUGUUCAGGACGGACGGACGGACACACAUAC&UACCGACCUAGCUCACUCGUUCGUCGUCUCCGGUACCUC	......(((.((...(((..(((((((((..........&................)))))))))...)))...)))))	407.77	8.67515
812	Wy_PB1	+	PR8_NP	+	1357	568	4665	1338	1376	549	587	-31.3	CCUACCCGAGGUUAGGAGGCUGCUGAAACGGGAGUAUCA&UCCAAGUUGAGAGGGAUCCUCCAGACCUCGGCGUCCACG	...((((((((((.(((((((.((.((...(((......&)))...)).)).))...))))).)))))))).)).....	403.72	8.66078
853	Wy_PB1	+	PR8_NS	+	2180	274	5495	2161	2199	255	293	-29	UCGUACCACCUCCGGUACCACAGAUCCCGGGCCUAACUA&GAAUUUUACUGGUACCGGAGACAUGGACGCAGCGCAAUG	.(((.(((.(((((((((((...................&.........)))))))))))...))))))..........	403.645	8.66051
949	PR8_PB2	+	Wy_NA	+	1670	227	6865	1651	1689	208	246	-27.2	GGACUUAGUCACAACCAGUUAUGGAUAGUUACCUAGUAG&UCUCUAUCACAUAGACUGGUUGUGGUGGUAUCUCUUCCU	.((....(((((((((((((((((((((...........&...))))).)))).))))))))))))....)).......	392.918	8.62175
632	Wy_PB1	+	PR8_HA	+	1926	536	6734	1907	1945	517	555	-22.8	ACUUAGGGAAACAGUCGGUAUUUCUUUAACUCAGACAUU&CUUUAAACGAUACCGACUGCCUCUUCCUCCCGAGUAUGG	((((.((((..(((((((((((.................&........)))))))))))........))))))))....	392.589	8.62055
894	PR8_PB2	+	PR8_HA	+	747	487	5509	728	766	468	506	-31	ACUGAGUUCCUUGUACGACCCUUGUCUACAUAUGAGGUC&UUGCCUCAUUGCCGUCGUACGAGGGUACUCCCCUUUUCG	...((((((((((((((((............(((((((.&..)))))))....)))))))))))).)))).........	387.376	8.60131
567	PR8_PA	+	PR8_NS	+	687	697	5873	668	706	678	716	-32.6	GGCUGGUUUCAGAGGGCGGCUUGAAGAGGUCGGAACUUU&GUCUUUGCUCUUUACCGCCCUUGUUAAUCCAGUCUUCAA	((((((.....((((((((..(((((((...(((.....&.)))...)))))))))))))))......)))))).....	380.685	8.57624
783	Wy_PB1	+	Wy_NA	+	2100	1375	6026	2081	2119	1356	1394	-24	UUGUCUACAUGGUCUUCACGACGUUGAACAAGCUCUUUA&AAACACCGUGGAGUCCAUGUAUACCUUGUCCGAGUACCG	..((.(((((((.(((((((..(((..............&.)))..))))))).))))))).))...............	374.543	8.55283
811	Wy_PB1	+	PR8_NP	+	1357	504	4670	1338	1376	485	523	-24.2	CCUACCCGAGGUUAGGAGGCUGCUGAAACGGGAGUAUCA&GAAUAGUCUCCUGUUCUCGAGAACAAGCGUGGCCUUACC	......(((((.((((((((((.................&...)))))))))).)))))....................	374.175	8.55142
97	PR8_HA	+	PR8_NP	+	873	778	5414	854	892	759	797	-29	AUCUCCGAAACCCAGGCCGUAGUAGUGGAGUUUGCGUAG&CUACCUAGUUCACUCUCUCUCGGCCUUGGGUCCCUUACG	.........((((((((((.((.((.((((((((.((((&)))).)))...))))))))))))))).))))........	358.229	8.48876
983	PR8_PB2	+	PR8_NS	+	1498	456	5322	1479	1517	437	475	-24	ACAUCUACUCAUGAGGUCGUGCCUCUCCCAUCACCACUC&AAAACUGGCCGACCUCUGAGAUUAUAACGAUUCCCGAAA	.......((((.(((((((.(((................&......))))))))))))))...................	354.252	8.4727
924	PR8_PB2	+	PR8_M	+	749	501	4604	730	768	482	520	-21.6	UGAGUUCCUUGUACGACCCUUGUCUACAUAUGAGGUCCU&GUCUAACGACUGAGGGUCGUAGCCAGAGUAUCCGUUUAC	.((.(((....(((((((((((((...............&.......))).))))))))))....)))..)).......	350.755	8.45843
742	Wy_PB1	+	Wy_NA	+	1040	982	6195	1021	1059	963	1001	-19.8	AAGUCUUUGUAGGACUCGUAGCGUGGUUAUUACAAGAGU&CAAUACACACGAGUCCUGAACAACCUCUGUGUGGGUCUU	.((...(((((((((((((...(((..............&.....))))))))))))..))))...))...........	343.152	8.4269
89	PR8_HA	+	PR8_NP	+	187	1441	4387	168	206	1422	1460	-24.2	AGACAAUUGGACGAGCUUCUGUCGGUGUUGCCUUUUGAU&CCCCGCCCCUCAGAAGCUCGAGAGCCUGCUUUUCCGUCG	.......((((((((((((((..((((............&...))))...))))))))))............))))...	323.949	8.34407
936	PR8_PB2	+	Wy_NA	+	771	91	2512	752	790	72	110	-11.8	UCUACAUAUGAGGUCCUCCCCUUCACUCCUUACUACUAC&GGUGUUAUACGAAGAAGUACGUUUAACGGUAGGACUAUU	............(((((.((((((......(((......&.)))......)))).............)).)))))....	316.716	8.31159
893	PR8_PB2	+	PR8_HA	+	706	183	4108	687	725	164	202	-24.8	CCGACCACCUUGUUCGUCACACAUGUAACUUCACAACGU&UGUGAGACAAUUGGACGAGCUUCUGUCGGUGUUGCCUUU	(((((......(((((((.((..(((...((((((....&)))))))))..)))))))))....)))))..........	309.45	8.27822
889	Wy_PB1	+	PR8_PA	+	2169	836	4376	2150	2188	817	855	-21.7	AACCUUAAAGAUCGUACCACCUCCGGUACCACAGAUCCC&GGUGCUGGUGAAUCUGAAGGCUUACCCGGAGGGACAAGA	...................(((((((((((.((((((((&......)).)).))))..))..)))).))))).......	302.779	8.24688
536	PR8_PA	+	PR8_NP	+	1613	774	5195	1594	1632	755	793	-24.1	CUCAAAAGAGAGUGACUGGGUUCUGAACUUGGUGUAUUU&GUUACUACCUAGUUCACUCUCUCUCGGCCUUGGGUCCCU	......(((((((((((((((..(((.............&.)))..))))))).)))))))).................	301.79	8.24217
991	PR8_PB2	+	PR8_PA	+	768	850	2970	749	787	831	869	-15.4	UUGUCUACAUAUGAGGUCCUCCCCUUCACUCCUUACUAC&UGAAGGCUUACCCGGAGGGACAAGAGUCGCCAGGUUUAA	((((((.....((.(((.....((((((...........&))))))...)))))...))))))................	301.352	8.24008
977	PR8_PB2	+	PR8_NS	+	943	539	4426	924	962	520	558	-18.3	CGUCUUGGGUUGUCUUCUCGUUCGGCACCUAUAUACGUU&GAGAAGGUCCUGUAUGACGACUCCUACAGUUUUUACGUC	...((((((..(((...((((.(((.((((.........&....)))).))).)))).))).)))).))..........	289.786	8.18381
562	PR8_PA	+	PR8_NS	+	774	195	4887	755	793	176	214	-26.8	CGUUCGACAGAGUUUACAGGUUUCUUCAUUUACGAUCUU&GCCAGACCUGUAGUUCUGUCGGUGUGCACGACCUUUCGU	((((((((((((.((((((((((................&...))))))))))))))))))).....))).........	282.039	8.14486
631	Wy_PB1	+	PR8_HA	+	2029	278	4026	2010	2048	259	297	-31.5	AUGUGUGAGGACCUAAGGGUUCUCCUUGGCGAGAUAAGA&CUACCGAGAACCCUUUGGGUCUUACGCUGGGUGACGAAG	..((((((((.((.((((((((((...((..........&...)))))))))))).)).))))))))............	279.723	8.133
463	PR8_PA	+	Wy_NA	+	132	599	3585	113	151	580	618	-20.2	AGCUUUGUUUGUUUAAACGUCGUUAUACGUGAGUGAACC&UCGUACCGACGUACAAACACAUUGCCCCCUACUACUUUU	.((..(((((((....((((((...((((..........&.)))).)))))))))))))....))..............	279.233	8.13048
919	PR8_PB2	+	PR8_HA	+	2166	1658	3941	2147	2185	1639	1677	-24.9	GUGAUUCGUAGUUACUUGACUCGUUGGAACGCUUUCCUC&AGCGGUCAAGUGACCACGAAAACCAGAGGGACCCCCGUU	....(((((.((((((((((.((((..............&)))))))))))))).)))))...................	278.672	8.12759
827	Wy_PB1	+	PR8_NP	+	2006	439	4625	1987	2025	420	458	-23.6	UACCUUAUACUACGGCAACGUUGAUGUGUGAGGACCUAA&ACCACUGCUACGUUGCCGACCAGACUGAGUGUACUACUA	(((((((..((.(((((((((....(((...........&..)))....)))))))))...))..)))).)))......	273.18	8.09898
923	PR8_PB2	+	PR8_M	+	749	450	2059	730	768	431	469	-12.5	UGAGUUCCUUGUACGACCCUUGUCUACAUAUGAGGUCCU&CCCCGACACUGGUGACUUCACCGUAAACCGGACCAUACA	...((((....((((...............(((((((((&..........)).))))))).))))....))))......	268.228	8.07268
523	PR8_PA	+	PR8_NP	+	581	1253	3917	562	600	1234	1272	-32.9	GUUCUUUACCGGUCGUCUCCGGAGACCCUAAGGAAAGCA&UUAGUUGUCUCCCGUAGACGCCCGGUUUAGUCGUAUGUU	...((..(((((.(((((.(((((((.((((........&))))..))))).)).))))).)))))..)).........	264.412	8.05209
897	PR8_PB2	+	PR8_HA	+	781	882	2695	762	800	863	901	-17.1	AGGUCCUCCCCUUCACUCCUUACUACUACAACUAGUUUC&ACCCAGGCCGUAGUAGUGGAGUUUGCGUAGUUACGUACU	..............(((((..((((((((..........&.........))))))))))))).................	262.187	8.03994
953	PR8_PB2	+	Wy_NA	+	1904	1297	4942	1885	1923	1278	1316	-20.5	GGGAAGCGUCGGCGAGGUGGUUUCGUUUCAUCUUACGUC&CCACGAAAAUACACCUCAACUAUUCCCCUUCUUUUGUCC	(((((..((....((((((.((((((.............&..))))))...)))))).))..)))))............	253.189	7.98976
558	PR8_PA	+	PR8_NS	+	182	748	4230	163	201	729	767	-16.8	UACAUAAGUCUAAAAGUGAAGUAGUUACUCGUUCCGCUC&UACCAACUAACUUCUUCACUCUGUGUUUGACUUCUAUUG	.....(((((.((((((((((.(((((............&.......))))).))))))).....))))))))......	252.955	7.98843
945	PR8_PB2	+	Wy_NA	+	1225	85	2901	1206	1244	66	104	-25	CUAACGGCUUCGUUAUUAACACCGGUACCAUAAAAGUGU&GGUAAAGGUGUUAUACGAAGAAGUACGUUUAACGGUAGG	...((..((((((...(((((((..((((..........&))))..))))))).))))))..))...............	252.768	7.98737
916	PR8_PB2	+	PR8_HA	+	1433	1084	3773	1414	1452	1065	1103	-24	UAUAACGGGCUGUACUGAGGUUCGUAGCUCUACAGUUAC&GAUAAACCUCGGUAACGGCCAAAAUAACUUCCCCCUACC	.......(((((((((((((((.................&....)))))))))).)))))...................	252.258	7.98446
16	PR8_HA	+	PR8_M	+	756	505	3977	737	775	486	524	-23.5	UCAUUCUCUAGUUCGACCCUCCUACUUGAUAAUGACCUG&AACGACUGAGGGUCGUAGCCAGAGUAUCCGUUUACCACU	.....((((.(((((((((((..................&.......)))))))).))).))))...............	252.248	7.98441
898	PR8_PB2	+	PR8_HA	+	768	954	2855	749	787	935	973	-25.6	UUGUCUACAUAUGAGGUCCUCCCCUUCACUCCUUACUAC&AUAUUUGUCGUCAGAGGGAAUGGUCUUAUAUGUGGGUCA	...(((((((((((((((...(((((.............&.............)))))...)))))))))))))))...	251.388	7.9795
1036	PR8_PB2	+	Wy_PB1	+	1112	1842	4289	1093	1131	1823	1861	-24.8	CACGUACUCCCUAUACUUCUCAAGUGUUACCAACCCUCU&UAUAGGCCUUAGAAGUGUAGGGACUUCAGACGAAUUUCA	..(((..(((((((((((((.(((..(((..........&..)))..))))))))))))))))......))).......	251.285	7.97891
559	PR8_PA	+	PR8_NS	+	182	799	3122	163	201	780	818	-14.9	UACAUAAGUCUAAAAGUGAAGUAGUUACUCGUUCCGCUC&ACUCGUUUAUUGUAAAUACGUUCGGAAUGUAGAUAACGA	.......................(((((((((((((...&......................))))))).)).))))..	246.114	7.94903
1018	PR8_PB2	+	Wy_PB1	+	765	91	2065	746	784	72	110	-22.5	CCCUUGUCUACAUAUGAGGUCCUCCCCUUCACUCCUUAC&ACGGUAUUCGUGGUGUAAGGGAAUAUGACCUCUAGGAGG	.(((..((((.....((((((...(((((((((......&...........)))).))))).....)))))))))))))	243.283	7.93241
939	PR8_PB2	+	Wy_NA	+	724	644	2566	705	743	625	663	-7.8	ACACAUGUAACUUCACAACGUAAACUGAGUUCCUUGUAC&ACGAUCGAAGUAAAUGUUACCCUCCGAACAUCUAUCAUA	..((((...(((((....(((..................&)))...)))))..))))......................	241.508	7.92189
602	Wy_PB1	+	PR8_HA	+	209	1687	3374	190	228	1668	1706	-26	UGCUGUUUAUGUCUUUGACCCCGUGGGGUUGAGUUGGGU&GACCCCCGUUAGUCAAAGACCUACACAAGAUUACCUAGA	...(((.((.(((((((((..((.(((((..........&.)))))))...))))))))).)).)))............	236.823	7.89375
935	PR8_PB2	+	Wy_NA	+	336	1183	3911	317	355	1164	1202	-25.2	GUACCACCUUAUCCUUACCUGGUUAUUGUUUAUGUCAAG&CGACCAGGUUGGGAUUGAGGUUUAACGUCUAUUUAUCCG	.....((((((((((.((((((((...............&.)))))))).))))).)))))..................	232.424	7.86681
892	PR8_PB2	+	PR8_HA	+	715	123	2514	696	734	104	142	-21.6	UUGUUCGUCACACAUGUAACUUCACAACGUAAACUGAGU&GGUACGCUUGUUAAGUUGGCUGUGACAACUGUGUCAUGA	..(((.((((((....((((((.((((((((........&..)))).)))).))))))..)))))))))..........	227.494	7.83601
1026	PR8_PB2	+	Wy_PB1	+	706	2044	2166	687	725	2025	2063	-18.4	CCGACCACCUUGUUCGUCACACAUGUAACUUCACAACGU&AGGGUUCUCCUUGGCGAGAUAAGAGUUGUGUUCGGUUUC	((((.((((((((((((((.......(((((........&.))))).....)))))).)))))....))).))))....	224.777	7.81876
72	PR8_HA	+	Wy_NA	+	1688	1003	3507	1669	1707	984	1022	-27.4	ACCCCCGUUAGUCAAAGACCUACACAAGAUUACCUAGAA&AACCUCUGUGUGGGUCUUUUUUGCUGUCGAGGUCGUCAU	..((.((.((((.((((((((((((.(((..........&....)))))))))))))))...)))).)).)).......	222.514	7.80422
478	PR8_PA	+	Wy_NA	+	825	1057	3666	806	844	1038	1076	-24.8	ACUUUUGUUGUGGUGCUGGUGAAUCUGAAGGCUUACCCG&GUUUGUUACUCCUUCCACCAGUACCUCACUUUCCGACCC	........((.((((((((((.....(((((........&..........))))))))))))))).))...........	220.114	7.78864
413	PR8_PA	+	PR8_M	+	116	838	1442	97	135	819	857	-14.1	CCCCUCCUGGACUUUUAGCUUUGUUUGUUUAAACGUCGU&AACGUGAACUGUAACACCUAAGAACUAGCAGAAAAAAAG	...((.((((..((((((...((((.......((((...&.)))).......)))).)))))).)))).))........	210.192	7.72241
1021	PR8_PB2	+	Wy_PB1	+	805	463	2384	786	824	444	482	-13.6	ACUACAACUAGUUUCGAACUAAUAACGACGAUCCUUGUA&UUGACGUAAUCGGUUGUGGUAUCUUCAAAAAUCUAGCUU	(((((((((.(((.((.......................&....)).))).)))))))))...................	209.021	7.71439
806	Wy_PB1	+	PR8_NP	+	1043	436	3466	1024	1062	417	455	-22	UCUUUGUAGGACUCGUAGCGUGGUUAUUACAAGAGUUUG&AUUACCACUGCUACGUUGCCGACCAGACUGAGUGUACUA	(((..((.((...(((((((((((...............&...))))).))))))...)).)).)))............	206.593	7.69761
663	Wy_PB1	+	PR8_M	+	1248	73	2838	1229	1267	54	92	-25.2	GUAACUCGGGACCCUACUACUACCCGUACAAGUUGUACG&UGCAUGAGAGAUAGUAGGGCAGUCCGGGGGAGUUUCGGC	....((((((.((((((((((...(((.((.........&)).)))..)).))))))))...))))))...........	206.389	7.6962
940	PR8_PB2	+	Wy_NA	+	733	705	2803	714	752	686	724	-19.8	ACUUCACAACGUAAACUGAGUUCCUUGUACGACCCUUGU&GAGUCCUGGGUCCUCAGUCUUACGCAAACAUAGUUACCU	.........(((((((((((..........(((((....&.......))))))))))).)))))...............	205.262	7.68834
412	PR8_PA	+	PR8_M	+	131	801	2654	112	150	782	820	-19.2	UAGCUUUGUUUGUUUAAACGUCGUUAUACGUGAGUGAAC&ACUAGGAGAGUGAUAACGGCGUUUAUAGUAACCCUAGAA	.......(((....(((((((((((((.((.........&..........)))))))))))))))....))).......	205.203	7.68792
984	PR8_PB2	+	PR8_NS	+	1901	223	3022	1882	1920	204	242	-28.5	GAAGGGAAGCGUCGGCGAGGUGGUUUCGUUUCAUCUUAC&CGACCUUUCGUCUAUCACCUCGCCUAAGACUUUCUUCUU	.((((((((.((((((((((((((..((...........&........))...)))))))))))...)))))))).)))	203.27	7.67434
516	PR8_PA	+	PR8_NP	+	598	264	3258	579	617	245	283	-28.9	UCCGGAGACCCUAAGGAAAGCAGUCAGGCUCUCUCCUCU&ACGAGAGACGAAAACUGCUUUCCUCUUUAUUUAUGGAAC	((((.........(((((((((((.....((((((....&..)))))).....))))))))))).........))))..	202.698	7.67029
959	PR8_PB2	+	PR8_NP	+	932	871	2780	913	951	852	890	-26.3	CUGUAGGAAUCCGUCUUGGGUUGUCUUCUCGUUCGGCAC&CCAACGAGUGUUCAGGACGGACGGACGGACACACAUACC	((((.....(((((((((((.......((((((.((...&))))))))..)))))))))))...))))...........	195.848	7.62094
563	PR8_PA	+	PR8_NS	+	688	453	2772	669	707	434	472	-25.4	GCUGGUUUCAGAGGGCGGCUUGAAGAGGUCGGAACUUUU&CUAAAAACUGGCCGACCUCUGAGAUUAUAACGAUUCCCG	..((((((((((((.(((((...................&.........))))).))))))))))))............	194.471	7.61081
884	Wy_PB1	+	PR8_PA	+	1356	971	2661	1337	1375	952	990	-34.4	CCCUACCCGAGGUUAGGAGGCUGCUGAAACGGGAGUAUC&ACGUACUCUUGUAAGAAACCUACCUUCCUUGGGUUACAA	....((((((((..((((((...((...((((((((((.&..)))))))))).))...))).))).)))))))).....	194.393	7.61024
267	PR8_NP	+	Wy_NA	+	774	74	2945	755	793	55	93	-19.7	GUUACUACCUAGUUCACUCUCUCUCGGCCUUGGGUCCCU&ACAAAGGGAGUGGUAAAGGUGUUAUACGAAGAAGUACGU	.....(((((...(((((((((.................&....)))))))))...)))))..................	191.842	7.59128
445	PR8_PA	+	PR8_M	+	2104	84	2356	2085	2123	65	103	-30.9	ACUUCGUUAACUCCUCACGGACUAAUUACUAGGGACCCA&UAGUAGGGCAGUCCGGGGGAGUUUCGGCUCUAGCGUGUC	...(((..((((((((.((((((..((((((........&))))))...)))))))))))))).)))............	189.576	7.57422
535	PR8_PA	+	PR8_NP	+	1452	748	3252	1433	1471	729	767	-26.6	AAUUACGUAGAACACGUCGUUACCUACUAAAGGUUAAUU&CUUUAAAGUUUGACGACGUGUUUUUCGUUACUACCUAGU	....(((.((((((((((((((.....(((((.......&))))).....)))))))))))))).)))...........	181.382	7.51082
993	PR8_PB2	+	PR8_PA	+	764	1413	1641	745	783	1394	1432	-15.7	ACCCUUGUCUACAUAUGAGGUCCUCCCCUUCACUCCUUA&UUAUGUAUUACUUCCCUCACAUGUAGUUAUGACGGAACG	.((..((.((((((.(((((...................&..............))))).)))))).))....))....	174.337	7.45399
6	PR8_HA	+	PR8_M	+	184	615	2516	165	203	596	634	-28.6	GUGAGACAAUUGGACGAGCUUCUGUCGGUGUUGCCUUUU&GUUUACCGACCUAGCUCACUCGUUCGUCGUCUCCGGUAC	..(((((...((((((((...(((((((((.........&...)))))))..))....))))))))..)))))......	173.337	7.44573
922	PR8_PB2	+	PR8_M	+	772	79	2070	753	791	60	98	-29.5	CUACAUAUGAGGUCCUCCCCUUCACUCCUUACUACUACA&AGAGAUAGUAGGGCAGUCCGGGGGAGUUUCGGCUCUAGC	(((....(((((..(((((((..(((((((((((((...&..)).)))))))).)))..))))))))))))....))).	173.141	7.44411
1010	PR8_PB2	+	PR8_PA	+	2225	821	2692	2206	2244	802	840	-22.1	CCCGUUCCUCUGCACCACAACCAUUACUUUGCCUUUGCC&AAAAACUUUUGUUGUGGUGCUGGUGAAUCUGAAGGCUUA	...((((.((.((((((((((..................&..........)))))))))).)).))))...........	172.721	7.44063
1022	PR8_PB2	+	Wy_PB1	+	708	925	2609	689	727	906	944	-12.3	GACCACCUUGUUCGUCACACAUGUAACUUCACAACGUAA&UCUGUGUCUCGAAAGAAAGUGUUAGUGACCCCUGUUGUG	...(((....((((..(((((..................&..)))))..)))).....)))..................	172.473	7.43857
1032	PR8_PB2	+	Wy_PB1	+	1008	1381	2567	989	1027	1362	1400	-29.5	GUAGGAAGUCAAAACCACCUAAGUGUAAAUUCUCUUGUU&GAAACGGGAGUAUCACUUACGUGGUUUAGUACUCCCUUA	..(((.(((..(((((((.((((((......((((((((&..))))))))...)))))).)))))))...))).)))..	168.917	7.40868
349	PR8_PA	+	PR8_HA	+	79	1492	2857	60	98	1473	1511	-19	CUAACAGCUCGAACGCCUUUUUUGUUACUUUCUCAUACC&AAACUCAAGAUGGUGUUCACACUGUUACUUACGUACCUU	.((((((...(((((((..(((((...............&.....))))).)))))))...))))))............	161.678	7.34588
8	PR8_HA	+	PR8_M	+	384	91	2433	365	403	72	110	-24.6	AAAGUAGCUGAUACUCCUCGACUCCCUCGUUAACUCGAG&GCAGUCCGGGGGAGUUUCGGCUCUAGCGUGUCUCUGAAC	..((.((((((........((((((((((...(((....&..))).))))))))))))))))))...............	160.98	7.33967
958	PR8_PB2	+	PR8_NP	+	756	537	1300	737	775	518	556	-16.3	CUUGUACGACCCUUGUCUACAUAUGAGGUCCUCCCCUUC&CUUACCUAGGGUCCUACACGAGAGACUACGUUCCAAGUU	((((.(((......((((.......(((((((.......&.......)))).))).......))))..)))..))))..	159.331	7.32491
520	PR8_PA	+	PR8_NP	+	518	881	2651	499	537	862	900	-22.4	CGUCUGAUGUGAGAGCUACUUCUUUCGUCCCGAUCCUAG&UUCAGGACGGACGGACGGACACACAUACCUGGACGGCAU	((((..(((((........(((.(((((.(((.((((..&...)))))))))))).)))..))))).....))))....	158.242	7.31508
458	PR8_PA	+	Wy_NA	+	263	73	2075	244	282	54	92	-19.6	GUGUCUAAACUUUAUUAGCUCCCUUCUCUAGCGUGUUAC&GACAAAGGGAGUGGUAAAGGUGUUAUACGAAGAAGUACG	((((.....((((((((.(((((((..............&....))))))))))))))).....))))...........	158.16	7.31434
1031	PR8_PB2	+	Wy_PB1	+	1507	94	2251	1488	1526	75	113	-27.1	CAUGAGGUCGUGCCUCUCCCAUCACCACUCGUAACUGGC&GUAUUCGUGGUGUAAGGGAAUAUGACCUCUAGGAGGUAU	...(((((((((....((((..((((((...........&......))))))...)))).)))))))))..........	157.066	7.30439
995	PR8_PB2	+	PR8_PA	+	767	2026	1256	748	786	2007	2045	-5.1	CUUGUCUACAUAUGAGGUCCUCCCCUUCACUCCUUACUA&UAGUUCUUUUGACGAAGAAUAGCAAGUCCGAGAAUCCCU	((((.((...(((...(((....................&..........))).....)))...))..)))).......	156.355	7.29788
931	PR8_PB2	+	Wy_NA	+	225	73	2180	206	244	54	92	-21.3	UGUUCUCCUAUUGCCUUUACUAAGGACUCUCUUUACUCG&GACAAAGGGAGUGGUAAAGGUGUUAUACGAAGAAGUACG	..(((((.(((.(((((((((....(((((((((.....&...))))))))))))))))))...))).)).))).....	153.978	7.27592
429	PR8_PA	+	PR8_M	+	1139	228	2619	1120	1158	209	247	-27.3	GAUUUCACCCGUGAACCACUCUUGUACCGUGGUCUUUUC&AAACACAAGUGCGAGUGGCACGGGUCACUCGCUCCUGAC	......(((((((..((((((..((((.(((........&...)))..)))))))))))))))))..............	151.24	7.25021
996	PR8_PB2	+	PR8_PA	+	756	2155	1552	737	775	2136	2174	-16.7	CUUGUACGACCCUUGUCUACAUAUGAGGUCCUCCCCUUC&AAGAACCAAGUUGAGGAAGGAAUGUGUACGUAACUCAAU	....((((.........(((((((....(((((..(((.&.......)))..)))))....))))))))))).......	147.032	7.20976
962	PR8_PB2	+	PR8_NP	+	665	1259	2001	646	684	1240	1278	-22	AACCUCUCUCUUGACCAGGCGUUUUGCUCUAAGGAGGGU&GUCUCCCGUAGACGCCCGGUUUAGUCGUAUGUUGGAUGC	.........((.((((.(((((((((......(((((..&.))))))).))))))).)))).))...............	146.69	7.20643
719	Wy_PB1	+	Wy_NA	+	513	106	2189	494	532	87	125	-17.3	GAUUACUUAGUCCUUCCGAUUAUCUAAAGGAGUUCCUAC&AGUACGUUUAACGGUAGGACUAUUGAUGACAUUGUAACG	.((((..(((((((.(((.....................&...........))).))))))).))))............	144.158	7.18148
961	PR8_PB2	+	PR8_NP	+	720	1182	1468	701	739	1163	1201	-13.4	CGUCACACAUGUAACUUCACAACGUAAACUGAGUUCCUU&GAUACCUUAGUUCAUGUGAACUUGACUCUUCGUCCAUGA	.((((((((((...............(((((((......&.....)))))))))))))....)))).............	143.311	7.17304
466	PR8_PA	+	Wy_NA	+	131	790	1419	112	150	771	809	-8	UAGCUUUGUUUGUUUAAACGUCGUUAUACGUGAGUGAAC&UAUGAUUUUAUGAUAAGUAACUCCUCCCCUUUUAACAAG	.....(((((((((((((.(((((...............&.))))))))).)))))))))...................	142.422	7.16412
999	PR8_PB2	+	PR8_PA	+	1185	145	1653	1166	1204	126	164	-14.3	CUAACUAAGUCGACUAUCACUCACCCUCUCUGCUUGUCA&UAAACGUCGUUAUACGUGAGUGAACCUUCAUACGAAGUA	...(((..((.((...((((((((......((..(((..&...))).))......))))))))....))..))..))).	140.752	7.14722
608	Wy_PB1	+	PR8_HA	+	479	1059	1992	460	498	1040	1078	-24	UGGUAUCUUCAAAAAUCUAGCUUACCUGAUUGUCGAUUA&GUAAGGCAGGUAAGUUAGGUCUCCAGAUAAACCUCGGUA	.(((((((......((((((((((((((...........&......))))))))))))))....))))..)))......	140.261	7.14222
1019	PR8_PB2	+	Wy_PB1	+	723	153	1428	704	742	134	172	-17.9	CACACAUGUAACUUCACAACGUAAACUGAGUUCCUUGUA&CCAUGUGGUACCUGUGUCAGUUGUCUUGUGUGGUUAUAA	......(((((((.(((((....((((((((.((.....&......)).)).....))))))...))))).))))))).	140.242	7.14202
942	PR8_PB2	+	Wy_NA	+	748	852	1373	729	767	833	871	-19.9	CUGAGUUCCUUGUACGACCCUUGUCUACAUAUGAGGUCC&CGAGUCGUACAGCUCCUCACGAGGACAAUAGGAGCUAUA	...((((((((((.....(((((........(((((...&..............)))))))))))))..)))))))...	139.905	7.13858
917	PR8_PB2	+	PR8_HA	+	1883	602	2338	1864	1902	583	621	-24.8	CGUGUCUAUUAUUUUGAAGAAGGGAAGCGUCGGCGAGGU&UUUUUCCCUUUCUUCAGGAACAUGACACCCCAUAAGUAG	.(((((.((..((((((((((((((((............&..)))))))).))))))))..)))))))...........	135.649	7.09433
879	Wy_PB1	+	PR8_PA	+	1510	87	1537	1491	1529	68	106	-11.7	UAAACUUAAGUGUUCGAAAAAAAUAGCUAUACCUAAACA&UCGAACGCCUUUUUUGUUACUUUCUCAUACCCCUCCUGG	.........((((((((......................&))))))))...............................	134.195	7.0789
1000	PR8_PB2	+	PR8_PA	+	1247	104	1547	1228	1266	85	123	-6.1	CGGUACCAUAAAAGUGUUCUCCUAACAUACUAUUUUCGU&UACUUUCUCAUACCCCUCCUGGACUUUUAGCUUUGUUUG	.((((.....((((((.......................&))))))....)))).........................	133.708	7.07369
895	PR8_PB2	+	PR8_HA	+	684	777	2033	665	703	758	796	-14.3	CGUUUUGCUCUAAGGAGGGUCACCGACCACCUUGUUCGU&CUACUUGAUAAUGACCUGGAACGAUUUUGGGCCUCUGUG	.............(((((.(((.......((..((.(((&..........)))))..))........))).)))))...	133.591	7.07244
31	PR8_HA	+	Wy_NA	+	284	367	1691	265	303	348	386	-25.3	AGAACCCUUUGGGUCUUACGCUGGGUGACGAAGGUCACU&GACCACCCCUGUAGACCCACUGUUCUCUUGGAAUACACA	(((((....((((((.((((..(((((............&...))))).))))))))))..))))).............	133.043	7.06656
465	PR8_PA	+	Wy_NA	+	106	790	1545	87	125	771	809	-3.6	CUUUCUCAUACCCCUCCUGGACUUUUAGCUUUGUUUGUU&UAUGAUUUUAUGAUAAGUAACUCCUCCCCUUUUAACAAG	.................................((((((&.................................))))))	132.305	7.05859
294	PR8_NP	+	Wy_NA	+	1365	884	2033	1346	1384	865	903	-24.2	UCCCCUCUUGUAGACUGUACUCCUGGCUUUAGUAUUCCU&AGCUAUAGGACCACAGUCUACACAGACGUCUCUGUUGAC	.....(((((((((((((..((((((((...........&)))..)))))..)))))))))).))).............	132.038	7.0557
514	PR8_PA	+	PR8_NP	+	138	1145	1690	119	157	1126	1164	-14.8	GUUUGUUUAAACGUCGUUAUACGUGAGUGAACCUUCAUA&UCUCCUCAAGUUUAACGAAGGUUACUUUUAUACCUCUGA	.........(((.((((((.((.((((.((.........&..)))))).)).))))))..)))................	131.92	7.05441
938	PR8_PB2	+	Wy_NA	+	728	442	1332	709	747	423	461	-15.3	AUGUAACUUCACAACGUAAACUGAGUUCCUUGUACGACC&CUGUCCCUUGUUGUGAUUUGUUGCACGUAAGUUUACUGU	.((((((.((((((((.......................&........))))))))...))))))..............	130.764	7.04181
985	PR8_PB2	+	PR8_NS	+	2192	524	2201	2173	2211	505	543	-23	GAACGCUUUCCUCUCUUCCGAUUACACGAUUAACCCGUU&AAAGUGGUAACGGAAGAGAAGGUCCUGUAUGACGACUCC	..(((....(((((((((((.((((.((...........&....))))))))))))))).))...)))...........	129.329	7.02601
1029	PR8_PB2	+	Wy_PB1	+	1238	147	1738	1219	1257	128	166	-19.5	UAUUAACACCGGUACCAUAAAAGUGUUCUCCUAACAUAC&CUUGUCCCAUGUGGUACCUGUGUCAGUUGUCUUGUGUGG	.(((.((((.(((((((((....................&.........))))))))).)))).)))............	128.57	7.01758
34	PR8_HA	+	Wy_NA	+	88	889	1632	69	107	870	908	-28	CGUCGACGUCUACGUCUGUGUUAUACAUAUCCGAUGGUA&UAGGACCACAGUCUACACAGACGUCUCUGUUGACCUUUC	.(((((((...((((((((((........(((.......&..))).........))))))))))...))))))).....	127.754	7.00847
1041	PR8_PB2	+	Wy_PB1	+	2148	1967	2071	2129	2167	1948	1986	-26.8	UGUUCUCUAUACCCGGUCGUGAUUCGUAGUUACUUGACU&UUACGACAUCACUACGGUCGGGUACCAGGCCGGUUUUCA	((.(((...((((((((((((((((((((..........&)))))).))))...))))))))))..))).)).......	127.232	7.00262
470	PR8_PA	+	Wy_NA	+	109	1256	1371	90	128	1237	1275	-7.8	UCUCAUACCCCUCCUGGACUUUUAGCUUUGUUUGUUUAA&AAGACCAUAAAAGAGACAACUUCCGUUUUCGACGUAGUU	..............((((.....((..((((((.(((..&.........))).))))))))))))..............	126.577	6.99522
494	PR8_PA	+	Wy_NA	+	2076	156	1574	2057	2095	137	175	-23.4	GACCCUGGAAACUAGAACCCCCCGAUAUACUUCGUUAAC&AUACUUAAGUUGAGGGGGGGUUUGUUGGUUCACUACGAC	.........((((((((((((((..((.((((.......&......))))))..))))))))..)))))).........	125.808	6.9865
992	PR8_PB2	+	PR8_PA	+	951	844	1823	932	970	825	863	-14.3	GUUGUCUUCUCGUUCGGCACCUAUAUACGUUCCGACGUU&UGAAUCUGAAGGCUUACCCGGAGGGACAAGAGUCGCCAG	.(((((.((((...(((..(((...((.((((.......&.)))).)).))).....))))))))))))..........	125.449	6.98241
980	PR8_PB2	+	PR8_NS	+	1238	272	1548	1219	1257	253	291	-20.1	UAUUAACACCGGUACCAUAAAAGUGUUCUCCUAACAUAC&GUGAAUUUUACUGGUACCGGAGACAUGGACGCAGCGCAA	........((((((((((((((.................&.....))))).)))))))))...................	124.52	6.97177
1039	PR8_PB2	+	Wy_PB1	+	2105	320	1703	2086	2124	301	339	-28.8	CUCAGGCGACAAGACUCCCCUAAGGAGUAAGACCCGUUU&CGGAAGGAACUUCUUAGGGUGGGUCCAUAGAAACUCUUG	............((((((((((((((((.....(((...&))).....))))))))))).)))))..............	124.054	6.9664
998	PR8_PB2	+	PR8_PA	+	1099	145	1582	1080	1118	126	164	-14.2	UAACUUCUAUUCUCACGUACUCCCUAUACUUCUCAAGUG&UAAACGUCGUUAUACGUGAGUGAACCUUCAUACGAAGUA	..((((((((.((((((((....................&............)))))))).........))).))))).	123.782	6.96327
555	PR8_PA	+	PR8_NS	+	132	538	1447	113	151	519	557	-19.5	AGCUUUGUUUGUUUAAACGUCGUUAUACGUGAGUGAACC&AGAGAAGGUCCUGUAUGACGACUCCUACAGUUUUUACGU	.........(((..(((((((((((((((.((.......&........)).))))))))))).......))))..))).	123.602	6.96118
912	PR8_PB2	+	PR8_HA	+	1329	1318	2447	1310	1348	1299	1337	-17.4	ACUUAGGAUACGUAGUUGAAAAUUCUGUAAAAGUCUUCC&AAUUUAUUUUUUCAACUACUACCUAAAGACCUGUAAACC	..(((((.((.(((((((((((.................&........)))))))))))))))))).............	123.576	6.96088
891	Wy_PB1	+	PR8_PA	+	2231	2028	1651	2212	2250	2009	2047	-22.8	AAGCUCAGACCUGCCUAAUUCUUCCUUCUCAAGAGACUC&GUUCUUUUGACGAAGAAUAGCAAGUCCGAGAAUCCCUGU	...(((.(((.(((...(((((((....((((((((...&..)))))))).))))))).))).))).))).........	121.648	6.93838
283	PR8_NP	+	Wy_NA	+	1227	63	1676	1208	1246	44	82	-26.4	AUUCCUGGUCUUCACCUCCUUUGUGGUUAGUUGUCUCCC&UGCUAACCGAGACAAAGGGAGUGGUAAAGGUGUUAUACG	...(((.....((((.((((((((((((((.........&..)))))))...))))))).))))...))).........	120.697	6.92715
469	PR8_PA	+	Wy_NA	+	106	1182	1535	87	125	1163	1201	-22	CUUUCUCAUACCCCUCCUGGACUUUUAGCUUUGUUUGUU&CCGACCAGGUUGGGAUUGAGGUUUAACGUCUAUUUAUCC	...(((((..(((..(((((...................&....)))))..)))..)))))..................	120.078	6.9198
53	PR8_HA	+	Wy_NA	+	1099	153	1535	1080	1118	134	172	-20.7	CGGCCAAAAUAACUUCCCCCUACCUGACCUUACUAUCUA&GUUAUACUUAAGUUGAGGGGGGGUUUGUUGGUUCACUAC	.((((((...(((.(((((((..((..............&..........))...))))))))))..))))))......	120.076	6.91977
970	PR8_PB2	+	PR8_NS	+	292	183	1907	273	311	164	202	-26.4	ACUACGGCCUAGUCUGGCUCACUACCAUAGUGGAGACCG&CCCGUCAUGAGAGCCAGACCUGUAGUUCUGUCGGUGUGC	(((((((....(((((((((.....(((.((((......&.)))).))).)))))))))))))))).............	119.61	6.91421
1002	PR8_PB2	+	PR8_PA	+	1231	494	1481	1212	1250	475	513	-19.2	GCUUCGUUAUUAACACCGGUACCAUAAAAGUGUUCUCCU&UGACCCCUUCUUUACCGGUGUUUCCGUCUGAUGUGAGAG	.((((((((..((((((((((..................&............))))))))))......))))).)))..	117.303	6.88634
571	PR8_PA	+	PR8_NS	+	851	659	1748	832	870	640	678	-27.7	GAAGGCUUACCCGGAGGGACAAGAGUCGCCAGGUUUAAG&CGUCAUUACUCUUACCCUCUGGAGGUGAGUGAGGUUUUG	.(((.(((((((((((((..((((((.............&.......)))))).))))))))......))))).)))..	116.067	6.87119
548	PR8_PA	+	PR8_NP	+	2124	788	1805	2105	2143	769	807	-22	ACUAAUUACUAGGGACCCAAAACGAAUUACGAAGAACCA&CACUCUCUCUCGGCCUUGGGUCCCUUACGACUCAAGCUU	..........((((((((((..(((..............&.........)))...))))))))))..............	116.039	6.87084
105	PR8_HA	+	PR8_NP	+	1057	683	2085	1038	1076	664	702	-19.4	UUGUAAGGCAGGUAAGUUAGGUCUCCAGAUAAACCUCGG&ACCUCCCCACUCUUACCUGCUUUUUGUUCUUAACGAAUA	....((((((((((((...((..................&......))...))))))))))))................	115.67	6.8663
164	Wy_NA	+	PR8_M	+	169	404	1248	150	188	385	423	-25.2	GGGGGGGUUUGUUGGUUCACUACGACACACUUGGUUGUU&ACGACCACGUGAACGGUCAACAUACCCGGAGUAUAUGUU	....((((.(((((((......((...(((.(((((((.&))))))).)))..))))))))).))))............	114.591	6.85288
409	PR8_PA	+	PR8_M	+	108	406	1245	89	127	387	425	-12.7	UUCUCAUACCCCUCCUGGACUUUUAGCUUUGUUUGUUUA&GACCACGUGAACGGUCAACAUACCCGGAGUAUAUGUUGU	....((((...((((.((..........(((.(((((((&.......))))))).))).....))))))..))))....	113.143	6.8347
662	Wy_PB1	+	PR8_M	+	877	409	1930	858	896	390	428	-26.4	CUUCCGGUUUGACCGUUUACAACAAUCUUUUUACUACUG&CACGUGAACGGUCAACAUACCCGGAGUAUAUGUUGUCCU	.((((((.((((((((((((...................&...)))))))))))).....)))))).............	112.687	6.82892
836	Wy_PB1	+	PR8_NP	+	1429	869	1796	1410	1448	850	888	-24.1	UCACCUAUCUAAAAUGUCCUGGACGUUCAAUCACCCUUA&AGCCAACGAGUGUUCAGGACGGACGGACGGACACACAUA	...((..(((....((((((((((((((...........&.......))))))))))))))...))).)).........	112.571	6.82745
989	PR8_PB2	+	PR8_PA	+	727	316	1602	708	746	297	335	-15.3	CAUGUAACUUCACAACGUAAACUGAGUUCCUUGUACGAC&UUUGUCAUAAACGUUGUGAUGUCCCCGACUCUUUGGUUU	......((.(((((((((....(((..............&....)))...))))))))).)).................	111.149	6.80928
268	PR8_NP	+	Wy_NA	+	618	73	1351	599	637	54	92	-20	CUCAACCUUGUUACCACUACCUUAACCAGUCUUACUAGU&GACAAAGGGAGUGGUAAAGGUGUUAUACGAAGAAGUACG	....((((..((((((((.((((................&....)))).))))))))))))..................	109.885	6.79292
410	PR8_PA	+	PR8_M	+	135	399	1339	116	154	380	418	-16.5	UUUGUUUGUUUAAACGUCGUUAUACGUGAGUGAACCUUC&AUAAGACGACCACGUGAACGGUCAACAUACCCGGAGUAU	...((.((((.....((((((.((((((..((.......&......))..)))))))))))).)))).)).........	109.854	6.79252
348	PR8_PA	+	PR8_HA	+	190	1380	1275	171	209	1361	1399	-11	UCUAAAAGUGAAGUAGUUACUCGUUCCGCUCAGUUAUUA&AGAUGACCUUUUACUUUCCUGAGACCUAAAGGUACUGAG	.............((((..((.......(((((......&..................)))))......))..))))..	108.579	6.77583
925	PR8_PB2	+	PR8_M	+	815	793	1211	796	834	774	812	-23.9	GUUUCGAACUAAUAACGACGAUCCUUGUAUCACUCUUCU&CCAAGUUCACUAGGAGAGUGAUAACGGCGUUUAUAGUAA	.......((((..((((.....((...((((((((((((&...........))))))))))))..))))))..))))..	108.507	6.77488
403	PR8_PA	+	PR8_HA	+	2116	1157	1430	2097	2135	1138	1176	-19.3	CCUCACGGACUAAUUACUAGGGACCCAAAACGAAUUACG&UAGUCUUACUUGUCCCUAGUCCGAUACGUCGCCUAGUUU	.....((((((.......((((((...............&...........))))))))))))................	107.324	6.75921
334	PR8_PA	+	PR8_HA	+	104	184	1314	85	123	165	203	-11.1	UACUUUCUCAUACCCCUCCUGGACUUUUAGCUUUGUUUG&GUGAGACAAUUGGACGAGCUUCUGUCGGUGUUGCCUUUU	.........(((((.......(((....(((.((((((.&...........)))))))))...))))))))........	106.902	6.75358
878	Wy_PB1	+	PR8_PA	+	1429	114	1296	1410	1448	95	133	-15.7	UCACCUAUCUAAAAUGUCCUGGACGUUCAAUCACCCUUA&UACCCCUCCUGGACUUUUAGCUUUGUUUGUUUAAACGUC	........((((((.((((.(((................&......))).))))))))))...................	105.928	6.74049
1038	PR8_PB2	+	Wy_PB1	+	2045	92	1660	2026	2064	73	111	-19.2	CAAGAGCCUUUCCUACGACCGUGAAAUUGACUUCUGGGU&CGGUAUUCGUGGUGUAAGGGAAUAUGACCUCUAGGAGGU	..((((..((((((((.((((((((((((..........&)))).))))))))))).)))))......)))).......	105.569	6.73565
369	PR8_PA	+	PR8_HA	+	774	1339	2090	755	793	1320	1358	-23.8	CGUUCGACAGAGUUUACAGGUUUCUUCAUUUACGAUCUU&CCUAAAGACCUGUAAACCUGUAUAUUACGUCUUAACAAU	(((...((((.((((((((((((................&.....)))))))))))))))).....)))..........	105.224	6.73096
549	PR8_PA	+	PR8_NP	+	1943	871	1410	1924	1962	852	890	-28.1	CCCUUCCAGACGUCCUGAAAUAAUCGUUUCAGCCAUAAG&CCAACGAGUGUUCAGGACGGACGGACGGACACACAUACC	.((.(((...(((((((((....(((((...........&..)))))...)))))))))...))).))...........	105.172	6.73026
944	PR8_PB2	+	Wy_NA	+	883	1363	1670	864	902	1344	1382	-23.3	AAAUAACCUCUACACGGUGUCGUGUGUCUAACCACCUUA&CAUAACAACACAAAACACCGUGGAGUCCAUGUAUACCUU	.......(((..((((((((..(((((............&.......)))))..)))))))))))..............	104.286	6.71817
941	PR8_PB2	+	Wy_NA	+	848	775	1554	829	867	756	794	-21.6	UCUUCUCGACGUCAUAGUCGUCUAGGUGAUCGUAGAAAU&GAAGUCCUUUUCGACUAUGAUUUUAUGAUAAGUAACUCC	.(((.(((..((((((((((...(((.............&.....)))...))))))))))....))).))).......	103.497	6.70732
835	Wy_PB1	+	PR8_NP	+	2193	1256	1157	2174	2212	1237	1275	-24.8	GGUACCACAGAUCCCGGGCCUAACUACGGUCUUAACUGA&GUUGUCUCCCGUAGACGCCCGGUUUAGUCGUAUGUUGGA	....((((((((.((((((....((((((...((((...&))))....))))))..))))))....)))...))).)).	102.221	6.6896
614	Wy_PB1	+	PR8_HA	+	1549	106	1334	1530	1568	87	125	-20.5	CCGAUUAAAAUCGUACCUCGACGGGUCAAAACCUCACAG&UGUUAUACAUAUCCGAUGGUACGCUUGUUAAGUUGGCUG	((((((.((..((((((....(((((.............&..........)))))..))))))....)).))))))...	102.213	6.68948
1020	PR8_PB2	+	Wy_PB1	+	756	333	976	737	775	314	352	-20.1	CUUGUACGACCCUUGUCUACAUAUGAGGUCCUCCCCUUC&UUAGGGUGGGUCCAUAGAAACUCUUGAGUACGGAACUUU	.((((((........(((....(((.(((((.(((....&...))).))))))))))).........))))))......	101.829	6.6841
1025	PR8_PB2	+	Wy_PB1	+	768	1844	1184	749	787	1825	1863	-19.8	UUGUCUACAUAUGAGGUCCUCCCCUUCACUCCUUACUAC&UAGGCCUUAGAAGUGUAGGGACUUCAGACGAAUUUCACC	((((((......(((((....((((.((((.((......&........)).)))).)))))))))))))))........	101.456	6.67886
700	Wy_PB1	+	Wy_NA	+	217	510	1366	198	236	491	529	-25.1	AUGUCUUUGACCCCGUGGGGUUGAGUUGGGUUAACUACC&GAUAACUACUUACUCAACCCACAAGGUAAAGUAAACCCU	....((((.(((..((.(((((((((..(((((......&..)))))....)))))))))))..)))))))........	101.134	6.67432
908	PR8_PB2	+	PR8_HA	+	1253	184	1042	1234	1272	165	203	-12.3	CAUAAAAGUGUUCUCCUAACAUACUAUUUUCGUCAGUCU&GUGAGACAAUUGGACGAGCUUCUGUCGGUGUUGCCUUUU	................((((((((....((((((.((((&...)))).....)))))).....))..))))))......	101.086	6.67365
196	Wy_NA	+	PR8_NS	+	87	718	871	68	106	699	737	-13.9	UAAAGGUGUUAUACGAAGAAGUACGUUUAACGGUAGGAC&UGUUAAUCCAGUCUUCAAACUUCUUUAUUCUACCAACUA	....((((..(((..(((((((.......((((...(((&.)))...)).))......))))))))))..)))).....	100.894	6.67093
526	PR8_PA	+	PR8_NP	+	818	590	1098	799	837	571	609	-25	GGAAAAAACUUUUGUUGUGGUGCUGGUGAAUCUGAAGGC&AGACCUCGGCGUCCACGACGUCAGUUUCCUCAACCUUGU	.((..(((((..((((((((((((((.............&.....)))))).))))))))..)))))..))........	99.9278	6.65718
960	PR8_PB2	+	PR8_NP	+	749	1024	1103	730	768	1005	1043	-14.8	UGAGUUCCUUGUACGACCCUUGUCUACAUAUGAGGUCCU&CUUAGGUCGUGUGUUCUCAGUUGACCACACCUACCGUAC	..........(((((....(((...((((((((...(((&...)))))))))))...)))..............)))))	99.8776	6.65646
907	PR8_PB2	+	PR8_HA	+	1235	111	1029	1216	1254	92	130	-16.3	CGUUAUUAACACCGGUACCAUAAAAGUGUUCUCCUAACA&UACAUAUCCGAUGGUACGCUUGUUAAGUUGGCUGUGACA	.....((((((...(((((((....((((..........&.)))).....)))))))...)))))).............	99.3441	6.64881
862	Wy_PB1	+	PR8_PA	+	433	1465	1518	414	452	1446	1484	-25.6	AACCUGUAAUUUGUCUUUAGUUGGCCGUCGUUGACGUAA&ACGUCGUUACCUACUAAAGGUUAAUUAAGGUUACUAUUC	(((((.(((((.(((((((((.((.......((((((..&))))))...)).))))))))).)))))))))).......	99.0589	6.64471
578	PR8_PA	+	PR8_NS	+	1379	755	1750	1360	1398	736	774	-21.1	AAGUGUAGUCUCCACAGAGUGACGUCUCGGUGUCUUAUG&UAACUUCUUCACUCUGUGUUUGACUUCUAUUGUCUCUUA	.((((.((((..((((((((((.................&........))))))))))...))))..))))........	99.0076	6.64397
861	Wy_PB1	+	PR8_PA	+	347	1268	1557	328	366	1249	1287	-19.1	UAGAAACUCUUGAGUACGGAACUUUGUUACCUUCAGCAA&UUACUCAAAUUGUUCCGUACGCUUGACUGUCUAAGUUCG	((((...((....(((((((((((((.............&.....))))..)))))))))....))...))))......	98.8424	6.64158
950	PR8_PB2	+	Wy_NA	+	1989	256	1657	1970	2008	237	275	-22.2	AACAUUCCCCGUUAAGAGGACAUAAGUUGAUAUUGUUCC&AUCUCUUCCUUUAUACGGGGUUUGAUCGUCUUAUGUCUU	..((..((((((..((((((...................&......))))))..))))))..))...............	98.5941	6.63799
1033	PR8_PB2	+	Wy_PB1	+	1257	1357	1230	1238	1276	1338	1376	-21.6	AAAGUGUUCUCCUAACAUACUAUUUUCGUCAGUCUCCAC&CCUACCCGAGGUUAGGAGGCUGCUGAAACGGGAGUAUCA	................(((((..(((((.((((((((..&..............)))))))).)))))....)))))..	98.5359	6.63715
1001	PR8_PB2	+	PR8_PA	+	1390	103	1074	1371	1409	84	122	-5.2	AACCCCUCAACUUGGAUAGCUGUUACACUACCCUUACUA&UUACUUUCUCAUACCCCUCCUGGACUUUUAGCUUUGUUU	.................(((((.....(((.........&....................))).....)))))......	97.8466	6.62712
851	Wy_PB1	+	PR8_NS	+	1566	672	1636	1547	1585	653	691	-26.3	UCGACGGGUCAAAACCUCACAGACCUUAUUUGCUUAGUC&ACCCUCUGGAGGUGAGUGAGGUUUUGUCUUUGCUCUUUA	.(((.(((.(((((((((((..(((((............&........)))))..))))))))))))))))).......	97.7076	6.62509
506	PR8_PA	+	PR8_NP	+	167	280	1310	148	186	261	299	-19.3	AACCUUCAUACGAAGUACAUAAGUCUAAAAGUGAAGUAG&GCUUUCCUCUUUAUUUAUGGAACUUCUUGUAGGGUCACG	.(((((.(((.(((((.(((((((...((((.((((...&..))))..)))))))))))..))))).))))))))....	97.3201	6.61941
617	Wy_PB1	+	PR8_HA	+	1361	259	1618	1342	1380	240	278	-27.3	CCCGAGGUUAGGAGGCUGCUGAAACGGGAGUAUCACUUA&CCCUUUACAUUGUAGCGGCCUACCGAGAACCCUUUGGGU	(((((((((.((((((((((((((.(((...........&))))))......))))))))).))...))))..))))).	96.7309	6.61074
498	PR8_PA	+	Wy_NA	+	1889	921	1429	1870	1908	902	940	-28.6	AGUCUUUGUACCGGGUAACCUCUCAGGGGGUUUCCUCAC&ACCUUUCCGAGGUUAUCCGGGUAGCAUCUAUAUUUGUAU	..........((((((((((((..(((((..........&.)))))..))))))))))))...................	96.6875	6.6101
957	PR8_PB2	+	PR8_NP	+	812	227	1177	793	831	208	246	-14.6	CUAGUUUCGAACUAAUAACGACGAUCCUUGUAUCACUCU&GCCAACUAGGUUUUGUCGAAUUGUUAUCUCUCUUACCAC	...((...((..((((((((((((.(((.((........&....)).)))..))))))..))))))..))....))...	96.3185	6.60464
888	Wy_PB1	+	PR8_PA	+	1887	685	1479	1868	1906	666	704	-32.3	AUUACCUACUCUUAAUAGCCCCUUCUGAAACAUUAGGGG&ACGGCUGGUUUCAGAGGGCGGCUUGAAGAGGUCGGAACU	....((..(((((...(((((((((((((((..(((...&....)))))))))))))).))))..)))))...))....	95.9946	6.59983
1035	PR8_PB2	+	Wy_PB1	+	1384	1353	1054	1365	1403	1334	1372	-17.6	AGUUUUAACCCCUCAACUUGGAUAGCUGUUACACUACCC&CCACCCUACCCGAGGUUAGGAGGCUGCUGAAACGGGAGU	.((((((...((((..(((((.(((..............&.....))).))))).....))))....))))))......	95.5696	6.5935
927	PR8_PB2	+	PR8_M	+	1470	497	1391	1451	1489	478	516	-25.1	ACUCUCCUCACUCUUAGUCGUUUUACCCACAUCUACUCA&ACUUGUCUAACGACUGAGGGUCGUAGCCAGAGUAUCCGU	(((((.((.(((((((((((((..((.............&....))..)))))))))))))...))..)))))......	94.1389	6.57196
505	PR8_PA	+	PR8_NP	+	125	259	697	106	144	240	278	-12.1	GACUUUUAGCUUUGUUUGUUUAAACGUCGUUAUACGUGA&UUACCACGAGAGACGAAAACUGCUUUCCUCUUUAUUUAU	.......(((....(((((((...(((.((.........&..)).)))..)))))))....)))...............	93.6742	6.5649
699	Wy_PB1	+	Wy_NA	+	167	516	1125	148	186	497	535	-19.3	UGUCAGUUGUCUUGUGUGGUUAUAAGUCUCUUCCCCUUC&UACUUACUCAACCCACAAGGUAAAGUAAACCCUUGGUCC	......((((((((((.((((.(((((............&.)))))...))))))))))))))................	93.5059	6.56233
736	Wy_PB1	+	Wy_NA	+	936	971	1380	917	955	952	990	-18.8	AAAGAAAGUGUUAGUGACCCCUGUUGUGAUUCACCUUAC&GUAACAAAGGUCAAUACACACGAGUCCUGAACAACCUCU	..(((...((((((.(((...((.(((((((.(((((..&......))))).))).)))))).))))))).))...)))	93.197	6.55761
1034	PR8_PB2	+	Wy_PB1	+	1434	1306	1297	1415	1453	1287	1325	-24.9	AUAACGGGCUGUACUGAGGUUCGUAGCUCUACAGUUACU&GAGCUAUGACUUAGAACCCGUUUUCUUUAUGUGGUUCUG	..((((((.....(((((..(((((((((..........&))))))))))))))..)))))).................	93.0852	6.5559
1027	PR8_PB2	+	Wy_PB1	+	748	2266	1111	729	767	2247	2285	-18.7	CUGAGUUCCUUGUACGACCCUUGUCUACAUAUGAGGUCC&ACUCUAGUACUUCUAGACAAGGUGGUAACUUCUUGAGUC	............(((.((.((((((((.....(((((..&........))))))))))))))).)))............	93.0423	6.55524
994	PR8_PB2	+	PR8_PA	+	155	2146	1348	136	174	2127	2165	-23.8	CCUUCUGUCCUCUUCUUGGGUCGUGAAUCCUACUUUACC&CGAAUUACGAAGAACCAAGUUGAGGAAGGAAUGUGUACG	..((((.(((((..(((((.((((((.((..........&.)).))))))....)))))..))))).))))........	92.937	6.55362
165	Wy_NA	+	PR8_M	+	256	420	1126	237	275	401	439	-14.1	AUCUCUUCCUUUAUACGGGGUUUGAUCGUCUUAUGUCUU&UCAACAUACCCGGAGUAUAUGUUGUCCUACCCCCGACAC	...............((((((..((.((...((((((((&............))).))))).))))..)))).))....	92.8874	6.55286
350	PR8_PA	+	PR8_HA	+	178	1590	1322	159	197	1571	1609	-15.4	GAAGUACAUAAGUCUAAAAGUGAAGUAGUUACUCGUUCC&CCUUUUCCAUCUACCUCACUUUAACCUUAGUUACCCCUA	...(((..((((....(((((((.((((...........&..........)))).)))))))...))))..))).....	92.8521	6.55232
686	Wy_PB1	+	PR8_M	+	1664	685	1196	1645	1683	666	704	-26.6	GGUCGUUGUCGGGUCUACCGAGAGGUUAACAAGUAGUUU&UUCGCUACUCUUGGUAACCCUGAGUAGGAUCGAGGUCAC	........((((.(((((..((.(((((.((((.(((..&......))))))).)))))))..))))).))))......	92.4371	6.54592
1015	PR8_PB2	+	Wy_PB1	+	213	1854	1533	194	232	1835	1873	-18	GUUAAUGUCGUCUGUUCUCCUAUUGCCUUUACUAAGGAC&AAGUGUAGGGACUUCAGACGAAUUUCACCCUCGAUUACC	.......(((((((...((((((................&....))))))....)))))))..................	92.3685	6.54486
615	Wy_PB1	+	PR8_HA	+	1549	170	910	1530	1568	151	189	-17.3	CCGAUUAAAAUCGUACCUCGACGGGUCAAAACCUCACAG&UACACUGUCACUGUGUGAGACAAUUGGACGAGCUUCUGU	((((((....((((((...(((((((.............&.)).)))))...))))))...))))))............	91.9278	6.53804
717	Wy_PB1	+	Wy_NA	+	248	1372	1171	229	267	1353	1391	-23.5	UAACUACCUGGUGAUGGACUCCUAUUACUCGGUUCACCU&ACAAAACACCGUGGAGUCCAUGUAUACCUUGUCCGAGUA	..(((((..(((((((((((((.......((((......&.......)))).)))))))))...))))..))...))).	91.5193	6.53168
860	Wy_PB1	+	PR8_PA	+	510	851	1447	491	529	832	870	-25.2	GUCGAUUACUUAGUCCUUCCGAUUAUCUAAAGGAGUUCC&GAAGGCUUACCCGGAGGGACAAGAGUCGCCAGGUUUAAG	..(((((.(((.(((((((((..................&...........)))))))))))))))))...........	91.4719	6.53094
511	PR8_PA	+	PR8_NP	+	140	766	1014	121	159	747	785	-15.9	UUGUUUAAACGUCGUUAUACGUGAGUGAACCUUCAUACG&UGUUUUUCGUUACUACCUAGUUCACUCUCUCUCGGCCUU	..........((((........((((((((......(((&.......))).........)))))))).....))))...	91.1134	6.52534
930	PR8_PB2	+	PR8_M	+	2151	708	1422	2132	2170	689	727	-21.8	UCUCUAUACCCGGUCGUGAUUCGUAGUUACUUGACUCGU&GUAGGAUCGAGGUCACGACCAGACUUUUUACUAGAAGAA	...........((((((((((((...((((.........&))))...)))).))))))))...................	89.7028	6.50308
688	Wy_PB1	+	PR8_M	+	1878	699	1414	1859	1897	680	718	-22.1	UCACCCUCGAUUACCUACUCUUAAUAGCCCCUUCUGAAA&UAACCCUGAGUAGGAUCGAGGUCACGACCAGACUUUUUA	....(((((((..(((((((...................&.......))))))))))))))..................	89.5703	6.50097
606	Wy_PB1	+	PR8_HA	+	523	828	1614	504	542	809	847	-19.6	UCCUUCCGAUUAUCUAAAGGAGUUCCUACACUACCUUAG&CCGUUUACCUUUAGAUUAUCGUGGUUACAUACGAAAGCG	.((...((((.(((((((((...................&.......))))))))).)))).))...............	89.5019	6.49988
462	PR8_PA	+	Wy_NA	+	104	344	1040	85	123	325	363	-13.9	UACUUUCUCAUACCCCUCCUGGACUUUUAGCUUUGUUUG&CCUGUUAAGCUAAGCCGAAAGGCGACCACCCCUGUAGAC	..............(((..(((...((((((((......&......)))))))))))..))).................	89.3255	6.49706
70	PR8_HA	+	Wy_NA	+	1504	457	1592	1485	1523	438	476	-16.4	GUGUUCACACUGUUACUUACGUACCUUUCACAUUCUUUA&AUUUGUUGCACGUAAGUUUACUGUGUCAUGUACUAUCCU	......((((.((.((((((((.................&.........))))))))..)).)))).............	88.6841	6.48678
510	PR8_PA	+	PR8_NP	+	104	557	844	85	123	538	576	-16.5	UACUUUCUCAUACCCCUCCUGGACUUUUAGCUUUGUUUG&AGAGACUACGUUCCAAGUUGAGAGGGAUCCUCCAGACCU	.............((((.((.(((((..(((...((((.&..))))...)))..))))).)))))).............	88.3307	6.48108
1024	PR8_PB2	+	Wy_PB1	+	801	1514	978	782	820	1495	1533	-9.6	UACUACUACAACUAGUUUCGAACUAAUAACGACGAUCCU&CUUAAGUGUUCGAAAAAAAUAGCUAUACCUAAACACCGA	...............((((((((................&.......))))))))........................	88.2349	6.47954
488	PR8_PA	+	Wy_NA	+	1505	74	1104	1486	1524	55	93	-20.1	UUCACAUCUUGAUUCCUCCCUUCCGCUUUCUGGUUGAAC&ACAAAGGGAGUGGUAAAGGUGUUAUACGAAGAAGUACGU	...(((((((.(((.(((((((.................&...))))))).))).))))))).................	87.9645	6.47516
175	Wy_NA	+	PR8_M	+	537	405	957	518	556	386	424	-17.2	AAAGUAAACCCUUGGUCCGUUCACACAUAUCGUACCAGG&CGACCACGUGAACGGUCAACAUACCCGGAGUAUAUGUUG	...(((.((((..(((((((((((.....(((.......&)))....)))))))).......))).)).)).)))....	87.5762	6.46885
48	PR8_HA	+	Wy_NA	+	456	1098	1097	437	475	1079	1117	-19.9	GUUUCUUUCGAGUACCGGGUUGGUGUUGUGUUUGCCUCA&AAACUACUACCUUUACUGCACACCUACCCUUCUUGCUAG	....((..((((....((((.((((.(((((........&..............)).))))))).))))..))))..))	87.4488	6.46677
748	Wy_PB1	+	Wy_NA	+	1510	145	1123	1491	1529	126	164	-16.2	UAAACUUAAGUGUUCGAAAAAAAUAGCUAUACCUAAACA&UAAAGUUCGUUAUACUUAAGUUGAGGGGGGGUUUGUUGG	..(((((((((((.((((.....................&.....))))..))))))))))).................	86.9904	6.45927
976	PR8_PB2	+	PR8_NS	+	772	522	983	753	791	503	541	-23.7	CUACAUAUGAGGUCCUCCCCUUCACUCCUUACUACUACA&UUAAAGUGGUAACGGAAGAGAAGGUCCUGUAUGACGACU	...(((((.(((.(((...(((...(((((((((((...&....)))))))).))).))).))).))))))))......	86.8725	6.45734
195	Wy_NA	+	PR8_NS	+	73	698	1001	54	92	679	717	-21.1	GACAAAGGGAGUGGUAAAGGUGUUAUACGAAGAAGUACG&UCUUUGCUCUUUACCGCCCUUGUUAAUCCAGUCUUCAAA	.((.(((((..(((((((((.......((((((......&)))))).))))))))))))))))................	86.5576	6.45216
30	PR8_HA	+	Wy_NA	+	206	354	867	187	225	335	373	-19.7	UGUCGGUGUUGCCUUUUGAUACAUCUAAUUUUCCUUAUC&UAAGCCGAAAGGCGACCACCCCUGUAGACCCACUGUUCU	.(((((((((((((((((.....................&.....))))))))))).)))......)))..........	86.3585	6.44888
693	Wy_PB1	+	PR8_M	+	2151	506	1191	2132	2170	487	525	-24.9	CAAGUAUAUCCUCUGGCUAACCUUAAAGAUCGUACCACC&ACGACUGAGGGUCGUAGCCAGAGUAUCCGUUUACCACUG	..........((((((((((((((..((.((((......&)))))).)))))..)))))))))................	86.2377	6.44688
618	Wy_PB1	+	PR8_HA	+	1364	376	1121	1345	1383	357	395	-25.1	GAGGUUAGGAGGCUGCUGAAACGGGAGUAUCACUUACGU&GGUCCUCUAAAGUAGCUGAUACUCCUCGACUCCCUCGUU	........((((.....((..(((((((((((.((((..&...........)))).))))))))).))..))))))...	86.0547	6.44385
997	PR8_PB2	+	PR8_PA	+	1001	1987	1044	982	1020	1968	2006	-24.4	UAAUCGAGUAGGAAGUCAAAACCACCUAAGUGUAAAUUC&GAACAUACGUAGAGGUGUUGAUCUUCCUAAAAGUCGACU	...((((.(((((((((((...(((((...((((.....&.....))))...))))))))).)))))))....))))..	85.4891	6.43445
847	Wy_PB1	+	PR8_NS	+	1554	112	1315	1535	1573	93	131	-30.1	UAAAAUCGUACCUCGACGGGUCAAAACCUCACAGACCUU&CGUCUGGUUCUUGAUCCGCUACGGGGUAAGGAACUAGCC	.....((.(((((((.((((((((((((....((((...&.)))))))).))))))))...))))))).))........	85.4859	6.43439
336	PR8_PA	+	PR8_HA	+	149	320	784	130	168	301	339	-10.3	CGUCGUUAUACGUGAGUGAACCUUCAUACGAAGUACAUA&ACUCUAGUACCAGGAUGUAACAUCUUUGUGGUUUGAGAC	......................((((((((((((((((.&..............)))))....)))))))...))))..	85.2998	6.43129
407	PR8_PA	+	PR8_HA	+	1880	1683	1224	1861	1899	1664	1702	-27.2	CUCUUGUUUAGUCUUUGUACCGGGUAACCUCUCAGGGGG&GAGGGACCCCCGUUAGUCAAAGACCUACACAAGAUUACC	.((((((.(((((((((.((((((...((((........&))))....))))...))))))))).)).)))))).....	85.0591	6.42726
689	Wy_PB1	+	PR8_M	+	1959	583	862	1940	1978	564	602	-22.5	GACAUUUGUUACGACAUCACUACGGUCGGGUACCAGGCC&AAAAUCGGUCGUGAUGUCGAUUCCGAUACCUCGUUUACC	...........((((((((...(((((((..........&....)))))))))))))))....................	84.9775	6.42589
285	PR8_NP	+	Wy_NA	+	1349	152	1157	1330	1368	133	171	-21.7	AAGUUACCCUUAUGUCUCCCCUCUUGUAGACUGUACUCC&CGUUAUACUUAAGUUGAGGGGGGGUUUGUUGGUUCACUA	.(((.(((..((.((((((((((.....((((.......&...........)))))))))))))).))..)))..))).	84.5758	6.41913
550	PR8_PA	+	PR8_NP	+	2020	1194	989	2001	2039	1175	1213	-18	UCGACUUAGUUCUUUUGACGAAGAAUAGCAAGUCCGAGA&CAUGUGAACUUGACUCUUCGUCCAUGACCCGGUAUUCCU	................((((((((....(((((.((...&....)).)))))..)))))))).................	84.2267	6.41323
903	PR8_PB2	+	PR8_HA	+	735	1556	1309	716	754	1537	1575	-25.4	UUCACAACGUAAACUGAGUUCCUUGUACGACCCUUGUCU&UAGGGUUUAUAAGUCUUCUCAGUUUCAACUUGUCCCUUU	...((((.((((((((((...((((((.((((((.....&.))))))))))))....))))))))..))))))......	84.0523	6.41028
611	Wy_PB1	+	PR8_HA	+	920	446	1182	901	939	427	465	-23.8	AGUGUUCUGUGUCUCGAAAGAAAGUGUUAGUGACCCCUG&UUUAUAAAGGGUUUCUUUCGAGUACCGGGUUGGUGUUGU	.....((((.(((((((((((((...........((((.&.......))))))))))))))).))))))..........	83.9887	6.4092
556	PR8_PA	+	PR8_NS	+	240	557	936	221	259	538	576	-21.1	CACUAGGUUUACGUGAAAACUUCGUGUCUAAACUUUAUU&GACUCCUACAGUUUUUACGUCAACCUCAGGAGUAGCCUC	..(((((((.(((((((((((....(((...........&)))......))))))))))).))))).))..........	83.6923	6.40416
553	PR8_PA	+	PR8_NS	+	97	110	764	78	116	91	129	-16.8	UUUUUGUUACUUUCUCAUACCCCUCCUGGACUUUUAGCU&AACGUCUGGUUCUUGAUCCGCUACGGGGUAAGGAACUAG	......(((.(((((..((((((...((((.....((((&.......)))).....))))....))))))))))).)))	83.5598	6.4019
471	PR8_PA	+	Wy_NA	+	938	89	819	919	957	70	108	-15.6	CCUCUCCCUUAUGGCGAUAUACUACGUUAGUUUACGUAC&AAGGUGUUAUACGAAGAAGUACGUUUAACGGUAGGACUA	.....................(((((((((...((((((&..................)))))))))))).))).....	83.5458	6.40166
422	PR8_PA	+	PR8_M	+	849	632	916	830	868	613	651	-21.5	CUGAAGGCUUACCCGGAGGGACAAGAGUCGCCAGGUUUA&ACUCGUUCGUCGUCUCCGGUACCUCCAACGAUCAGUCCG	.((.(((..((.((((((((((((((((...........&)))).)).))).)))))))))))).))............	83.462	6.40023
855	Wy_PB1	+	PR8_PA	+	262	145	944	243	281	126	164	-18.2	UGGACUCCUAUUACUCGGUUCACCUAUACGUGUUUGUCU&UAAACGUCGUUAUACGUGAGUGAACCUUCAUACGAAGUA	................(((((((...(((((((.((...&.......))..))))))).))))))).............	83.3871	6.39895
489	PR8_PA	+	Wy_NA	+	1502	145	839	1483	1521	126	164	-19.3	UCGUUCACAUCUUGAUUCCUCCCUUCCGCUUUCUGGUUG&UAAAGUUCGUUAUACUUAAGUUGAGGGGGGGUUUGUUGG	.................(((((((((.((((........&.................)))).)))))))))........	82.9801	6.39198
181	Wy_NA	+	PR8_M	+	898	410	808	879	917	391	429	-20.1	AGUCUACACAGACGUCUCUGUUGACCUUUCCGAGGUUAU&ACGUGAACGGUCAACAUACCCGGAGUAUAUGUUGUCCUA	.......((.((((((((((((((((.(((((.......&.)).))).))))))))......)))...)))))))....	82.7354	6.38777
921	PR8_PB2	+	PR8_M	+	503	98	1135	484	522	79	117	-21.9	CUAGAGUCACGGUUCCUCCGUGUCCUACAUUAGUACCUU&GGGGGAGUUUCGGCUCUAGCGUGUCUCUGAACUUCUACA	((((((((..(((((((((....................&)))))))))..))))))))....................	82.4741	6.38326
552	PR8_PA	+	PR8_NS	+	104	81	993	85	123	62	100	-14.3	UACUUUCUCAUACCCCUCCUGGACUUUUAGCUUUGUUUG&AACGAAAGAAACCGUACAGGCGUUUGCUCAACGUCUGGU	.................((.((((.((.(((..((((((&................))))))...))).)).)))))).	82.3116	6.38044
685	Wy_PB1	+	PR8_M	+	1655	651	881	1636	1674	632	670	-24.1	CUGGAACCUGGUCGUUGUCGGGUCUACCGAGAGGUUAAC&UACCUCCAACGAUCAGUCCGAUCUGUUUACCACGUUCGC	.((((..((((((((((.............(((((....&.)))))))))))))))))))...................	82.1765	6.3781
928	PR8_PB2	+	PR8_M	+	1249	742	892	1230	1268	723	761	-7.2	GUACCAUAAAAGUGUUCUCCUAACAUACUAUUUUCGUCA&AAGAACUUUUAAACGUCCGGAUAGUCUUUGCUUACCCCC	..........................(((((((.(((..&............)))...)))))))..............	82.0189	6.37537
943	PR8_PB2	+	Wy_NA	+	765	1019	804	746	784	1000	1038	-14.8	CCCUUGUCUACAUAUGAGGUCCUCCCCUUCACUCCUUAC&UUUUUUGCUGUCGAGGUCGUCAUCGGUAACGAACCUAGG	.((((((.(((..((((...((((...............&............))))...))))..)))))).....)))	81.7404	6.37052
219	PR8_NP	+	PR8_M	+	110	463	1222	91	129	444	482	-22.7	CUACCUCUUGCGGUCUUACGGUGACUUUAGUCUCGUAGG&GACUUCACCGUAAACCGGACCAUACACGUUGGACACUUG	..........((((.(((((((((....((((.......&)))))))))))))))))......................	81.6986	6.36979
610	Wy_PB1	+	PR8_HA	+	987	255	1421	968	1006	236	274	-18.1	GAGCUUACAAAAACCGCUACUAAUGUAUAUAGUGUUUUU&UAACCCCUUUACAUUGUAGCGGCCUACCGAGAACCCUUU	.............(((((((.((((((............&.........))))))))))))).................	81.3084	6.36297
508	PR8_PA	+	PR8_NP	+	151	445	752	132	170	426	464	-9.2	UCGUUAUACGUGAGUGAACCUUCAUACGAAGUACAUAAG&GCUACGUUGCCGACCAGACUGAGUGUACUACUAGACCGU	..((..(((((.(((..........(((.((........&.)).)))..........)))..)))))..))........	81.1581	6.36033
1023	PR8_PB2	+	Wy_PB1	+	794	1153	947	775	813	1134	1172	-11.7	CACUCCUUACUACUACAACUAGUUUCGAACUAAUAACGA&UCUUUACGAUCGUUUGUAACUGGACUUCAUAAAGUUACU	..................((((((.(((((......((.&......))...))))).))))))................	81.0129	6.35778
956	PR8_PB2	+	PR8_NP	+	113	1214	1232	94	132	1195	1233	-27.9	UGGUGGCACCUGGUAUACCGGUAUUAGUUCUUCAUGUGU&UCCAUGACCCGGUAUUCCUGGUCUUCACCUCCUUUGUGG	.(((((.(((.((.(((((((..........(((((...&..))))).))))))).)).)))..)))))..........	80.8206	6.35439
507	PR8_PA	+	PR8_NP	+	149	445	773	130	168	426	464	-10.8	CGUCGUUAUACGUGAGUGAACCUUCAUACGAAGUACAUA&GCUACGUUGCCGACCAGACUGAGUGUACUACUAGACCGU	.(((((..(((((.(((..........(((.((......&.)).)))..........)))..)))))..))..)))...	80.7956	6.35395
46	PR8_HA	+	Wy_NA	+	371	857	1021	352	390	838	876	-25.3	CAAUAGGUCCUCUAAAGUAGCUGAUACUCCUCGACUCCC&CGUACAGCUCCUCACGAGGACAAUAGGAGCUAUAGGACC	.....((((((.....((((((..((.((((((......&..............))))))...))..))))))))))))	80.6704	6.35174
95	PR8_HA	+	PR8_NP	+	881	431	1245	862	900	412	450	-24.8	AACCCAGGCCGUAGUAGUGGAGUUUGCGUAGUUACGUAC&CGAUUAUUACCACUGCUACGUUGCCGACCAGACUGAGUG	......(((((((((((((((((...((...........&))...))).)))))))))))..)))..............	80.6395	6.3512
408	PR8_PA	+	PR8_M	+	100	82	1039	81	119	63	101	-23.1	UUGUUACUUUCUCAUACCCCUCCUGGACUUUUAGCUUUG&GAUAGUAGGGCAGUCCGGGGGAGUUUCGGCUCUAGCGUG	.(((((...((....((.((.((((((((....((((((&.....)))))))))))))))).))...))...)))))..	80.4858	6.34848
933	PR8_PB2	+	Wy_NA	+	214	867	1133	195	233	848	886	-23.4	UUAAUGUCGUCUGUUCUCCUAUUGCCUUUACUAAGGACU&CUCACGAGGACAAUAGGAGCUAUAGGACCACAGUCUACA	....(((..(((((.(((((((((((((...........&.....)))).)))))))))..)))))...))).......	80.4245	6.34739
338	PR8_PA	+	PR8_HA	+	104	339	803	85	123	320	358	-9.7	UACUUUCUCAUACCCCUCCUGGACUUUUAGCUUUGUUUG&ACAUCUUUGUGGUUUGAGACUCUUACCUUAUACAAUAGG	.....(((((.(((.........................&..........))).)))))....................	80.1373	6.34229
920	PR8_PB2	+	PR8_M	+	162	708	1128	143	181	689	727	-26.3	UCCUCUUCUUGGGUCGUGAAUCCUACUUUACCUACUACC&GUAGGAUCGAGGUCACGACCAGACUUUUUACUAGAAGAA	...((((((..((((((((..(((......(((((....&)))))....)))))))))))............)))))).	79.8391	6.33698
807	Wy_PB1	+	PR8_NP	+	1128	655	1430	1109	1147	636	674	-26.9	ACUUCGAGGCUUGUGUUUAUGGGCGUCUUUACGAUCGUU&GUUUGCACCCUAGUUACUAGCCUUGAAGACCUCCCCACU	.((((((((((.(((.(((.(((.((.............&....)).)))))).))).))))))))))...........	79.372	6.32862
886	Wy_PB1	+	PR8_PA	+	1585	2001	1017	1566	1604	1982	2020	-15.5	CAGACCUUAUUUGCUUAGUCGACUAUACUCGUAACCUCA&GUGUUGAUCUUCCUAAAAGUCGACUUAGUUCUUUUGACG	............(((.((((((((...............&.................)))))))).)))..........	79.1087	6.32389
33	PR8_HA	+	Wy_NA	+	337	515	1110	318	356	496	534	-18.5	UAACAUCUUUGUGGUUUGAGACUCUUACCUUAUACAAUA&CUACUUACUCAACCCACAAGGUAAAGUAAACCCUUGGUC	......((((((((.(((((...................&.......))))).))))))))..................	79.0148	6.32219
747	Wy_PB1	+	Wy_NA	+	1528	103	773	1509	1547	84	122	-16.4	AAAAAUAGCUAUACCUAAACACCGAUUAAAAUCGUACCU&AGAAGUACGUUUAACGGUAGGACUAUUGAUGACAUUGUA	...(((((.....(((....((((.(((((..(((((..&....))))))))))))))))).)))))............	78.8279	6.31882
1016	PR8_PB2	+	Wy_PB1	+	213	1913	1143	194	232	1894	1932	-25.9	GUUAAUGUCGUCUGUUCUCCUAUUGCCUUUACUAAGGAC&GAAACAUUAGGGGACUUAGGGAAACAGUCGGUAUUUCUU	...(((((((.(((((.(((((...((((((........&.......))))))...))))).))))).)))))))....	78.6777	6.3161
972	PR8_PB2	+	PR8_NS	+	409	337	1154	390	428	318	356	-26.5	UCAGCUUUCCGAUUUCGUACCUUGGAAACCGGGACAGGU&UACAGUUCCCUGACCAGGUACGAGUAUGGGUUCGUCUUU	.......((((..((((((((.(((.....(((((....&....)))))....)))))))))))..)))).........	78.6052	6.31479
83	PR8_HA	+	PR8_NP	+	302	828	1084	283	321	809	847	-20.8	CGCUGGGUGACGAAGGUCACUCUAGUACCAGGAUGUAAC&UAGAGUGAAAAGAUCGUGCCAGACGUGAGUAUAACUCUC	((((((...((((...((((((((...............&)))))))).....)))).)))).))..............	78.4029	6.31112
203	Wy_NA	+	PR8_NS	+	553	336	1074	534	572	317	355	-25	CCGUUCACACAUAUCGUACCAGGUCGAGUUCAACAGUGC&UUACAGUUCCCUGACCAGGUACGAGUAUGGGUUCGUCUU	.((...((.(((((((((((.(((((.....(((.(((.&.))).)))...))))).))))))).)))).)).))....	78.3315	6.30982
318	PR8_NP	+	PR8_NS	+	850	426	268	831	869	407	445	-14.7	ACGUGAGUAUAACUCUCCCAGCCAACGAGUGUUCAGGAC&GUAGUAUGACUUUCGCUUGAAGUCACACUAAAAACUGGC	.................((((......((((((((((..&...............)))))....))))).....)))).	78.1943	6.30732
411	PR8_PA	+	PR8_M	+	104	618	853	85	123	599	637	-10.3	UACUUUCUCAUACCCCUCCUGGACUUUUAGCUUUGUUUG&UACCGACCUAGCUCACUCGUUCGUCGUCUCCGGUACCUC	..........((((.....(((((....((((..(((..&....)))..)))).....)))))........))))....	78.0527	6.30474
911	PR8_PB2	+	PR8_HA	+	1275	878	1018	1256	1294	859	897	-18.5	ACUAUUUUCGUCAGUCUCCACUAGACUUAAAGCAGUUAU&CGAAACCCAGGCCGUAGUAGUGGAGUUUGCGUAGUUACG	((((....((.(((.((((((((...(((..((......&..........))..))))))))))).)))))))))....	77.783	6.29981
1012	PR8_PB2	+	Wy_PB1	+	482	610	1664	463	501	591	629	-27.3	CUGUAUUUAGGACCAGUACGUCUAGAGUCACGGUUCCUC&CUCUCAUUCUCUGUUGUACUGGUUCUUUUACCAGUGUGU	(((.....((((((((((((..(((((............&........))))).)))))))))))).....))).....	77.7093	6.29846
152	PR8_M	+	PR8_NS	+	510	514	1063	491	529	495	533	-21.3	CUGAGGGUCGUAGCCAGAGUAUCCGUUUACCACUGUUGU&CAACCGCUUUAAAGUGGUAACGGAAGAGAAGGUCCUGUA	...((((((............((((.((((((((.....&............))))))))))))......))))))...	77.4698	6.29407
557	PR8_PA	+	PR8_NS	+	272	526	1026	253	291	507	545	-24.1	CUUUAUUAGCUCCCUUCUCUAGCGUGUUACCGGACCUGU&AGUGGUAACGGAAGAGAAGGUCCUGUAUGACGACUCCUA	..(((((((...((((((((....((((((((.......&..))))))))..))))))))..))).)))).........	77.3788	6.29239
194	Wy_NA	+	PR8_NS	+	73	657	842	54	92	638	676	-18.2	GACAAAGGGAGUGGUAAAGGUGUUAUACGAAGAAGUACG&UUCGUCAUUACUCUUACCCUCUGGAGGUGAGUGAGGUUU	.((....((((.(((((.((((....(((((........&)))))...)))).)))))))))....))...........	77.3546	6.29195
513	PR8_PA	+	PR8_NP	+	136	1050	802	117	155	1031	1069	-18	UUGUUUGUUUAAACGUCGUUAUACGUGAGUGAACCUUCA&ACACCUACCGUACGGUAAGACGGCGUAAACUUCUAGAUU	......((((..((((((((.((((((.(((........&.....)))..)))).)).)))))))))))).........	76.7597	6.28095
528	PR8_PA	+	PR8_NP	+	852	1198	1099	833	871	1179	1217	-30.3	AAGGCUUACCCGGAGGGACAAGAGUCGCCAGGUUUAAGG&UGAACUUGACUCUUCGUCCAUGACCCGGUAUUCCUGGUC	.(((..((((.((..((((((((((((...((((((...&)))))))))))))).))))....)).))))..)))....	76.3981	6.27423
405	PR8_PA	+	PR8_HA	+	2164	1515	1127	2145	2183	1496	1534	-21.5	GUUGAGGAAGGAAUGUGUACGUAACUCAAUCAACACCGU&GUUACUUACGUACCUUUCACAUUCUUUACCCUGAAUACU	(((.((((((((((((((((((((...............&.....))))))).....))))))))))..))).)))...	75.5428	6.2582
687	Wy_PB1	+	PR8_M	+	1735	722	879	1716	1754	703	741	-20.9	UCUGUGUGUUUAAGUCUGCUCUUCUAGUAAGCUCGAUUU&ACGACCAGACUUUUUACUAGAAGAACUUUUAAACGUCCG	..((.(((((((((.....((((((((((((.(((....&.)))........))))))))))))...))))))))).))	74.8893	6.24582
964	PR8_PB2	+	PR8_NP	+	1246	1262	732	1227	1265	1243	1281	-14.3	CCGGUACCAUAAAAGUGUUCUCCUAACAUACUAUUUUCG&UCCCGUAGACGCCCGGUUUAGUCGUAUGUUGGAUGCAAG	...............(((..(((.(((((((.(((.(((&.............)))...))).)))))))))).)))..	74.7812	6.24377
547	PR8_PA	+	PR8_NP	+	2146	605	843	2127	2165	586	624	-18.6	CGAAUUACGAAGAACCAAGUUGAGGAAGGAAUGUGUACG&CGACGUCAGUUUCCUCAACCUUGUUACCACUACCUUAAC	...............(((((((((((((....((((.((&))))))...)))))))))).)))................	74.7279	6.24275
335	PR8_PA	+	PR8_HA	+	151	257	638	132	170	238	276	-9.8	UCGUUAUACGUGAGUGAACCUUCAUACGAAGUACAUAAG&ACCCCUUUACAUUGUAGCGGCCUACCGAGAACCCUUUGG	((((((((.(((((.........................&.....)))))..))))))))...................	73.9846	6.22852
468	PR8_PA	+	Wy_NA	+	131	1077	809	112	150	1058	1096	-13.4	UAGCUUUGUUUGUUUAAACGUCGUUAUACGUGAGUGAAC&GUACCUCACUUUCCGACCCGUAAACUACUACCUUUACUG	...........(((((...((((......(((((.....&....)))))....))))...)))))..............	73.477	6.21872
885	Wy_PB1	+	PR8_PA	+	1689	1166	1241	1670	1708	1147	1185	-21.3	UUAACAAGUAGUUUCUGAUGUCUAUAUGUAUAUCCACGG&CGUGGUCUUUUCCAUCUGAAACUGCUGACAUUUCUACAU	......(((((((((.((((.............(((((.&))))).......)))).))))))))).............	73.0798	6.21101
332	PR8_PA	+	PR8_HA	+	132	75	936	113	151	56	94	-18.7	AGCUUUGUUUGUUUAAACGUCGUUAUACGUGAGUGAACC&CAAUACACGUGAACGUCGACGUCUACGUCUGUGUUAUAC	.........(((....((((((...((((((........&.....)))))).....))))))..)))............	72.7709	6.20498
932	PR8_PB2	+	Wy_NA	+	340	671	1172	321	359	652	690	-19.3	CACCUUAUCCUUACCUGGUUAUUGUUUAUGUCAAGUAAU&ACAUCUAUCAUAACAAAGUACCAGGUUUUUUUAGGAGUC	..(((.......(((((((..(((.(((((.........&........))))))))...)))))))......)))....	72.7229	6.20404
774	Wy_PB1	+	Wy_NA	+	2028	700	1023	2009	2047	681	719	-29.2	GAUGUGUGAGGACCUAAGGGUUCUCCUUGGCGAGAUAAG&UUUAGGAGUCCUGGGUCCUCAGUCUUACGCAAACAUAGU	..(((((((((((((.((((..(((((............&...))))))))))))))))))....))))..........	72.6949	6.20349
899	PR8_PB2	+	PR8_HA	+	427	1151	1114	408	446	1132	1170	-22.1	ACCUUGGAAACCGGGACAGGUAAAAUCUUUGGUUCAGUU&UAGUAGUAGUCUUACUUGUCCCUAGUCCGAUACGUCGCC	...(((((....(((((((((((................&...........)))))))))))...))))).........	72.5584	6.20082
533	PR8_PA	+	PR8_NP	+	1340	553	836	1321	1359	534	572	-21.2	CGAGGUUAACUUGUGUAACGUUCGUACUCUUCCUUAAUA&CACGAGAGACUACGUUCCAAGUUGAGAGGGAUCCUCCAG	.((((((((((((...(((((..((.(((((........&...))))))).))))).)))))))).......))))...	72.2839	6.19542
782	Wy_PB1	+	Wy_NA	+	1965	1401	928	1946	1984	1382	1420	-27.7	UGUUACGACAUCACUACGGUCGGGUACCAGGCCGGUUUU&UGUCCGAGUACCGGACUACCCCGCCUGUAGUUAGAGUAC	............(((((((.((((....((.(((((...&.........))))).))..)))).)))))))........	72.1812	6.1934
347	PR8_PA	+	PR8_HA	+	72	1169	979	53	91	1150	1188	-8.3	UAGGCUACUAACAGCUCGAACGCCUUUUUUGUUACUUUC&UCCCUAGUCCGAUACGUCGCCUAGUUUUUUCGUGUGUUU	(((((.((((.....(((.((..................&......)).))))).)).)))))................	72.1673	6.19313
242	PR8_NP	+	PR8_M	+	1386	73	1032	1367	1405	54	92	-23	CCUGGCUUUAGUAUUCCUACUACCUUUCACGUUCUGGUC&UGCAUGAGAGAUAGUAGGGCAGUCCGGGGGAGUUUCGGC	(((((((.......((((((((.((((((..........&....)))))).)))))))).)).)))))...........	71.8233	6.18633
296	PR8_NP	+	Wy_NA	+	1243	1253	991	1224	1262	1234	1272	-17.6	UCCUUUGUGGUUAGUUGUCUCCCGUAGACGCCCGGUUUA&AAUAAGACCAUAAAAGAGACAACUUCCGUUUUCGACGUA	.......(((..(((((((((..................&...............))))))))).)))...........	71.6538	6.18297
487	PR8_PA	+	Wy_NA	+	1413	152	778	1394	1432	133	171	-22	UUAUGUAUUACUUCCCUCACAUGUAGUUAUGACGGAACG&CGUUAUACUUAAGUUGAGGGGGGGUUUGUUGGUUCACUA	..........(((((((((.....((.(((((((.....&))))))))).....)))))))))................	71.0929	6.17179
286	PR8_NP	+	Wy_NA	+	1424	154	833	1405	1443	135	173	-23.9	CUUCUACACAGAAAGGUCCCCGCCCCUCAGAAGCUCGAG&UUAUACUUAAGUUGAGGGGGGGUUUGUUGGUUCACUACG	...(((.(((((......(((.((((((((...((.(((&.....))).))))))))))))))))))))).........	70.6199	6.16229
239	PR8_NP	+	PR8_M	+	1051	566	834	1032	1070	547	585	-21.3	CACCUACCGUACGGUAAGACGGCGUAAACUUCUAGAUUC&UGUACUCUUGUCUUACCAAAAUCGGUCGUGAUGUCGAUU	(((..((((...((((((((((.(((.............&..))).)).)))))))).....)))).))).........	69.4029	6.13756
605	Wy_PB1	+	PR8_HA	+	537	371	1169	518	556	352	390	-22.3	UAAAGGAGUUCCUACACUACCUUAGUUACCUAUUUCUCC&CAAUAGGUCCUCUAAAGUAGCUGAUACUCCUCGACUCCC	...((((((.....((((((.((((..(((((((.....&.)))))))...)))).)))).))..))))))........	69.2503	6.13443
495	PR8_PA	+	Wy_NA	+	2053	567	748	2034	2072	548	586	-27.2	CCGAGAAUCCCUGUUGGACCUUGGACCCUGGAAACUAGA&CGUACCAGGUCGAGUUCAACAGUGCUACCUUUUCGUACC	.((((((...((((((((.(((((..(((((........&....)))))))))))))))))).......))))))....	68.9542	6.12834
1030	PR8_PB2	+	Wy_PB1	+	1407	228	901	1388	1426	209	247	-25.3	AGCUGUUACACUACCCUUACUAACCCUAUAACGGGCUGU&CCCGUGGGGUUGAGUUGGGUUAACUACCUGGUGAUGGAC	..(((((((...((((..(((((((((...(((((....&))))))))))).))).))))..........)))))))..	68.4417	6.11773
913	PR8_PB2	+	PR8_HA	+	1165	1660	761	1146	1184	1641	1679	-16.2	UGAGUCUUUUCGUUGGUCCUCUAACUAAGUCGACUAUCA&CGGUCAAGUGACCACGAAAACCAGAGGGACCCCCGUUAG	..........((..(((((.((.......(((.......&..............))).......)))))))..))....	68.4332	6.11755
906	PR8_PB2	+	PR8_HA	+	1119	109	982	1100	1138	90	128	-18.6	UCCCUAUACUUCUCAAGUGUUACCAACCCUCUUCUCGUU&UAUACAUAUCCGAUGGUACGCUUGUUAAGUUGGCUGUGA	..((...((((..((((((.(((((..............&.............)))))))))))..)))).))......	68.2392	6.11352
339	PR8_PA	+	PR8_HA	+	104	372	753	85	123	353	391	-10	UACUUUCUCAUACCCCUCCUGGACUUUUAGCUUUGUUUG&AAUAGGUCCUCUAAAGUAGCUGAUACUCCUCGACUCCCU	................((..(((...((((((.......&.................))))))...)))..))......	68.2266	6.11325
389	PR8_PA	+	PR8_HA	+	1474	1600	1112	1455	1493	1581	1619	-18.4	CCUACUAAAGGUUAAUUAAGGUUACUAUUCGUUCACAUC&CUACCUCACUUUAACCUUAGUUACCCCUAGAUAGUCUAA	.((((((..((.((((((((((((...............&...........))))))))))))))..))).))).....	68.0877	6.11036
640	Wy_PB1	+	PR8_M	+	151	217	865	132	170	198	236	-33.1	UCCCAUGUGGUACCUGUGUCAGUUGUCUUGUGUGGUUAU&CCUAAAAUCCUAAACACAAGUGCGAGUGGCACGGGUCAC	......(((..((((((((((.(((((((((((((....&........))...))))))).)))).)))))))))))))	67.772	6.10375
978	PR8_PB2	+	PR8_NS	+	767	795	712	748	786	776	814	-12.7	CUUGUCUACAUAUGAGGUCCUCCCCUUCACUCCUUACUA&CAAAACUCGUUUAUUGUAAAUACGUUCGGAAUGUAGAUA	..(((((((((.((((.......................&........................))))..)))))))))	67.4203	6.09635
1037	PR8_PB2	+	Wy_PB1	+	1737	1240	1108	1718	1756	1221	1259	-30.3	CCAGGGUCUUGGGAUGUUACGAUAUGUUAUUUUACCUUA&GUGUCGUAGUAACUCGGGACCCUACUACUACCCGUACAA	..(((((((((((.(((((((((((..............&))))))))))).)))))))))))................	67.2247	6.09222
218	PR8_NP	+	PR8_M	+	196	397	802	177	215	378	416	-7.3	GUGGCUUGAGUUUGAGUCACUAAUACUCCCUGCCAACUA&CAAUAAGACGACCACGUGAACGGUCAACAUACCCGGAGU	((((.(((..((((.........................&...)))).)))))))........................	66.7979	6.08317
947	PR8_PB2	+	Wy_NA	+	1297	491	827	1278	1316	472	510	-24.6	AGACUUAAAGCAGUUAUCCCGCUUAGUUGCUAACUUAGG&AUCCUGGGGAAUAGCCUGGGAUAACUACUUACUCAACCC	.......(((.((((((((((....((((....((((((&..))))))...)))).)))))))))).))).........	66.6985	6.08105
67	PR8_HA	+	Wy_NA	+	1672	156	689	1653	1691	137	175	-24.1	CACGAAAACCAGAGGGACCCCCGUUAGUCAAAGACCUAC&AUACUUAAGUUGAGGGGGGGUUUGUUGGUUCACUACGAC	......((((((.....(((((.(((((..(((......&...)))..))))).))))).....)))))).........	66.486	6.07652
424	PR8_PA	+	PR8_M	+	847	912	952	828	866	893	931	-26.4	AUCUGAAGGCUUACCCGGAGGGACAAGAGUCGCCAGGUU&UCCUCCCGGAAGAUGCCUUCCUCACGGUUUCAGAUACUC	((((((((......(((((((((((....(((..(((..&.)))..)))....))..)))))).)))))))))))....	66.4607	6.07598
421	PR8_PA	+	PR8_M	+	696	621	923	677	715	602	640	-20.8	CAGAGGGCGGCUUGAAGAGGUCGGAACUUUUAAAAUCUC&CGACCUAGCUCACUCGUUCGUCGUCUCCGGUACCUCCAA	.(((.(((((..(((((((((((................&))))))..))...))).))))).))).............	66.2833	6.07218
375	PR8_PA	+	PR8_HA	+	1377	150	516	1358	1396	131	169	-20.6	UAAAGUGUAGUCUCCACAGAGUGACGUCUCGGUGUCUUA&ACUGUGUCAUGAGCUCUUCUUACACUGUCACUGUGUGAG	...........((.((((.(((((((.....((((....&.....................))))))))))).))))))	65.9233	6.06444
337	PR8_PA	+	PR8_HA	+	194	330	677	175	213	311	349	-17.4	AAAGUGAAGUAGUUACUCGUUCCGCUCAGUUAUUAGCAU&CAGGAUGUAACAUCUUUGUGGUUUGAGACUCUUACCUUA	.(((..(((.(((..((((..((((..((...(((.(((&....))))))...))..))))..))))))))))..))).	65.8887	6.06369
44	PR8_HA	+	Wy_NA	+	472	597	742	453	491	578	616	-28.8	GGGUUGGUGUUGUGUUUGCCUCAUUGCCGUCGUACGAGG&UUUCGUACCGACGUACAAACACAUUGCCCCCUACUACUU	(((..(((..((((((((.........(((((((((((.&.))))))).))))..))))))))..))))))........	65.808	6.06195
540	PR8_PA	+	PR8_NP	+	1660	1284	849	1641	1679	1265	1303	-18.2	CAUGACACAAGAACUCUAUCCUCUAUACGAAUAUUCUUC&CGUAUGUUGGAUGCAAGAGUCAUGUCUCUUUAGAGGGAA	...((((...((.((((((((..((((((..........&))))))..))))...)))))).)))).............	65.323	6.05144
457	PR8_PA	+	PR8_M	+	2155	914	999	2136	2174	895	933	-20	AAGAACCAAGUUGAGGAAGGAAUGUGUACGUAACUCAAU&CUCCCGGAAGAUGCCUUCCUCACGGUUUCAGAUACUCCC	..(((((....(((((((((........((.........&....)).......))))))))).)))))...........	65.0045	6.04449
211	Wy_NA	+	PR8_NS	+	879	764	893	860	898	745	783	-22.5	AUAGGAGCUAUAGGACCACAGUCUACACAGACGUCUCUG&CACUCUGUGUUUGACUUCUAUUGUCUCUUAUCAAAACUC	(((((((..(((((.....((((.(((((((.((.....&.)))))))))..)))))))))...)))))))........	64.9158	6.04255
376	PR8_PA	+	PR8_HA	+	1377	169	806	1358	1396	150	188	-25.4	UAAAGUGUAGUCUCCACAGAGUGACGUCUCGGUGUCUUA&UUACACUGUCACUGUGUGAGACAAUUGGACGAGCUUCUG	....((.((((((.((((.(((((((.....((((....&..))))))))))).))))))))...)).)).........	64.5141	6.03373
340	PR8_PA	+	PR8_HA	+	104	445	691	85	123	426	464	-17.2	UACUUUCUCAUACCCCUCCUGGACUUUUAGCUUUGUUUG&CUUUAUAAAGGGUUUCUUUCGAGUACCGGGUUGGUGUUG	.........(((((...(((((((((..((((((((...&....)))))).....))...)))).)))))..)))))..	64.3719	6.0306
473	PR8_PA	+	Wy_NA	+	846	652	820	827	865	633	671	-16.7	AAUCUGAAGGCUUACCCGGAGGGACAAGAGUCGCCAGGU&AGUAAAUGUUACCCUCCGAACAUCUAUCAUAACAAAGUA	....((((((......(((((((................&...........)))))))....))).)))..........	64.2027	6.02686
1011	PR8_PB2	+	Wy_PB1	+	314	151	998	295	333	132	170	-27.6	UACCAUAGUGGAGACCGACACUGUACCACCUUAUCCUUA&UCCCAUGUGGUACCUGUGUCAGUUGUCUUGUGUGGUUAU	.((((((..((((((.(((((.(((((((..........&......)))))))..))))).))).)))..))))))...	63.8966	6.02007
82	PR8_HA	+	PR8_NP	+	110	850	614	91	129	831	869	-22.1	AUACAUAUCCGAUGGUACGCUUGUUAAGUUGGCUGUGAC&ACGUGAGUAUAACUCUCCCAGCCAACGAGUGUUCAGGAC	.......(((..(((.((((((((.....((((((.((.&...............)).)))))))))))))))))))).	63.889	6.0199
867	Wy_PB1	+	PR8_PA	+	276	1979	813	257	295	1960	1998	-23.2	UCGGUUCACCUAUACGUGUUUGUCUGACACAGGACCUCC&AAGUUGUCGAACAUACGUAGAGGUGUUGAUCUUCCUAAA	((((..(((((.((((((..(((.(((((..........&....))))).))))))))).)))))))))..........	63.8772	6.01964
1013	PR8_PB2	+	Wy_PB1	+	131	786	1074	112	150	767	805	-18.9	CGGUAUUAGUUCUUCAUGUGUAGUCCUUCUGUCCUCUUC&AAUCUCCCAAGCACAUGAAGCAACUUUGAAAUCGAUCUU	((((...(((((((((((((...................&...........))))))))).)))).....)))).....	63.556	6.01248
42	PR8_HA	+	Wy_NA	+	608	464	998	589	627	445	483	-30.7	CCUUUCUUCAGGAACAUGACACCCCAUAAGUAGUGGGCG&GCACGUAAGUUUACUGUGUCAUGUACUAUCCUGGGGAAU	...(((((((((((((((((((......(((((...(((&...)))....))))))))))))))....)))))))))).	63.4212	6.00946
744	Wy_PB1	+	Wy_NA	+	1229	177	981	1210	1248	158	196	-21.8	GAUUAUCUACCGUGUCGUAGUAACUCGGGACCCUACUAC&UUGUUGGUUCACUACGACACACUUGGUUGUUAUUAUCUU	........(((((((((((((......(((((.......&.....)))))))))))))))....)))............	63.308	6.00693
331	PR8_NP	+	PR8_NS	+	1511	723	1186	1492	1530	704	742	-16	UUACUUCCUAGAAUAAAGAAGCCUCUGUUACGUCUCCUC&AUCCAGUCUUCAAACUUCUUUAUUCUACCAACUAACUUC	........(((((((((((((..................&..............)))))))))))))............	63.0719	6.00162
975	PR8_PB2	+	PR8_NS	+	756	305	578	737	775	286	324	-8.5	CUUGUACGACCCUUGUCUACAUAUGAGGUCCUCCCCUUC&GCGCAAUGGAUUGACUGUACUGAGAACUCCUUUACAGUU	.(((((.........(((.((.....((((.(((.....&.......)))..))))....))))).......)))))..	62.5623	5.9901
777	Wy_PB1	+	Wy_NA	+	1954	958	1017	1935	1973	939	977	-16.6	ACUCAGACAUUUGUUACGACAUCACUACGGUCGGGUACC&AUUUCCUAAUAUCGUAACAAAGGUCAAUACACACGAGUC	.....(((..(((((((((....................&...........)))))))))..)))..............	62.3697	5.98572
1007	PR8_PB2	+	PR8_PA	+	2020	209	870	2001	2039	190	228	-23.1	AUUGUUCCGGUGCUUCUCUGAGUGUCAAGAGCCUUUCCU&CUCGUUCCGCUCAGUUAUUAGCAUCUUGAACCACUAGGU	...((((.((((((...(((((((....(((........&)))....))))))).....))))))..))))........	62.0435	5.97828
701	Wy_PB1	+	Wy_NA	+	121	587	610	102	140	568	606	-21.1	UCUAGGAGGUAUGUCGGUACCUUGUCCUUGUCCCAUGUG&AGUGCUACCUUUUCGUACCGACGUACAAACACAUUGCCC	........((((((((((((...................&..............)))))))))))).............	62.0334	5.97805
680	Wy_PB1	+	PR8_M	+	1371	929	950	1352	1390	910	948	-29.7	GGAGGCUGCUGAAACGGGAGUAUCACUUACGUGGUUUAG&UUCCUCACGGUUUCAGAUACUCCCUUCUUAUAGCUUUCC	((((((((..(((..(((((((((.....(((((.....&....)))))......))))))))))))...)))))))).	61.8858	5.97466
1004	PR8_PB2	+	PR8_PA	+	1146	1595	959	1127	1165	1576	1614	-22.8	CCUCUUCUCGUUGUCGGUAUGAGUCUUUUCGUUGGUCCU&CAUUUGAAACACUCGUACCUCAAAAGAGAGUGACUGGGU	....(((((.(((..(((((((((..(((((........&....))))).))))))))).)))..))))).........	61.8715	5.97433
849	Wy_PB1	+	PR8_NS	+	1594	340	1028	1575	1613	321	359	-24.9	UUUGCUUAGUCGACUAUACUCGUAACCUCAUUGUCACUA&AGUUCCCUGACCAGGUACGAGUAUGGGUUCGUCUUUCAC	.......((.(((((((((((((.((((....((((...&.......)))).))))))))))))))..))).)).....	61.8229	5.97322
934	PR8_PB2	+	Wy_NA	+	100	1062	839	81	119	1043	1081	-17.3	CUAUGAGUGUUUUUGGUGGCACCUGGUAUACCGGUAUUA&UUACUCCUUCCACCAGUACCUCACUUUCCGACCCGUAAA	...((((.((..(((((((....................&.........))))))).))))))................	61.7689	5.97198
1009	PR8_PB2	+	PR8_PA	+	2213	684	863	2194	2232	665	703	-24.7	UUACACGAUUAACCCGUUCCUCUGCACCACAACCAUUAC&AACGGCUGGUUUCAGAGGGCGGCUUGAAGAGGUCGGAAC	.....(((((((.(((.(((((((.((((...((.....&...)).))))..)))))))))).))).....))))....	61.6802	5.96994
32	PR8_HA	+	Wy_NA	+	110	566	610	91	129	547	585	-19.4	AUACAUAUCCGAUGGUACGCUUGUUAAGUUGGCUGUGAC&UCGUACCAGGUCGAGUUCAACAGUGCUACCUUUUCGUAC	.........(((.(((((((.((((((.((((((.((..&......)))))))).)).))))))).))))...)))...	61.5007	5.9658
1014	PR8_PB2	+	Wy_PB1	+	459	1359	925	440	478	1340	1378	-24.1	UUCAGUUUUAUGCAGCCUCUCAACUGUAUUUAGGACCAG&UACCCGAGGUUAGGAGGCUGCUGAAACGGGAGUAUCACU	(((.((((((.(((((((((.((((..............&.......)))).))))))))))))))).)))........	61.47	5.96509
4	PR8_HA	+	PR8_M	+	101	420	566	82	120	401	439	-12.5	GUCUGUGUUAUACAUAUCCGAUGGUACGCUUGUUAAGUU&UCAACAUACCCGGAGUAUAUGUUGUCCUACCCCCGACAC	....(((((..(((((((((..((((....((((.....&..))))))))))))...)))))............)))))	61.1265	5.95714
243	PR8_NP	+	PR8_M	+	1269	420	590	1250	1288	401	439	-16.1	GACGCCCGGUUUAGUCGUAUGUUGGAUGCAAGAGUCAUG&UCAACAUACCCGGAGUAUAUGUUGUCCUACCCCCGACAC	...((((((.......(((((((((..............&))))))))))))).)).......................	60.9821	5.95378
467	PR8_PA	+	Wy_NA	+	104	959	737	85	123	940	978	-11.2	UACUUUCUCAUACCCCUCCUGGACUUUUAGCUUUGUUUG&UUUCCUAAUAUCGUAACAAAGGUCAAUACACACGAGUCC	....................((((((....(((((((((&...........)).)))))))............))))))	60.9151	5.95222
856	Wy_PB1	+	PR8_PA	+	346	195	775	327	365	176	214	-19.1	AUAGAAACUCUUGAGUACGGAACUUUGUUACCUUCAGCA&AAGUGAAGUAGUUACUCGUUCCGCUCAGUUAUUAGCAUC	..........(((((..((((((...((.(((((((...&...)))))..)).))..)))))))))))...........	60.8039	5.94963
227	PR8_NP	+	PR8_M	+	627	181	819	608	646	162	200	-22.4	GUUACCACUACCUUAACCAGUCUUACUAGUUUGCACCCU&AUUUCUGUUCUGGUUAGGACAGUGGAGACUGAUUCCCCU	(((.(((((..(((((((((...................&.........)))))))))..))))).)))..........	60.7991	5.94952
902	PR8_PB2	+	PR8_HA	+	729	1245	837	710	748	1226	1264	-15.3	UGUAACUUCACAACGUAAACUGAGUUCCUUGUACGACCC&AUAGCUCUUUUACUUGUAAGUUAAGUGUCGACACCCAUU	..((((((.((((.(((((..(((((.............&..))))).)))))))))))))))................	60.6537	5.94612
990	PR8_PB2	+	PR8_PA	+	525	825	843	506	544	806	844	-25.5	UCCUACAUUAGUACCUUCAACAAAAGGGAUUGCUUCACC&ACUUUUGUUGUGGUGCUGGUGAAUCUGAAGGCUUACCCG	.....((((((((((..(((((((((.............&.))))))))).))))))))))..................	60.458	5.94153
400	PR8_PA	+	PR8_HA	+	2126	789	852	2107	2145	770	808	-19.1	UAAUUACUAGGGACCCAAAACGAAUUACGAAGAACCAAG&GACCUGGAACGAUUUUGGGCCUCUGUGUUAUUAUAAACU	((((.(((((((.(((((((((.................&.........)).))))))).))))).)).))))......	60.4099	5.9404
588	PR8_PA	+	PR8_NS	+	2000	639	541	1981	2019	620	658	-11	GGUGUUGAUCUUCCUAAAAGUCGACUUAGUUCUUUUGAC&UGUCUCUAAGCGAACCUCUUCGUCAUUACUCUUACCCUC	.(((.((((...........(((.(((((..........&.....))))))))........)))).)))..........	60.1519	5.93433
952	PR8_PB2	+	Wy_NA	+	1889	1106	856	1870	1908	1087	1125	-22.1	UAUUAUUUUGAAGAAGGGAAGCGUCGGCGAGGUGGUUUC&ACCUUUACUGCACACCUACCCUUCUUGCUAGUCGCUCUU	....(((...((((((((.((.((..(((((((......&))))....)))..)))).))))))))...))).......	59.8184	5.92644
401	PR8_PA	+	PR8_HA	+	2166	896	780	2147	2185	877	915	-25.4	UGAGGAAGGAAUGUGUACGUAACUCAAUCAACACCGUCA&AGUGGAGUUUGCGUAGUUACGUACUCACAUUGUGCUUCA	.((((....(((((((((((((((.....(((.(((...&..))).))).....)))))))))..))))))...)))).	59.6647	5.92279
228	PR8_NP	+	PR8_M	+	595	221	562	576	614	202	240	-15.8	UCGGCGUCCACGACGUCAGUUUCCUCAACCUUGUUACCA&AAAUCCUAAACACAAGUGCGAGUGGCACGGGUCACUCGC	...(((.....(((.((.((.(((((...(((((.....&...........)))))...))).)).)))))))...)))	59.4898	5.91862
909	PR8_PB2	+	PR8_HA	+	1231	456	702	1212	1250	437	475	-21.8	GCUUCGUUAUUAACACCGGUACCAUAAAAGUGUUCUCCU&GUUUCUUUCGAGUACCGGGUUGGUGUUGUGUUUGCCUCA	....((.(((((((.(((((((....((((.........&....))))...)))))))))))))).))...........	59.3266	5.91472
828	Wy_PB1	+	PR8_NP	+	2242	369	1063	2223	2261	350	388	-21.2	UGCCUAAUUCUUCCUUCUCAAGAGACUCUAGUACUUCUA&CUUUCACCUACUCUCUUGAGUAGGAAAUACUGUUUCUUC	..........(((((.(((((((((...(((........&.......))).))))))))).))))).............	59.3003	5.91409
492	PR8_PA	+	Wy_NA	+	1351	1417	649	1332	1370	1398	1436	-17.5	UGUGUAACGUUCGUACUCUUCCUUAAUAAAGUGUAGUCU&UACCCCGCCUGUAGUUAGAGUACGGAUAUAUUCGAAAGC	........(((((((((((..((..(((..(((..((..&.))..))).)))))..)))))))))))............	59.2247	5.91228
43	PR8_HA	+	Wy_NA	+	461	529	551	442	480	510	548	-17.6	UUUCGAGUACCGGGUUGGUGUUGUGUUUGCCUCAUUGCC&CACAAGGUAAAGUAAACCCUUGGUCCGUUCACACAUAUC	...((...((((((..(((.(((..(((((((.......&....))))))).)))))))))))).))............	59.143	5.91033
635	Wy_PB1	+	PR8_HA	+	1969	875	797	1950	1988	856	894	-28	ACGACAUCACUACGGUCGGGUACCAGGCCGGUUUUCAUA&CUCCGAAACCCAGGCCGUAGUAGUGGAGUUUGCGUAGUU	((..(((.(((((((((((((....((............&..))...)))).))))))))).)))..))..........	59.0489	5.90807
873	Wy_PB1	+	PR8_PA	+	1140	107	714	1121	1159	88	126	-6.7	GUGUUUAUGGGCGUCUUUACGAUCGUUUGUAACUGGACU&UUUCUCAUACCCCUCCUGGACUUUUAGCUUUGUUUGUUU	..(((((.(((.((.........................&........)))))...)))))..................	58.8774	5.90394
743	Wy_PB1	+	Wy_NA	+	1037	1135	1056	1018	1056	1116	1154	-26.8	ACCAAGUCUUUGUAGGACUCGUAGCGUGGUUAUUACAAG&AGUCGCUCUUCAAUGCGAGUCCUAUACUUUGGAAGUUUC	.(((((....((((((((((((((.((((((........&)))))).)).....)))))))))))).))))).......	58.4561	5.89375
948	PR8_PB2	+	Wy_NA	+	1165	1269	831	1146	1184	1250	1288	-22.9	UGAGUCUUUUCGUUGGUCCUCUAACUAAGUCGACUAUCA&AGACAACUUCCGUUUUCGACGUAGUUAGCCACGAAAAUA	......((((((.(((....(((((((.(((((......&...............))))).))))))))))))))))..	58.3606	5.89143
642	Wy_PB1	+	PR8_M	+	276	420	603	257	295	401	439	-12.7	UCGGUUCACCUAUACGUGUUUGUCUGACACAGGACCUCC&UCAACAUACCCGGAGUAUAUGUUGUCCUACCCCCGACAC	((((.........((((((...((((.............&..........))))..))))))..........))))...	58.3201	5.89045
905	PR8_PB2	+	PR8_HA	+	895	836	779	876	914	817	855	-30.1	CACGGUGUCGUGUGUCUAACCACCUUAAUCCUACCAUCU&CUUUAGAUUAUCGUGGUUACAUACGAAAGCGUGACUCAU	((((...((((((((..((((((..(((((.........&.....)))))..))))))))))))))...))))......	58.2336	5.88834
10	PR8_HA	+	PR8_M	+	372	380	664	353	391	361	399	-13.4	AAUAGGUCCUCUAAAGUAGCUGAUACUCCUCGACUCCCU&GUUUCUUUAGAGUGAGUCAAUAAGACGACCACGUGAACG	....((((((((((((.(((...................&))).))))))))..............)))).........	58.2117	5.88781
1017	PR8_PB2	+	Wy_PB1	+	313	2054	755	294	332	2035	2073	-24.9	CUACCAUAGUGGAGACCGACACUGUACCACCUUAUCCUU&UUGGCGAGAUAAGAGUUGUGUUCGGUUUCCCCUUAAGAA	.......((.((((((((((((...((...((((((...&.......)))))).)).)))).)))))))).))......	58.0044	5.88275
241	PR8_NP	+	PR8_M	+	1182	404	634	1163	1201	385	423	-15.1	GAUACCUUAGUUCAUGUGAACUUGACUCUUCGUCCAUGA&ACGACCACGUGAACGGUCAACAUACCCGGAGUAUAUGUU	...(((...(((((((((...(((...............&.))).))))))))))))......................	57.9606	5.88168
253	PR8_NP	+	Wy_NA	+	213	171	709	194	232	152	190	-17.3	CACUAAUACUCCCUGCCAACUAGGUUUUGUCGAAUUGUU&GGGGGUUUGUUGGUUCACUACGACACACUUGGUUGUUAU	................(((((((((..(((((.......&....................))))).)))))))))....	57.6114	5.87311
874	Wy_PB1	+	PR8_PA	+	1056	969	990	1037	1075	950	988	-21.8	CGUAGCGUGGUUAUUACAAGAGUUUGUUUUACCGUUCUG&UUACGUACUCUUGUAAGAAACCUACCUUCCUUGGGUUAC	...((.((((((.((((((((((.(((............&..))).))))))))))..)))).))))............	57.342	5.86646
875	Wy_PB1	+	PR8_PA	+	914	1649	969	895	933	1630	1668	-19	UGAUUAAGUGUUCUGUGUCUCGAAAGAAAGUGUUAGUGA&UUUACCCUCUUCAUGACACAAGAACUCUAUCCUCUAUAC	.(((..((.((((((((((..((.(((..(((.......&..)))..)))))..)))))).)))).)))))........	57.186	5.8626
706	Wy_PB1	+	Wy_NA	+	176	878	437	157	195	859	897	-16.7	UCUUGUGUGGUUAUAAGUCUCUUCCCCUUCACCUGCUGU&AAUAGGAGCUAUAGGACCACAGUCUACACAGACGUCUCU	..((((((((......(((.((....((((.........&....))))....)))))......))))))))........	57.0835	5.86006
854	Wy_PB1	+	PR8_PA	+	110	105	609	91	129	86	124	-17	GGAAUAUGACCUCUAGGAGGUAUGUCGGUACCUUGUCCU&ACUUUCUCAUACCCCUCCUGGACUUUUAGCUUUGUUUGU	...........(((((((((((((...............&.......))))..))))))))).................	56.7028	5.85057
351	PR8_PA	+	PR8_HA	+	106	1668	568	87	125	1649	1687	-13.6	CUUUCUCAUACCCCUCCUGGACUUUUAGCUUUGUUUGUU&UGACCACGAAAACCAGAGGGACCCCCGUUAGUCAAAGAC	...........((((.((((...................&............))))))))...................	56.6669	5.84967
574	PR8_PA	+	PR8_NS	+	1152	338	908	1133	1171	319	357	-27.2	AACCACUCUUGUACCGUGGUCUUUUCCAUCUGAAACUGC&ACAGUUCCCUGACCAGGUACGAGUAUGGGUUCGUCUUUC	..(((..((((((((.(((((........(((.......&.)))......)))))))))))))..)))...........	56.6477	5.84919
134	PR8_HA	+	PR8_NS	+	1476	73	617	1457	1495	54	92	-14.3	UUAGCCUUUACCUACAAAACUCAAGAUGGUGUUCACACU&GUCCAUCUAACGAAAGAAACCGUACAGGCGUUUGCUCAA	...((((.(((............((((((..........&..)))))).............))).))))..........	56.5945	5.84786
723	Wy_PB1	+	Wy_NA	+	561	873	892	542	580	854	892	-16.4	GUUACCUAUUUCUCCUUUACCUCUAUUGUUGUGUGAAAG&AGGACAAUAGGAGCUAUAGGACCACAGUCUACACAGACG	....(((((..(((((........((((((.........&..)))))))))))..)))))...................	56.5151	5.84587
368	PR8_PA	+	PR8_HA	+	851	1153	737	832	870	1134	1172	-23.6	GAAGGCUUACCCGGAGGGACAAGAGUCGCCAGGUUUAAG&GUAGUAGUCUUACUUGUCCCUAGUCCGAUACGUCGCCUA	..((((.....((((((((((((................&............)))))))))...))).......)))).	56.3931	5.8428
969	PR8_PB2	+	PR8_NP	+	2267	874	690	2248	2286	855	893	-32.2	AGAUCGUAUGAAUGACUGUCGGUCUGUCGCUGGUUUUCU&ACGAGUGUUCAGGACGGACGGACGGACACACAUACCUGG	.....(((((..((.(((((.(((((((.((((....((&...))...))))))))))).))))).))..)))))....	56.387	5.84265
834	Wy_PB1	+	PR8_NP	+	1924	1327	778	1905	1943	1308	1346	-24.3	GGACUUAGGGAAACAGUCGGUAUUUCUUUAACUCAGACA&GUCUUGUUGGUAAUACCGUCGUAAGUUACCCUUAUGUCU	.(((..((((.(((...(((((((...(((((..((((.&)))).))))).)))))))......))).))))...))).	56.3175	5.8409
589	PR8_PA	+	PR8_NS	+	2020	639	724	2001	2039	620	658	-16.1	UCGACUUAGUUCUUUUGACGAAGAAUAGCAAGUCCGAGA&UGUCUCUAAGCGAACCUCUUCGUCAUUACUCUUACCCUC	.......(((.....(((((((((...........((((&..))))..........)))))))))..))).........	56.2557	5.83935
38	PR8_HA	+	Wy_NA	+	382	154	590	363	401	135	173	-26.3	CUAAAGUAGCUGAUACUCCUCGACUCCCUCGUUAACUCG&UUAUACUUAAGUUGAGGGGGGGUUUGUUGGUUCACUACG	.....((((.(((...((..(((.((((((.((((((..&.........)))))).)))))).)))..)).))))))).	56.2432	5.83903
968	PR8_PB2	+	PR8_NP	+	2170	860	693	2151	2189	841	879	-22.4	UUCGUAGUUACUUGACUCGUUGGAACGCUUUCCUCUCUU&AACUCUCCCAGCCAACGAGUGUUCAGGACGGACGGACGG	(((((.....(((((((((((((................&...........)))))))))...))))....)))))...	56.2	5.83794
826	Wy_PB1	+	PR8_NP	+	1784	871	791	1765	1803	852	890	-24.5	CUAGUUUGGGUUAGUUCCCGUCCUGAUAACCAUAGUCUA&CCAACGAGUGUUCAGGACGGACGGACGGACACACAUACC	...((.((.((..(((((((((((((..((.........&.......))..)))))))))..))))..))...)).)).	56.1584	5.83689
628	Wy_PB1	+	PR8_HA	+	1657	1080	784	1638	1676	1061	1099	-23.5	GGAACCUGGUCGUUGUCGGGUCUACCGAGAGGUUAACAA&UCCAGAUAAACCUCGGUAACGGCCAAAAUAACUUCCCCC	......(((((((((((((((..................&.........))).))))))))))))..............	55.7629	5.82688
1040	PR8_PB2	+	Wy_PB1	+	2223	458	795	2204	2242	439	477	-18.5	AACCCGUUCCUCUGCACCACAACCAUUACUUUGCCUUUG&CGUCGUUGACGUAAUCGGUUGUGGUAUCUUCAAAAAUCU	...............((((((((((((((..........&..........))))).)))))))))..............	55.6367	5.82366
496	PR8_PA	+	Wy_NA	+	2060	696	757	2041	2079	677	715	-28.5	UCCCUGUUGGACCUUGGACCCUGGAAACUAGAACCCCCC&UUUUUUUAGGAGUCCUGGGUCCUCAGUCUUACGCAAACA	....(((.((((...((((((.(((..((((((......&...))))))...))).))))))...)))).)))......	55.5512	5.82148
630	Wy_PB1	+	PR8_HA	+	2164	108	693	2145	2183	89	127	-22.9	UGGCUAACCUUAAAGAUCGUACCACCUCCGGUACCACAG&UUAUACAUAUCCGAUGGUACGCUUGUUAAGUUGGCUGUG	.((((((.(((((....(((((((....(((........&..........))).)))))))....)))))))))))...	55.4752	5.81954
21	PR8_HA	+	PR8_M	+	1128	535	772	1109	1147	516	554	-24.6	UUACUAUCUACCUACCAUACCAAUAGUAGUAGUCUUACU&UUUACCACUGUUGUUGGUUAGGUGAUUAGUCUGUACUCU	..((((..((((((....((((((((((((.((......&...)).))))))))))))))))))..)))).........	55.4271	5.81832
133	PR8_HA	+	PR8_NS	+	1458	76	844	1439	1477	57	95	-17.2	UUUCUUAUUACGGUUUCUUUAGCCUUUACCUACAAAACU&CAUCUAACGAAAGAAACCGUACAGGCGUUUGCUCAACGU	..(((...((((((((((((...................&.........)))))))))))).)))..............	55.1006	5.80995
427	PR8_PA	+	PR8_M	+	974	392	521	955	993	373	411	-9.1	UACUCUUGUAAGAAACCUACCUUCCUUGGGUUACAACAA&UGAGUCAAUAAGACGACCACGUGAACGGUCAACAUACCC	..................((((((..((((((.......&..............)))).)).))).)))..........	54.6403	5.79806
675	Wy_PB1	+	PR8_M	+	1388	397	537	1369	1407	378	416	-16.6	GAGUAUCACUUACGUGGUUUAGUACUCCCUUAUGUUCGU&CAAUAAGACGACCACGUGAACGGUCAACAUACCCGGAGU	.......((((.((.(((...((...((.((((((((((&.......))))..))))))..))...))..)))))))))	54.408	5.79202
388	PR8_PA	+	PR8_HA	+	1383	1701	655	1364	1402	1682	1720	-24	GUAGUCUCCACAGAGUGACGUCUCGGUGUCUUAUGUAUU&AAAGACCUACACAAGAUUACCUAGAAACGUCACGUCUUA	...........((((((((((((.((((((((.((((..&.......)))).))))).))).)))..)))))).)))..	54.3823	5.79135
208	Wy_NA	+	PR8_NS	+	1025	537	677	1006	1044	518	556	-22.6	GCUGUCGAGGUCGUCAUCGGUAACGAACCUAGGUUUGUU&AAGAGAAGGUCCUGUAUGACGACUCCUACAGUUUUUACG	.((((...((((((((((((....((.(((.........&......)))))))).)))))))))...))))........	54.3727	5.7911
490	PR8_PA	+	Wy_NA	+	1651	467	785	1632	1670	448	486	-19.3	UACCCUCUUCAUGACACAAGAACUCUAUCCUCUAUACGA&CGUAAGUUUACUGUGUCAUGUACUAUCCUGGGGAAUAGC	..((((...(((((((((.(((((..........((((.&)))))))))..))))))))).........))))......	54.084	5.78356
979	PR8_PB2	+	PR8_NS	+	969	805	737	950	988	786	824	-19.2	ACCUAUAUACGUUCCGACGUUACCCUGACUCUUAAUCGA&UUAUUGUAAAUACGUUCGGAAUGUAGAUAACGAACUUCA	...(((.(((((((((((((...................&...........)))).))))))))).)))..........	54.036	5.7823
1008	PR8_PB2	+	PR8_PA	+	1892	755	777	1873	1911	736	774	-32	UAUUUUGAAGAAGGGAAGCGUCGGCGAGGUGGUUUCGUU&GGCUUGCCGAUGUAACUCCCGUUCGACAGAGUUUACAGG	.((((((..(((((((.(((((((((((...........&..)))))))))))...)))).)))..)))))).......	53.9529	5.78012
406	PR8_PA	+	PR8_HA	+	2150	1579	559	2131	2169	1560	1598	-12	UUACGAAGAACCAAGUUGAGGAAGGAAUGUGUACGUAAC&UUCAACUUGUCCCUUUUCCAUCUACCUCACUUUAACCUU	....((((...(((((((((...................&)))))))))...)))).......................	53.9058	5.77889
531	PR8_PA	+	PR8_NP	+	1199	1145	905	1180	1218	1126	1164	-13.5	CUACAUCCACUAAACUUCGUUAUACUAUCACUACUUGGU&UCUCCUCAAGUUUAACGAAGGUUACUUUUAUACCUCUGA	..............((((((((.(((.............&........))).))))))))...................	53.7574	5.77498
284	PR8_NP	+	Wy_NA	+	1145	153	649	1126	1164	134	172	-14.7	UCUCCUCAAGUUUAACGAAGGUUACUUUUAUACCUCUGA&GUUAUACUUAAGUUGAGGGGGGGUUUGUUGGUUCACUAC	.((((((...((((((..((((.................&.....))))..))))))))))))................	53.7324	5.77432
705	Wy_PB1	+	Wy_NA	+	160	879	593	141	179	860	898	-20.8	GUACCUGUGUCAGUUGUCUUGUGUGGUUAUAAGUCUCUU&AUAGGAGCUAUAGGACCACAGUCUACACAGACGUCUCUG	....((((((.((........(((((((...((.(((((&..)))))))....)))))))..)))))))).........	53.5309	5.769
461	PR8_PA	+	Wy_NA	+	400	153	641	381	419	134	172	-21	UUAACCUCAUUGUUCCUCUCUUCAAGUGUAUAUGAUAGA&GUUAUACUUAAGUUGAGGGGGGGUUUGUUGGUUCACUAC	..((((.((.....(((((((((((..(((((.......&..))))).....)))))))))))..))..))))......	53.4939	5.76802
954	PR8_PB2	+	PR8_NP	+	166	301	1032	147	185	282	320	-21.4	CUUCUUGGGUCGUGAAUCCUACUUUACCUACUACCGUUA&ACUUCUUGUAGGGUCACGCCCCUUUCUAGGAUUCUUUUG	......(((.((((.(((((((.................&.......))))))))))).))).................	53.0377	5.7559
425	PR8_PA	+	PR8_M	+	873	425	540	854	892	406	444	-26.1	GAGUCGCCAGGUUUAAGGACGACUACCUACGGAAUUUUA&AUACCCGGAGUAUAUGUUGUCCUACCCCCGACACUGGUG	....(((((((((..((((((((...((.(((.......&....))).)).....))))))))......))).))))))	52.7048	5.74698
641	Wy_PB1	+	PR8_M	+	151	421	514	132	170	402	440	-10.4	UCCCAUGUGGUACCUGUGUCAGUUGUCUUGUGUGGUUAU&CAACAUACCCGGAGUAUAUGUUGUCCUACCCCCGACACU	......(((......(((.(((((((.((.((.(((...&......))))).)).))).))))...)))......))).	52.4302	5.73958
591	PR8_PA	+	PR8_NS	+	2010	846	665	1991	2029	827	865	-25.8	UUCCUAAAAGUCGACUUAGUUCUUUUGACGAAGAAUAGC&UCGUUCUCUAUUCUUGAAAGAGCAAAGUCGAAUAAAUCA	..........(((((((.((((((((....((((((((.&.......)))))))))))))))).)))))))........	52.3595	5.73767
904	PR8_PB2	+	PR8_HA	+	854	1700	634	835	873	1681	1719	-25.2	CGACGUCAUAGUCGUCUAGGUGAUCGUAGAAAUAACCUC&CAAAGACCUACACAAGAUUACCUAGAAACGUCACGUCUU	.(((((.((.((..(((((((((((((((..........&.......))))....))))))))))).)))).)))))..	52.1572	5.73219
15	PR8_HA	+	PR8_M	+	851	386	544	832	870	367	405	-17.9	GUUACAUACGAAAGCGUGACUCAUCUCCGAAACCCAGGC&UUAGAGUGAGUCAAUAAGACGACCACGUGAACGGUCAAC	......((((....(((((((((.(((............&...))))))))))......))....))))..........	52.0991	5.73061
551	PR8_PA	+	PR8_NP	+	2140	1189	562	2121	2159	1170	1208	-17.9	CCAAAACGAAUUACGAAGAACCAAGUUGAGGAAGGAAUG&UAGUUCAUGUGAACUUGACUCUUCGUCCAUGACCCGGUA	............(((((((..((((((.......((((.&..)))).....))))))..))))))).............	52.081	5.73012
61	PR8_HA	+	Wy_NA	+	1099	1176	743	1080	1118	1157	1195	-18.6	CGGCCAAAAUAACUUCCCCCUACCUGACCUUACUAUCUA&UAACUUCCGACCAGGUUGGGAUUGAGGUUUAACGUCUAU	..........((((((.(((.(((((.............&...........))))).)))...))))))..........	52.077	5.73001
638	Wy_PB1	+	PR8_HA	+	1977	1673	682	1958	1996	1654	1692	-22.9	ACUACGGUCGGGUACCAGGCCGGUUUUCAUACCUUAUAC&ACGAAAACCAGAGGGACCCCCGUUAGUCAAAGACCUACA	(((((((..((((.((.....(((((((...........&..)))))))....)))))))))).)))............	51.9358	5.72617
238	PR8_NP	+	PR8_M	+	999	489	477	980	1018	470	508	-25.1	ACAUGUCGGAUUAGUCUGGUUUACUCUUAGGUCGUGUGU&CGUUGGACACUUGUCUAACGACUGAGGGUCGUAGCCAGA	..............(((((((.(((((((.(((((((((&......)))).......))))))))))))...)))))))	51.8834	5.72474
399	PR8_PA	+	PR8_HA	+	1962	782	708	1943	1981	763	801	-18.8	AUAAUCGUUUCAGCCAUAAGUUGUCGAACAUACGUAGAG&UGAUAAUGACCUGGAACGAUUUUGGGCCUCUGUGUUAUU	..(((((((((((......(((((((.............&)))))))...)))))))))))..................	51.7827	5.72199
658	Wy_PB1	+	PR8_M	+	778	71	744	759	797	52	90	-12.1	CUACGUUUAAUCUCCCAAGCACAUGAAGCAACUUUGAAA&CAUGCAUGAGAGAUAGUAGGGCAGUCCGGGGGAGUUUCG	...((.....((((((.......................&...........................))))))....))	51.764	5.72148
237	PR8_NP	+	PR8_M	+	999	463	523	980	1018	444	482	-22.3	ACAUGUCGGAUUAGUCUGGUUUACUCUUAGGUCGUGUGU&GACUUCACCGUAAACCGGACCAUACACGUUGGACACUUG	...((((.(((..(((((((((((....(((((......&)))))....))))))))))).......))).))))....	51.7586	5.72133
554	PR8_PA	+	PR8_NS	+	100	292	504	81	119	273	311	-9	UUGUUACUUUCUCAUACCCCUCCUGGACUUUUAGCUUUG&AGACAUGGACGCAGCGCAAUGGAUUGACUGUACUGAGAA	........(((((((((...(((..........(((.((&.........)).))).....)))......))).))))))	51.6643	5.71875
353	PR8_PA	+	PR8_HA	+	588	271	754	569	607	252	290	-28.9	ACCGGUCGUCUCCGGAGACCCUAAGGAAAGCAGUCAGGC&UAGCGGCCUACCGAGAACCCUUUGGGUCUUACGCUGGGU	.((((.(((.....(((((((.((((.........((((&.....)))).........)))).))))))))))))))..	51.6173	5.71746
426	PR8_PA	+	PR8_M	+	909	418	558	890	928	399	437	-17.3	UUAAUUCGUAACUCCUGGGUUCAGUACUUCCUCUCCCUU&GGUCAACAUACCCGGAGUAUAUGUUGUCCUACCCCCGAC	......(((((((((.((((...................&.........))))))))).))))................	51.5608	5.71592
871	Wy_PB1	+	PR8_PA	+	928	101	634	909	947	82	120	-9.3	GUGUCUCGAAAGAAAGUGUUAGUGACCCCUGUUGUGAUU&UGUUACUUUCUCAUACCCCUCCUGGACUUUUAGCUUUGU	..(((.((..((...(((..((((((.............&.))))))....)))....))..)))))............	51.5456	5.7155
623	Wy_PB1	+	PR8_HA	+	1353	1077	609	1334	1372	1058	1096	-22.2	CCACCCUACCCGAGGUUAGGAGGCUGCUGAAACGGGAGU&GUCUCCAGAUAAACCUCGGUAACGGCCAAAAUAACUUCC	...((....((((((((.((((((...............&)))))).....))))))))....))..............	51.4706	5.71344
900	PR8_PB2	+	PR8_HA	+	369	1331	956	350	388	1312	1350	-14.9	GUCAAGUAAUAGGUUUUUAGAUGUUUUGAAUAAAACUUU&AACUACUACCUAAAGACCUGUAAACCUGUAUAUUACGUC	..((.((.((((((((((((...................&.........))))))))))))..)).))...........	51.3478	5.71006
85	PR8_HA	+	PR8_NP	+	178	1200	632	159	197	1181	1219	-18.4	CACUGUGUGAGACAAUUGGACGAGCUUCUGUCGGUGUUG&AACUUGACUCUUCGUCCAUGACCCGGUAUUCCUGGUCUU	.((((.((........((((((((.....(((((.(((.&))))))))..))))))))..)).))))............	51.0248	5.70113
12	PR8_HA	+	PR8_M	+	376	509	625	357	395	490	528	-23.4	GGUCCUCUAAAGUAGCUGAUACUCCUCGACUCCCUCGUU&ACUGAGGGUCGUAGCCAGAGUAUCCGUUUACCACUGUUG	...........(((((.((((((((((((..((((((..&..))))))))).))...))))))).))).))........	50.8634	5.69665
27	PR8_HA	+	Wy_NA	+	259	103	580	240	278	84	122	-19.9	CCCUUUACAUUGUAGCGGCCUACCGAGAACCCUUUGGGU&AGAAGUACGUUUAACGGUAGGACUAUUGAUGACAUUGUA	.....((((.(((..((((((((((.((((.((((....&.))))...))))..)))))))....)))...))).))))	50.7401	5.69321
103	PR8_HA	+	PR8_NP	+	1086	515	486	1067	1105	496	534	-19.7	UAAACCUCGGUAACGGCCAAAAUAACUUCCCCCUACCUG&UGUUCUCGAGAACAAGCGUGGCCUUACCUAGGGUCCUAC	....(((.(((((.(((((.......(((..........&.........)))......)))))))))).))).......	50.5982	5.68925
333	PR8_PA	+	PR8_HA	+	282	109	708	263	301	90	128	-21.6	UCCCUUCUCUAGCGUGUUACCGGACCUGUCAUCAUUUGU&UAUACAUAUCCGAUGGUACGCUUGUUAAGUUGGCUGUGA	..((..((..(((((((((.((((..(((..........&...)))..)))).))))))))).....))..))......	50.5	5.6865
981	PR8_PB2	+	PR8_NS	+	1190	665	696	1171	1209	646	684	-19.9	UAAGUCGACUAUCACUCACCCUCUCUGCUUGUCAGCUAA&UACUCUUACCCUCUGGAGGUGAGUGAGGUUUUGUCUUUG	.(((.(((((.(((((((.(((((...............&..............)))))))))))))))..)).)))..	50.3266	5.68163
419	PR8_PA	+	PR8_M	+	577	392	592	558	596	373	411	-22.6	UUCUGUUCUUUACCGGUCGUCUCCGGAGACCCUAAGGAA&UGAGUCAAUAAGACGACCACGUGAACGGUCAACAUACCC	..((((((......((((((((.....(((.........&...)))....))))))))....))))))...........	50.2293	5.6789
64	PR8_HA	+	Wy_NA	+	1515	91	618	1496	1534	72	110	-12	GUUACUUACGUACCUUUCACAUUCUUUACCCUGAAUACU&GGUGUUAUACGAAGAAGUACGUUUAACGGUAGGACUAUU	((((...((((((.((((..((....((((.........&))))..))..))))..)))))).))))............	50.1156	5.67569
88	PR8_HA	+	PR8_NP	+	365	1300	715	346	384	1281	1319	-22.4	CUUAUACAAUAGGUCCUCUAAAGUAGCUGAUACUCCUCG&GAGUCAUGUCUCUUUAGAGGGAAAACUGUCUUGUUGGUA	......(((((((((((((((((.((.....((((....&)))).....))))))))))))........)))))))...	50.1054	5.6754
182	Wy_NA	+	PR8_M	+	1020	422	519	1001	1039	403	441	-16.9	UUUUUGCUGUCGAGGUCGUCAUCGGUAACGAACCUAGGU&AACAUACCCGGAGUAUAUGUUGUCCUACCCCCGACACUG	.......(((((.((..((....(((((((.((((.(((&.....))).)).))...)))))))..)).)))))))...	50.0929	5.67505
684	Wy_PB1	+	PR8_M	+	1970	426	520	1951	1989	407	445	-26.9	CGACAUCACUACGGUCGGGUACCAGGCCGGUUUUCAUAC&UACCCGGAGUAUAUGUUGUCCUACCCCCGACACUGGUGA	.....((((((..((((((....(((((((.........&...))))............)))...))))))..))))))	49.6355	5.66208
746	Wy_PB1	+	Wy_NA	+	1444	104	447	1425	1463	85	123	-16.1	GUCCUGGACGUUCAAUCACCCUUAGUUGUACUCGUUUUU&GAAGUACGUUUAACGGUAGGACUAUUGAUGACAUUGUAA	(((((............(((.((((.((((((.......&..)))))).)))).)))))))).................	49.1482	5.64812
546	PR8_PA	+	PR8_NP	+	2062	532	447	2043	2081	513	551	-21.2	CCUGUUGGACCUUGGACCCUGGAAACUAGAACCCCCCGA&GUGGCCUUACCUAGGGUCCUACACGAGAGACUACGUUCC	.((.(((......(((((((((.................&..........)))))))))....))).))..........	49.1232	5.64741
324	PR8_NP	+	PR8_NS	+	1252	117	625	1233	1271	98	136	-24.1	GUUAGUUGUCUCCCGUAGACGCCCGGUUUAGUCGUAUGU&GGUUCUUGAUCCGCUACGGGGUAAGGAACUAGCCGAAGC	(((((((...((((((((.((...((((.((........&....)).)))))))))))))).....)))))))......	49.0393	5.64499
764	Wy_PB1	+	Wy_NA	+	1709	1366	732	1690	1728	1347	1385	-22.2	UCUAUAUGUAUAUCCACGGUAUCUCCUCUGUGUGUUUAA&AACAACACAAAACACCGUGGAGUCCAUGUAUACCUUGUC	..((((((....((((((((..........((((((...&...))))))....))))))))...)))))).........	49.0392	5.64499
529	PR8_PA	+	PR8_NP	+	1043	1145	722	1024	1062	1126	1164	-18.4	AUAGAAGACAGUACCUUCGUUCAUGACCGUCUUGACGUC&UCUCCUCAAGUUUAACGAAGGUUACUUUUAUACCUCUGA	(((((((.....(((((((((.........(((((....&.....)))))...)))))))))..)))))))........	48.9103	5.64127
126	PR8_HA	+	PR8_NS	+	543	486	688	524	562	467	505	-10.6	CGAUACCGACUGCCUCUUCCUCCCGAGUAUGGGUUUCGA&UUCCCGAAAGUGGCUUCUCCCUCGUUAACAACCGCUUUA	(((....((..(((.(((...........((((......&..)))).))).))).))....)))...............	48.6075	5.63249
66	PR8_HA	+	Wy_NA	+	1584	145	447	1565	1603	126	164	-18.7	CUUGUCCCUUUUCCAUCUACCUCACUUUAACCUUAGUUA&UAAAGUUCGUUAUACUUAAGUUGAGGGGGGGUUUGUUGG	............(((...(((((.(((((((...(((..&.............)))...))))))).)))))....)))	47.8568	5.61049
819	Wy_PB1	+	PR8_NP	+	1765	228	744	1746	1784	209	247	-19.7	GCUCGAUUUCUUCGACACCCUAGUUUGGGUUAGUUCCCG&CCAACUAGGUUUUGUCGAAUUGUUAUCUCUCUUACCACG	...((((....((((((.(((((.((((...........&)))))))))...)))))))))).................	47.8528	5.61037
341	PR8_PA	+	PR8_HA	+	104	525	533	85	123	506	544	-5	UACUUUCUCAUACCCCUCCUGGACUUUUAGCUUUGUUUG&GUCAAAAAUGUCUUUAAACGAUACCGACUGCCUCUUCCU	....................((..........(((((((&..............))))))).........)).......	47.8323	5.60976
966	PR8_PB2	+	PR8_NP	+	2157	442	694	2138	2176	423	461	-16.4	UACCCGGUCGUGAUUCGUAGUUACUUGACUCGUUGGAAC&ACUGCUACGUUGCCGACCAGACUGAGUGUACUACUAGAC	......(((.((....((((((((((..((.((((((((&........))).))))).))...))))).))))))))))	47.7484	5.60728
477	PR8_PA	+	Wy_NA	+	696	1075	527	677	715	1056	1094	-18.2	CAGAGGGCGGCUUGAAGAGGUCGGAACUUUUAAAAUCUC&CAGUACCUCACUUUCCGACCCGUAAACUACUACCUUUAC	.(((((............((((((((.............&............))))))))............)))))..	47.648	5.60431
346	PR8_PA	+	PR8_HA	+	131	1086	445	112	150	1067	1105	-12.8	UAGCUUUGUUUGUUUAAACGUCGUUAUACGUGAGUGAAC&UAAACCUCGGUAACGGCCAAAAUAACUUCCCCCUACCUG	.........((((((....((((((((...((((.....&.....))))))))))))..))))))..............	47.5358	5.60098
390	PR8_PA	+	PR8_HA	+	1651	140	615	1632	1670	121	159	-16	UACCCUCUUCAUGACACAAGAACUCUAUCCUCUAUACGA&GGCUGUGACAACUGUGUCAUGAGCUCUUCUUACACUGUC	.......(((((((((((.....................&............)))))))))))................	47.317	5.59446
585	PR8_PA	+	PR8_NS	+	2044	154	538	2025	2063	135	173	-25	AUAGCAAGUCCGAGAAUCCCUGUUGGACCUUGGACCCUG&GCGGCUCUAGUCUUUAGGGAUUCUCCUUCCCCGUCAUGA	...........(((((((((((..((((..((((..(((&.))).)))))))).)))))))))))..............	47.0418	5.58622
613	Wy_PB1	+	PR8_HA	+	1432	58	704	1413	1451	39	77	-22.4	CCUAUCUAAAAUGUCCUGGACGUUCAAUCACCCUUAGUU&CGUUUGGAUGACCAGGACAAUACACGUGAACGUCGACGU	...........((((((((.(((((((............&...))))))).))))))))....................	46.7772	5.57825
345	PR8_PA	+	PR8_HA	+	142	1005	558	123	161	986	1024	-14.7	GUUUAAACGUCGUUAUACGUGAGUGAACCUUCAUACGAA&CACGGGUUUUAUGCAGUCCUCACGGUUUAACUCCUACCA	...........((((..((((((.((..((.((((((..&..)).....)))).))))))))))...))))........	46.7733	5.57813
380	PR8_PA	+	PR8_HA	+	1208	883	727	1189	1227	864	902	-26.6	CUAAACUUCGUUAUACUAUCACUACUUGGUCUUAACUCC&CCCAGGCCGUAGUAGUGGAGUUUGCGUAGUUACGUACUC	...((((.(((...(((.((((((((((((((.......&...)))))).)))))))))))..))).))))........	46.7371	5.57704
872	Wy_PB1	+	PR8_PA	+	1015	87	516	996	1034	68	106	-5.7	AUAGUGUUUUUUAGUUGGACUCACCAAGUCUUUGUAGGA&UCGAACGCCUUUUUUGUUACUUUCUCAUACCCCUCCUGG	...........(((..((.......((((......(((.&.......)))........)))).........))..))).	46.3878	5.56644
392	PR8_PA	+	PR8_HA	+	2183	196	639	2164	2202	177	215	-16.4	CGUAACUCAAUCAACACCGUCACGAUGAUAAACGAUAGG&GACGAGCUUCUGUCGGUGUUGCCUUUUGAUACAUCUAAU	...........((((((((.((.((.......((.....&..))....)))).))))))))..................	46.3528	5.56538
370	PR8_PA	+	PR8_HA	+	468	1572	776	449	487	1553	1591	-20.8	UUUGUGUGUAGGUGUAAAAGAGCAAGUGACCCCUUCUUU&UCUCAGUUUCAACUUGUCCCUUUUCCAUCUACCUCACUU	...(((.(((((((.(((((.((((((((..........&........))).)))))..))))).)))))))..)))..	46.3392	5.56496
713	Wy_PB1	+	Wy_NA	+	161	1251	522	142	180	1232	1270	-19.1	UACCUGUGUCAGUUGUCUUGUGUGGUUAUAAGUCUCUUC&CCAAUAAGACCAUAAAAGAGACAACUUCCGUUUUCGACG	......(((((((((((((.((((((.............&........))))))...))))))))).........))))	46.1025	5.55773
544	PR8_PA	+	PR8_NP	+	2150	214	570	2131	2169	195	233	-19.7	UUACGAAGAACCAAGUUGAGGAAGGAAUGUGUACGUAAC&ACUAAUACUCCCUGCCAACUAGGUUUUGUCGAAUUGUUA	...(((((((((.(((((....(((...((((.......&....))))..)))..))))).)))))).)))........	45.8013	5.54848
850	Wy_PB1	+	PR8_NS	+	1355	580	607	1336	1374	561	599	-26	ACCCUACCCGAGGUUAGGAGGCUGCUGAAACGGGAGUAU&CCUCAGGAGUAGCCUCCUGAACUUACCUUACUAUUGUGU	.........(((((((((((((((((.......(((...&.)))...)))))))))))).....)))))..........	45.7189	5.54593
249	PR8_NP	+	PR8_M	+	1188	784	538	1169	1207	765	803	-15.8	UUAGUUCAUGUGAACUUGACUCUUCGUCCAUGACCCGGU&UCUACGUUGCCAAGUUCACUAGGAGAGUGAUAACGGCGU	....(((..(((((((((......(((............&...)))....)))))))))..)))...............	45.5619	5.54108
482	PR8_PA	+	Wy_NA	+	1204	85	541	1185	1223	66	104	-13.7	UCCACUAAACUUCGUUAUACUAUCACUACUUGGUCUUAA&GGUAAAGGUGUUAUACGAAGAAGUACGUUUAACGGUAGG	...(((...(((((.((((.((((..(((..........&.)))..)))).))))))))).)))...............	45.5258	5.53996
5	PR8_HA	+	PR8_M	+	199	419	489	180	218	400	438	-11.6	GAGCUUCUGUCGGUGUUGCCUUUUGAUACAUCUAAUUUU&GUCAACAUACCCGGAGUAUAUGUUGUCCUACCCCCGACA	.......((((((.((.........((((.(((......&............)))))))..........))..))))))	45.4654	5.53809
877	Wy_PB1	+	PR8_PA	+	762	2130	535	743	781	2111	2149	-20.4	GAUAACGUUGUGGGCCCUACGUUUAAUCUCCCAAGCACA&UACUAGGGACCCAAAACGAAUUACGAAGAACCAAGUUGA	.....((((.(((((((((.((.................&.))))))).)))).)))).....................	45.2504	5.53139
590	PR8_PA	+	PR8_NS	+	1975	759	590	1956	1994	740	778	-18.8	CCAUAAGUUGUCGAACAUACGUAGAGGUGUUGAUCUUCC&UUCUUCACUCUGUGUUUGACUUCUAUUGUCUCUUAUCAA	.((..((..((((((((....((((.(((..((......&.))..)))))))))))))))..))..))...........	45.2252	5.53061
291	PR8_NP	+	Wy_NA	+	1227	515	468	1208	1246	496	534	-17.4	AUUCCUGGUCUUCACCUCCUUUGUGGUUAGUUGUCUCCC&CUACUUACUCAACCCACAAGGUAAAGUAAACCCUUGGUC	...((.((((((.((((....(((((...((((......&.........))))))))))))).)))...)))...))..	45.2058	5.53
676	Wy_PB1	+	PR8_M	+	1444	495	611	1425	1463	476	514	-25	GUCCUGGACGUUCAAUCACCCUUAGUUGUACUCGUUUUU&ACACUUGUCUAACGACUGAGGGUCGUAGCCAGAGUAUCC	...(((((((.......((((((((((((..........&...........)))))))))))))))..)))).......	45.0166	5.52408
244	PR8_NP	+	PR8_M	+	1397	404	529	1378	1416	385	423	-19.2	UAUUCCUACUACCUUUCACGUUCUGGUCUUCUACACAGA&ACGACCACGUGAACGGUCAACAUACCCGGAGUAUAUGUU	((((((....(((.((((((...(((((...........&..))))))))))).)))..........))))))......	44.7255	5.51493
192	Wy_NA	+	PR8_M	+	1099	856	526	1080	1118	837	875	-15	AACUACUACCUUUACUGCACACCUACCCUUCUUGCUAGU&UAAGAACUAGCAGAAAAAAAGUUUACGUAAAUGGCAGCG	..............((((.((..(((..(((.(((((((&.....))))))))))...........)))..))))))..	44.7068	5.51434
438	PR8_PA	+	PR8_M	+	1576	430	430	1557	1595	411	449	-9.2	UUCCUUACUGUGGCUGCACCAUUUGAAACACUCGUACCU&CGGAGUAUAUGUUGUCCUACCCCCGACACUGGUGACUUC	....((((((((..((..........((((...((((..&....)))).))))..........)).))).)))))....	44.6942	5.51394
432	PR8_PA	+	PR8_M	+	1166	919	786	1147	1185	900	938	-17.6	CGUGGUCUUUUCCAUCUGAAACUGCUGACAUUUCUACAU&GGAAGAUGCCUUCCUCACGGUUUCAGAUACUCCCUUCUU	.............(((((((((((.((((((((......&...)))))......))))))))))))))...........	44.6735	5.51329
397	PR8_PA	+	PR8_HA	+	2002	563	499	1983	2021	544	582	-14.7	UGUUGAUCUUCCUAAAAGUCGACUUAGUUCUUUUGACGA&UCCCGAGUAUGGGUUUCGACUUUUUAAGAAUACACUUGU	......((((...(((((((((...(((((.((((....&...))))...)))))))))))))).))))..........	44.5474	5.5093
512	PR8_PA	+	PR8_NP	+	224	762	564	205	243	743	781	-16	UAUUAGCAUCUUGAACCACUAGGUUUACGUGAAAACUUC&GACGUGUUUUUCGUUACUACCUAGUUCACUCUCUCUCGG	...........(((...(((((((..(((.((((((...&.....)))))))))....))))))))))...........	44.5285	5.5087
323	PR8_NP	+	PR8_NS	+	1252	82	510	1233	1271	63	101	-28.3	GUUAGUUGUCUCCCGUAGACGCCCGGUUUAGUCGUAUGU&ACGAAAGAAACCGUACAGGCGUUUGCUCAACGUCUGGUU	.((((.(((.....(((((((((((((((..((((....&))))...))))))....)))))))))...))).))))..	44.484	5.50729
973	PR8_PB2	+	PR8_NS	+	768	89	398	749	787	70	108	-6.7	UUGUCUACAUAUGAGGUCCUCCCCUUCACUCCUUACUAC&AAACCGUACAGGCGUUUGCUCAACGUCUGGUUCUUGAUC	...........((((.......(((..((..........&.....))..)))......)))).................	44.2354	5.49938
65	PR8_HA	+	Wy_NA	+	1573	79	446	1554	1592	60	98	-13.2	CUCAGUUUCAACUUGUCCCUUUUCCAUCUACCUCACUUU&GGGAGUGGUAAAGGUGUUAUACGAAGAAGUACGUUUAAC	.....((((........(((((.(((.((.((.......&.))))))).)))))........)))).............	44.196	5.49812
266	PR8_NP	+	Wy_NA	+	483	1273	601	464	502	1254	1292	-18.4	UAAGGUUAAACUUACUACGUUGAAUAGUCUCCUGUUCUC&AACUUCCGUUUUCGACGUAGUUAGCCACGAAAAUACACC	...(((((.....(((((((((((...............&..........)))))))))))))))).............	44.1913	5.49797
502	PR8_PA	+	Wy_NA	+	2059	1228	478	2040	2078	1209	1247	-23.6	AUCCCUGUUGGACCUUGGACCCUGGAAACUAGAACCCCC&AUCAACUGUCUCCAUUGUCCAGGCCAAUAAGACCAUAAA	.....((((((.((.(((((..((((.((.((.......&.....)))).))))..)))))))))))))..........	44.1403	5.49635
212	Wy_NA	+	PR8_NS	+	961	759	625	942	980	740	778	-18.6	UCCUAAUAUCGUAACAAAGGUCAAUACACACGAGUCCUG&UUCUUCACUCUGUGUUUGACUUCUAUUGUCUCUUAUCAA	.............(((((((((((.(((((.((((....&......))))))))))))))))...))))..........	44.104	5.49518
166	Wy_NA	+	PR8_M	+	405	418	394	386	424	399	437	-15.5	AGUACGCUAGGACUGUUCACAAUAGUUAAACGGGAACCU&GGUCAACAUACCCGGAGUAUAUGUUGUCCUACCCCCGAC	.((.((.((((.......((((((..((..((((.....&..........))))...))..))))))))))....))))	44.0941	5.49487
665	Wy_PB1	+	PR8_M	+	1035	424	540	1016	1054	405	443	-22.5	UCACCAAGUCUUUGUAGGACUCGUAGCGUGGUUAUUACA&CAUACCCGGAGUAUAUGUUGUCCUACCCCCGACACUGGU	..((((.(((...(((((((.((((((.(((.(((....&.))).)))..)).))))..)))))))....)))..))))	44.0068	5.49207
901	PR8_PB2	+	PR8_HA	+	426	1572	750	407	445	1553	1591	-21.1	UACCUUGGAAACCGGGACAGGUAAAAUCUUUGGUUCAGU&UCUCAGUUUCAACUUGUCCCUUUUCCAUCUACCUCACUU	.....((((((..(((((((((.......((((......&..)))).....))))))))).))))))............	43.9958	5.49172
714	Wy_PB1	+	Wy_NA	+	227	1289	379	208	246	1270	1308	-23.7	CCCCGUGGGGUUGAGUUGGGUUAACUACCUGGUGAUGGA&GUAGUUAGCCACGAAAAUACACCUCAACUAUUCCCCUUC	......((((...(((((((((((((((...........&))))))))))..............)))))...))))...	43.9409	5.48996
784	Wy_PB1	+	Wy_NA	+	2198	1274	549	2179	2217	1255	1293	-24.8	CACAGAUCCCGGGCCUAACUACGGUCUUAACUGAAGCUC&ACUUCCGUUUUCGACGUAGUUAGCCACGAAAAUACACCU	.........((((.(((((((((.....(((.((((...&.)))).))).....))))))))))).))...........	43.8939	5.48845
870	Wy_PB1	+	PR8_PA	+	833	114	514	814	852	95	133	-13.4	CUUUUCGAACUUGUCAGACCUGAAGGCCAACCCCCAUUA&UACCCCUCCUGGACUUUUAGCUUUGUUUGUUUAAACGUC	......((((....((((.((((((((((..........&.........))).))))))).))))...)))).......	43.8921	5.48839
967	PR8_PB2	+	PR8_NP	+	1902	924	719	1883	1921	905	943	-22.4	AAGGGAAGCGUCGGCGAGGUGGUUUCGUUUCAUCUUACG&CACCCAUGCUGAAACUUUCCCUCCCUAUGAGAGAUCAGC	.(((((((..((((((.((((..................&))))..))))))...))))))).................	43.875	5.48784
965	PR8_PB2	+	PR8_NP	+	1995	338	720	1976	2014	319	357	-18.9	CCCCGUUAAGAGGACAUAAGUUGAUAUUGUUCCGGUGCU&UGACCUCCUGGAUAUAUGUCCUCUCAUUUGCCUUUCACC	........((((((((((............(((((....&.......)))))..))))))))))...............	43.6999	5.4822
914	PR8_PB2	+	PR8_HA	+	1580	184	535	1561	1599	165	203	-27.6	GAUGACAGAGGGCUCCUCCAGUCACUUUGUGUCCCUUGU&GUGAGACAAUUGGACGAGCUUCUGUCGGUGUUGCCUUUU	..(((((((.(((((.((((((.....(((.((......&..)).))))))))).))))))))))))............	43.544	5.47716
170	Wy_NA	+	PR8_M	+	233	685	503	214	252	666	704	-12.3	UCACAUAGACUGGUUGUGGUGGUAUCUCUUCCUUUAUAC&UUCGCUACUCUUGGUAACCCUGAGUAGGAUCGAGGUCAC	..................((((..((((.((((......&.........................))))..))))))))	43.4325	5.47354
472	PR8_PA	+	Wy_NA	+	774	332	548	755	793	313	351	-19.8	CGUUCGACAGAGUUUACAGGUUUCUUCAUUUACGAUCUU&UGGAAAAAGAUUCCUGUUAAGCUAAGCCGAAAGGCGACC	..((((....((((((((((..((((.............&......))))..))))).)))))....))))........	43.402	5.47255
655	Wy_PB1	+	PR8_M	+	445	404	557	426	464	385	423	-24.1	GUCUUUAGUUGGCCGUCGUUGACGUAAUCGGUUGUGGUA&ACGACCACGUGAACGGUCAACAUACCCGGAGUAUAUGUU	.......((((((((...((.((((....((((((....&)))))))))).))))))))))..................	43.2286	5.46691
39	PR8_HA	+	Wy_NA	+	531	153	454	512	550	134	172	-21.9	AAUGUCUUUAAACGAUACCGACUGCCUCUUCCUCCCGAG&GUUAUACUUAAGUUGAGGGGGGGUUUGUUGGUUCACUAC	.............((.((((((...(((((((((.....&..............)))))))))...)))))))).....	42.8677	5.45509
866	Wy_PB1	+	PR8_PA	+	100	1989	365	81	119	1970	2008	-18.9	GUGGUGUAAGGGAAUAUGACCUCUAGGAGGUAUGUCGGU&ACAUACGUAGAGGUGUUGAUCUUCCUAAAAGUCGACUUA	.((((...(((((((...(((((((....((((((....&)))))).)))))))....)).)))))....)))).....	42.8529	5.4546
910	PR8_PB2	+	PR8_HA	+	1031	673	561	1012	1050	654	692	-15	UGUAAAUUCUCUUGUUCGCCUAGUAGUCAGUUCUCUCUC&AUAGUCUUACUUUUACGAAUACAGAGACAUCACUGAAGU	.......(((((((((((...(((((.............&......)))))....)))))).)))))............	42.6463	5.44779
880	Wy_PB1	+	PR8_PA	+	1534	514	485	1515	1553	495	533	-14	AGCUAUACCUAAACACCGAUUAAAAUCGUACCUCGACGG&UUUCCGUCUGAUGUGAGAGCUACUUCUUUCGUCCCGAUC	................(((......((.(((.(((((((&...))))).)).))).))..........)))........	42.6432	5.44768
881	Wy_PB1	+	PR8_PA	+	1371	755	594	1352	1390	736	774	-26.8	GGAGGCUGCUGAAACGGGAGUAUCACUUACGUGGUUUAG&GGCUUGCCGAUGUAACUCCCGUUCGACAGAGUUUACAGG	..(((((.(((.(((((((((......((((((((..((&..)).))).))))))))))))))...)))))))).....	42.6403	5.44759
915	PR8_PB2	+	PR8_HA	+	1479	557	655	1460	1498	538	576	-26.2	ACUCUUAGUCGUUUUACCCACAUCUACUCAUGAGGUCGU&UCUUCCUCCCGAGUAUGGGUUUCGACUUUUUAAGAAUAC	..(((((((((....(((((....(((((..((((....&....))))..))))))))))..)))))....))))....	42.6329	5.44734
716	Wy_PB1	+	Wy_NA	+	169	1367	415	150	188	1348	1386	-9.2	UCAGUUGUCUUGUGUGGUUAUAAGUCUCUUCCCCUUCAC&ACAACACAAAACACCGUGGAGUCCAUGUAUACCUUGUCC	(((..(((.((((((.((.....................&)).)))))).)))...)))....................	42.6095	5.44657
290	PR8_NP	+	Wy_NA	+	1188	557	440	1169	1207	538	576	-18.9	UUAGUUCAUGUGAACUUGACUCUUCGUCCAUGACCCGGU&UCACACAUAUCGUACCAGGUCGAGUUCAACAGUGCUACC	.((((.....(((((((((((...((...(((.......&.....)))..)).....))))))))))).....))))..	42.5766	5.44548
532	PR8_PA	+	PR8_NP	+	1188	1275	637	1169	1207	1256	1294	-18.3	UGCUGACAUUUCUACAUCCACUAAACUUCGUUAUACUAU&CGGUUUAGUCGUAUGUUGGAUGCAAGAGUCAUGUCUCUU	....(((((((((.(((((((((((((............&.)))))))........))))))..))))..)))))....	42.52	5.44361
683	Wy_PB1	+	PR8_M	+	1914	199	524	1895	1933	180	218	-24	AAACAUUAGGGGACUUAGGGAAACAGUCGGUAUUUCUUU&ACAGUGGAGACUGAUUCCCCUAAAAUCCUAAACACAAGU	.....((((((......(((((.(((((..((((.....&..))))..))))).)))))......))))))........	42.4763	5.44216
824	Wy_PB1	+	PR8_NP	+	1558	1267	486	1539	1577	1248	1286	-12.4	AUCGUACCUCGACGGGUCAAAACCUCACAGACCUUAUUU&UAGACGCCCGGUUUAGUCGUAUGUUGGAUGCAAGAGUCA	..(((((((...(((((......................&.....)))))....))..)))))................	42.3333	5.4374
708	Wy_PB1	+	Wy_NA	+	91	1057	445	72	110	1038	1076	-19.3	ACGGUAUUCGUGGUGUAAGGGAAUAUGACCUCUAGGAGG&GUUUGUUACUCCUUCCACCAGUACCUCACUUUCCGACCC	.(((.....((((.(((..((............(((((.&........)))))....))..))).))))...)))....	42.3146	5.43678
679	Wy_PB1	+	PR8_M	+	1433	742	638	1414	1452	723	761	-18.3	CUAUCUAAAAUGUCCUGGACGUUCAAUCACCCUUAGUUG&AAGAACUUUUAAACGUCCGGAUAGUCUUUGCUUACCCCC	..........(((((.(((((((................&...........))))))))))))................	42.28	5.43563
883	Wy_PB1	+	PR8_PA	+	1537	835	458	1518	1556	816	854	-15.3	UAUACCUAAACACCGAUUAAAAUCGUACCUCGACGGGUC&UGGUGCUGGUGAAUCUGAAGGCUUACCCGGAGGGACAAG	........................((.((((..(((((.&........................))))))))).))...	42.1089	5.42991
491	PR8_PA	+	Wy_NA	+	1379	892	484	1360	1398	873	911	-22.7	AAGUGUAGUCUCCACAGAGUGACGUCUCGGUGUCUUAUG&GACCACAGUCUACACAGACGUCUCUGUUGACCUUUCCGA	.......(((...((((((..((((((..((((....((&.....))....)))))))))))))))).)))........	41.9687	5.42521
629	Wy_PB1	+	PR8_HA	+	1531	1185	564	1512	1550	1166	1204	-15.5	AAUAGCUAUACCUAAACACCGAUUAAAAUCGUACCUCGA&UCGCCUAGUUUUUUCGUGUGUUUUACGGUAAUUGCCCUA	....((..((((.(((((((((..(((..((........&.)).....)))..))).))))))...))))...))....	41.8405	5.4209
57	PR8_HA	+	Wy_NA	+	833	1284	594	814	852	1265	1303	-19.1	UACCUUUAGAUUAUCGUGGUUACAUACGAAAGCGUGACU&UCGACGUAGUUAGCCACGAAAAUACACCUCAACUAUUCC	.........(((.(((((((((..((((...........&....))))..))))))))).)))................	41.7708	5.41855
99	PR8_HA	+	PR8_NP	+	952	671	508	933	971	652	690	-17.9	CGAUAUUUGUCGUCAGAGGGAAUGGUCUUAUAUGUGGGU&CUAGCCUUGAAGACCUCCCCACUCUUACCUGCUUUUUGU	...........((.((((((...((((((......((((&...))))..))))))...)).)))).))...........	41.7668	5.41842
643	Wy_PB1	+	PR8_M	+	346	550	513	327	365	531	569	-21.6	AUAGAAACUCUUGAGUACGGAACUUUGUUACCUUCAGCA&GGUUAGGUGAUUAGUCUGUACUCUUGUCUUACCAAAAUC	..(((.......((((((((.(((..(((((((..(((.&.)))))))))).)))))))))))...)))..........	41.7293	5.41715
102	PR8_HA	+	PR8_NP	+	1080	453	419	1061	1099	434	472	-14.2	UCCAGAUAAACCUCGGUAACGGCCAAAAUAACUUCCCCC&GCCGACCAGACUGAGUGUACUACUAGACCGUAAGGUUAA	.........((((((((..((((................&)))).....)))))).)).....................	41.7073	5.41641
974	PR8_PB2	+	PR8_NS	+	763	184	390	744	782	165	203	-12.1	GACCCUUGUCUACAUAUGAGGUCCUCCCCUUCACUCCUU&CCGUCAUGAGAGCCAGACCUGUAGUUCUGUCGGUGUGCA	.(((.....((((.....((((((((.............&.........)))...))))))))).......))).....	41.6807	5.41551
136	PR8_HA	+	PR8_NS	+	1668	662	467	1649	1687	643	681	-20	UGACCACGAAAACCAGAGGGACCCCCGUUAGUCAAAGAC&CAUUACUCUUACCCUCUGGAGGUGAGUGAGGUUUUGUCU	.((((.((....((((((((...................&...........)))))))).......)).))))......	41.6508	5.4145
359	PR8_PA	+	PR8_HA	+	970	446	593	951	989	427	465	-17.5	UACGUACUCUUGUAAGAAACCUACCUUCCUUGGGUUACA&UUUAUAAAGGGUUUCUUUCGAGUACCGGGUUGGUGUUGU	..(((((((....((((((((..................&.........))))))))..))))).))............	41.6499	5.41447
798	Wy_PB1	+	PR8_NP	+	443	1055	639	424	462	1036	1074	-25.9	UUGUCUUUAGUUGGCCGUCGUUGACGUAAUCGGUUGUGG&UACCGUACGGUAAGACGGCGUAAACUUCUAGAUUCUCAU	..((((..((((.((((((.(((.((((..((((.....&.)))))))).)))))))))...))))...))))......	41.5448	5.41091
276	PR8_NP	+	Wy_NA	+	853	153	372	834	872	134	172	-21.5	UGAGUAUAACUCUCCCAGCCAACGAGUGUUCAGGACGGA&GUUAUACUUAAGUUGAGGGGGGGUUUGUUGGUUCACUAC	(((((..(((((((((...((((((((((..........&...))))))..)))).))))))))).....)))))....	41.3496	5.40428
770	Wy_PB1	+	Wy_NA	+	2138	106	357	2119	2157	87	125	-15.4	AAAAAGGGAUCAUCAAGUAUAUCCUCUGGCUAACCUUAA&AGUACGUUUAACGGUAGGACUAUUGAUGACAUUGUAACG	.........(((((((.....(((((((...(((.....&.....)))...))).))))...)))))))..........	41.3018	5.40265
579	PR8_PA	+	PR8_NS	+	1376	674	479	1357	1395	655	693	-15.7	AUAAAGUGUAGUCUCCACAGAGUGACGUCUCGGUGUCUU&CCUCUGGAGGUGAGUGAGGUUUUGUCUUUGCUCUUUACC	.(((((.((((.....(((((((..((.((((...((..&.....))...))))))..)))))))..)))).)))))..	41.2615	5.40127
167	Wy_NA	+	PR8_M	+	74	611	379	55	93	592	630	-19.2	ACAAAGGGAGUGGUAAAGGUGUUAUACGAAGAAGUACGU&CCUCGUUUACCGACCUAGCUCACUCGUUCGUCGUCUCCG	....((.((((((...((((.....((((..........&..))))......))))...)))))).))...........	41.25	5.40088
475	PR8_PA	+	Wy_NA	+	549	1080	528	530	568	1061	1099	-16.3	GAUCCUAGUUUUGGUCUGAUAAGUGGUAUUCUGUUCUUU&CCUCACUUUCCGACCCGUAAACUACUACCUUUACUGCAC	.....((((((.((((.((.((((((.............&..)))))))).))))...))))))...............	41.2239	5.39999
771	Wy_PB1	+	Wy_NA	+	2151	104	332	2132	2170	85	123	-13.5	CAAGUAUAUCCUCUGGCUAACCUUAAAGAUCGUACCACC&GAAGUACGUUUAACGGUAGGACUAUUGAUGACAUUGUAA	(((((.((((......((.((((((((...(((((....&...)))))))))).))).))......)))))).)))...	41.1888	5.39879
857	Wy_PB1	+	PR8_PA	+	580	102	582	561	599	83	121	-9.7	CCUCUAUUGUUGUGUGAAAGUUUCUUUUUCCUCUCAUUC&GUUACUUUCUCAUACCCCUCCUGGACUUUUAGCUUUGUU	((........((((.((((((..................&...)))))).))))........))...............	41.1672	5.39805
769	Wy_PB1	+	Wy_NA	+	2075	105	308	2056	2094	86	124	-12.4	UCGGUUUCCCCUUAAGAACUCCUACUUGUCUACAUGGUC&AAGUACGUUUAACGGUAGGACUAUUGAUGACAUUGUAAC	.((((.((...((((....((((((.(((.((.(((...&.....))).)))))))))))...)))).)).))))....	40.973	5.39139
169	Wy_NA	+	PR8_M	+	236	649	420	217	255	630	668	-26	CAUAGACUGGUUGUGGUGGUAUCUCUUCCUUUAUACGGG&GGUACCUCCAACGAUCAGUCCGAUCUGUUUACCACGUUC	....((((((((((((.((((((................&)))))).))).)))))))))...................	40.936	5.39012
644	Wy_PB1	+	PR8_M	+	78	606	382	59	97	587	625	-19.9	AAGGUCGCGUUUUACGGUAUUCGUGGUGUAAGGGAAUAU&CGAUACCUCGUUUACCGACCUAGCUCACUCGUUCGUCGU	..((.((.((.((((((((..((.(((((..........&..))))).))..)))))...)))...)).)).)).....	40.7628	5.38415
129	PR8_HA	+	PR8_NS	+	677	759	660	658	696	740	778	-18.7	UCUUACUUUUACGAAUACAGAGACAUCACUGAAGUUUAA&UUCUUCACUCUGUGUUUGACUUCUAUUGUCUCUUAUCAA	...........(((((((((((.......(((((.....&..)))))))))))))))).....................	40.6957	5.38183
127	PR8_HA	+	PR8_NS	+	407	601	576	388	426	582	620	-27.3	CCCUCGUUAACUCGAGUCACAGUAGUAAGCUUUCUAAGC&CUUACCUUACUAUUGUGUCAAGCUCAGAGACUUUGAGAU	..((((....(((((((((((((((((((..........&.....))))))))))))....)))).)))....))))..	40.6889	5.38159
104	PR8_HA	+	PR8_NP	+	1151	534	376	1132	1170	515	553	-22.1	UAGUAGUAGUCUUACUUGUCCCUAGUCCGAUACGUCGCC&GGCCUUACCUAGGGUCCUACACGAGAGACUACGUUCCAA	.....(((((((..(((((((((((..............&........))))))......)))))))))))).......	40.67	5.38094
84	PR8_HA	+	PR8_NP	+	74	1198	481	55	93	1179	1217	-14.7	ACAAUACACGUGAACGUCGACGUCUACGUCUGUGUUAUA&UGAACUUGACUCUUCGUCCAUGACCCGGUAUUCCUGGUC	..(((((.((....(((.((((.....(((...(((...&..)))..)))....)))).)))...))))))).......	40.5892	5.37814
793	Wy_PB1	+	PR8_NP	+	107	1230	460	88	126	1211	1249	-24.4	AAGGGAAUAUGACCUCUAGGAGGUAUGUCGGUACCUUGU&CCUGGUCUUCACCUCCUUUGUGGUUAGUUGUCUCCCGUA	..((((((((((((...(((((((..(((((........&.)))))....)))))))....)))))..))).))))...	40.3994	5.37154
869	Wy_PB1	+	PR8_PA	+	528	2155	454	509	547	2136	2174	-14	CCGAUUAUCUAAAGGAGUUCCUACACUACCUUAGUUACC&AAGAACCAAGUUGAGGAAGGAAUGUGUACGUAACUCAAU	..............(((((..(((((..((((((((...&........)))))))).......)))))...)))))...	40.3955	5.3714
178	Wy_NA	+	PR8_M	+	891	127	408	872	910	108	146	-21.2	GGACCACAGUCUACACAGACGUCUCUGUUGACCUUUCCG&AACUUCUACAGAAACGUCCCUUCUUGUGGCUAGAACUCC	...((((((........(((((.(((((.((........&....)).))))).))))).....))))))..........	40.1916	5.36428
430	PR8_PA	+	PR8_M	+	1152	405	483	1133	1171	386	424	-15	AACCACUCUUGUACCGUGGUCUUUUCCAUCUGAAACUGC&CGACCACGUGAACGGUCAACAUACCCGGAGUAUAUGUUG	....((((((((..(((((((..................&.)))))))...)))............)))))........	40.1506	5.36284
497	PR8_PA	+	Wy_NA	+	1984	774	451	1965	2003	755	793	-11	GUCGAACAUACGUAGAGGUGUUGAUCUUCCUAAAAGUCG&CGAAGUCCUUUUCGACUAUGAUUUUAUGAUAAGUAACUC	..............(((.((((.(((........(((((&............)))))..........))).)))).)))	40.1382	5.36241
823	Wy_PB1	+	PR8_NP	+	1552	1194	494	1533	1571	1175	1213	-18.8	AUUAAAAUCGUACCUCGACGGGUCAAAACCUCACAGACC&CAUGUGAACUUGACUCUUCGUCCAUGACCCGGUAUUCCU	.......((((....(((.(((((((....(((((....&..)))))..))))))).)))...))))............	40.127	5.36201
280	PR8_NP	+	Wy_NA	+	889	1203	399	870	908	1184	1222	-20	GGACGGACGGACACACAUACCUGGACGGCAUCGGUCACC&UUUAACGUCUAUUUAUCCGUUCAGUAUCAACUGUCUCCA	(((..(((((......(((.((((((((...........&................)))))))))))...)))))))).	39.9766	5.35673
279	PR8_NP	+	Wy_NA	+	869	985	453	850	888	966	1004	-24.9	AGCCAACGAGUGUUCAGGACGGACGGACGGACACACAUA&UACACACGAGUCCUGAACAACCUCUGUGUGGGUCUUUUU	..((((((((((((((((((...((..............&......)).))))))))))..))).)).)))........	39.9287	5.35504
612	Wy_PB1	+	PR8_HA	+	948	1492	609	929	967	1473	1511	-16.1	AGUGACCCCUGUUGUGAUUCACCUUACUUUUAGUUUUGG&AAACUCAAGAUGGUGUUCACACUGUUACUUACGUACCUU	((((((......(((((..((((...(((..(((((...&))))).)))..)))).)))))..))))))..........	39.9197	5.35472
393	PR8_PA	+	PR8_HA	+	2079	227	412	2060	2098	208	246	-14.5	CCUGGAAACUAGAACCCCCCGAUAUACUUCGUUAACUCC&CAUCUAAUUUUCCUUAUCGGGGUGAUGUUAACCCCUUUA	................((((((((...............&..............)))))))).................	39.8439	5.35205
519	PR8_PA	+	PR8_NP	+	552	534	331	533	571	515	553	-14.5	CCUAGUUUUGGUCUGAUAAGUGGUAUUCUGUUCUUUACC&GGCCUUACCUAGGGUCCUACACGAGAGACUACGUUCCAA	........((((((.....((((.((((((.........&.........)))))).)))).....))))))........	39.7403	5.34839
760	Wy_PB1	+	Wy_NA	+	1365	1232	369	1346	1384	1213	1251	-14.1	AGGUUAGGAGGCUGCUGAAACGGGAGUAUCACUUACGUG&ACUGUCUCCAUUGUCCAGGCCAAUAAGACCAUAAAAGAG	.((((....(((..(((..(((((((.............&.....))))..))).)))))).....)))).........	39.5215	5.34061
852	Wy_PB1	+	PR8_NS	+	1967	189	551	1948	1986	170	208	-26.2	UUACGACAUCACUACGGUCGGGUACCAGGCCGGUUUUCA&AUGAGAGCCAGACCUGUAGUUCUGUCGGUGUGCACGACC	...(((((..(((((((((............((((((((&.)))))))).)))).)))))..)))))............	39.5105	5.34022
537	PR8_PA	+	PR8_NP	+	1477	1163	436	1458	1496	1144	1182	-10.8	ACUAAAGGUUAAUUAAGGUUACUAUUCGUUCACAUCUUG&AGGUUACUUUUAUACCUCUGAUACCUUAGUUCAUGUGAA	(((.(((((..((((((((....................&.............)))).)))))))))))).........	39.4335	5.33748
68	PR8_HA	+	Wy_NA	+	1664	231	393	1645	1683	212	250	-20	CAAGUGACCACGAAAACCAGAGGGACCCCCGUUAGUCAA&UAUCACAUAGACUGGUUGUGGUGGUAUCUCUUCCUUUAU	..((..(((((...((((((...................&...........))))))...)))))..))..........	39.272	5.3317
18	PR8_HA	+	PR8_M	+	989	417	445	970	1008	398	436	-14.6	GUCAGUGUUAUCCUCUCACGGGUUUUAUGCAGUCCUCAC&CGGUCAACAUACCCGGAGUAUAUGUUGUCCUACCCCCGA	..............(((.(((((...(((....((....&.))....))))))))))).....................	39.1465	5.3272
168	Wy_NA	+	PR8_M	+	154	634	318	135	173	615	653	-19.9	UUAUACUUAAGUUGAGGGGGGGUUUGUUGGUUCACUACG&UCGUUCGUCGUCUCCGGUACCUCCAACGAUCAGUCCGAU	....(((...((((..(((((...((((((...((.(((&.....))).))..)))))))))))..)))).))).....	39.09	5.32517
435	PR8_PA	+	PR8_M	+	1379	423	347	1360	1398	404	442	-14.5	AAGUGUAGUCUCCACAGAGUGACGUCUCGGUGUCUUAUG&ACAUACCCGGAGUAUAUGUUGUCCUACCCCCGACACUGG	.(((((.......((((....((.((.(((.((...(((&.)))))))))))).....))))..........)))))..	39.0437	5.32351
639	Wy_PB1	+	PR8_HA	+	2143	1667	447	2124	2162	1648	1686	-15.9	GGGAUCAUCAAGUAUAUCCUCUGGCUAACCUUAAAGAUC&GUGACCACGAAAACCAGAGGGACCCCCGUUAGUCAAAGA	(((.((...........(((((((...............&.............))))))))).))).............	38.9975	5.32184
297	PR8_NP	+	Wy_NA	+	1310	1247	418	1291	1329	1228	1266	-16.7	UCUUUAGAGGGAAAACUGUCUUGUUGGUAAUACCGUCGU&CAGGCCAAUAAGACCAUAAAAGAGACAACUUCCGUUUUC	.....(((.((((....((((((((((............&....))))))))))...............)))).)))..	38.9425	5.31985
541	PR8_PA	+	PR8_NP	+	1819	1237	444	1800	1838	1218	1256	-16.5	ACUCUCAUACUAACUUCGACUCAGGAGACAGUUUCUCUU&UUCACCUCCUUUGUGGUUAGUUGUCUCCCGUAGACGCCC	................((.((..((((((((((..((..&..............))..))))))))))...)).))...	38.9102	5.31869
840	Wy_PB1	+	PR8_NS	+	53	708	542	34	72	689	727	-22.4	UUAGGCUGAGAUGACAAGGAUUUCCAAGGUCGCGUUUUA&UUACCGCCCUUGUUAAUCCAGUCUUCAAACUUCUUUAUU	..((..((((..(((..(((((..(((((.((.((....&..)))).)))))..))))).)))))))..))........	38.8051	5.31488
452	PR8_PA	+	PR8_M	+	2150	615	320	2131	2169	596	634	-19.6	UUACGAAGAACCAAGUUGAGGAAGGAAUGUGUACGUAAC&GUUUACCGACCUAGCUCACUCGUUCGUCGUCUCCGGUAC	..((((.((((..((.((((..(((..((.(((......&...))))).)))..)))))).)))).)))).........	38.7363	5.31238
503	PR8_PA	+	Wy_NA	+	2155	1102	463	2136	2174	1083	1121	-17	AAGAACCAAGUUGAGGAAGGAAUGUGUACGUAACUCAAU&UACUACCUUUACUGCACACCUACCCUUCUUGCUAGUCGC	......((((....((.(((..((((((.((((......&........))))))))))))).))...))))........	38.6217	5.30822
433	PR8_PA	+	PR8_M	+	1374	136	416	1355	1393	117	155	-20.1	UAAUAAAGUGUAGUCUCCACAGAGUGACGUCUCGGUGUC&AGAAACGUCCCUUCUUGUGGCUAGAACUCCAAGAGUACC	.........(((.(((((((((((.(((((.((......&.)).))))).))..))))))...........))).))).	38.369	5.29899
882	Wy_PB1	+	PR8_PA	+	1508	774	459	1489	1527	755	793	-13.5	UGUAAACUUAAGUGUUCGAAAAAAAUAGCUAUACCUAAA&CGUUCGACAGAGUUUACAGGUUUCUUCAUUUACGAUCUU	(((((((((...((.(((((...................&..)))))))))))))))).....................	38.3311	5.2976
418	PR8_PA	+	PR8_M	+	480	241	509	461	499	222	260	-22.3	UGUAAAAGAGCAAGUGACCCCUUCUUUACCGGUGUUUCC&AGUGGCACGGGUCACUCGCUCCUGACGUCGCAUCUGCGA	(((....((((.((((((((...........(((((...&...))))))))))))).))))...)))............	38.3274	5.29746
202	Wy_NA	+	PR8_NS	+	410	599	457	391	429	580	618	-17.3	GCUAGGACUGUUCACAAUAGUUAAACGGGAACCUGUCCC&AACUUACCUUACUAUUGUGUCAAGCUCAGAGACUUUGAG	.((..((((...(((((((((.....((...........&......))..)))))))))...)).))..))........	38.2097	5.29314
620	Wy_PB1	+	PR8_HA	+	1593	556	608	1574	1612	537	575	-21.7	AUUUGCUUAGUCGACUAUACUCGUAACCUCAUUGUCACU&CUCUUCCUCCCGAGUAUGGGUUUCGACUUUUUAAGAAUA	.((((...(((((((((((((((................&..........)))))))))...))))))...))))....	38.149	5.2909
86	PR8_HA	+	PR8_NP	+	272	1147	405	253	291	1128	1166	-11.3	AGCGGCCUACCGAGAACCCUUUGGGUCUUACGCUGGGUG&UCCUCAAGUUUAACGAAGGUUACUUUUAUACCUCUGAUA	((.((......(((...((((((......((...(((..&.)))...))....))))))...))).....)).))....	38.1452	5.29076
11	PR8_HA	+	PR8_M	+	455	418	412	436	474	399	437	-19.3	GGUUUCUUUCGAGUACCGGGUUGGUGUUGUGUUUGCCUC&GGUCAACAUACCCGGAGUAUAUGUUGUCCUACCCCCGAC	(((......((.(((((((((..((((((..........&...))))))))))))..))).)).......)))......	38.1163	5.2897
453	PR8_PA	+	PR8_M	+	2183	593	301	2164	2202	574	612	-10.2	CGUAACUCAAUCAACACCGUCACGAUGAUAAACGAUAGG&GUGAUGUCGAUUCCGAUACCUCGUUUACCGACCUAGCUC	.........................((.((((((..(((&..................))))))))).)).........	38.067	5.28788
645	Wy_PB1	+	PR8_M	+	142	628	282	123	161	609	647	-11.2	UUGUCCUUGUCCCAUGUGGUACCUGUGUCAGUUGUCUUG&GCUCACUCGUUCGUCGUCUCCGGUACCUCCAACGAUCAG	.....((.(((......((((((((.((.((........&.)).)).))............))))))......))).))	37.994	5.28518
40	PR8_HA	+	Wy_NA	+	652	107	412	633	671	88	126	-19.3	UCAUUCCUUGUUGUCUUAGAGAUAGUCUUACUUUUACGA&GUACGUUUAACGGUAGGACUAUUGAUGACAUUGUAACGU	...........((((.....((((((((((((...(((.&...))).....))))))))))))...)))).........	37.9907	5.28506
596	Wy_PB1	+	PR8_HA	+	290	171	476	271	309	152	190	-24.7	CGUGUUUGUCUGACACAGGACCUCCGAUACCGGAAGGAA&ACACUGUCACUGUGUGAGACAAUUGGACGAGCUUCUGUC	(((..((((((.(((((((((..................&.....))).)))))).))))))....)))..........	37.9774	5.28457
188	Wy_NA	+	PR8_M	+	1182	606	504	1163	1201	587	625	-22.6	CCGACCAGGUUGGGAUUGAGGUUUAACGUCUAUUUAUCC&CGAUACCUCGUUUACCGACCUAGCUCACUCGUUCGUCGU	.((((.(((((((...((((((.................&....))))))....))))))).............)))).	37.8048	5.27816
367	PR8_PA	+	PR8_HA	+	574	1079	420	555	593	1060	1098	-17.7	GUAUUCUGUUCUUUACCGGUCGUCUCCGGAGACCCUAAG&CUCCAGAUAAACCUCGGUAACGGCCAAAAUAACUUCCCC	.((((.((.((.(((((((..((.((.((((........&)))).))...)).))))))).)).)).))))........	37.7969	5.27787
499	PR8_PA	+	Wy_NA	+	1828	1221	537	1809	1847	1202	1240	-24.5	CUAACUUCGACUCAGGAGACAGUUUCUCUUUCUGUACUG&GUUCAGUAUCAACUGUCUCCAUUGUCCAGGCCAAUAAGA	....(((.(((...((((((((((.........((((((&...)))))).))))))))))...))).))).........	37.7788	5.2772
451	PR8_PA	+	PR8_M	+	2109	545	342	2090	2128	526	564	-21.3	GUUAACUCCUCACGGACUAAUUACUAGGGACCCAAAACG&UUGUUGGUUAGGUGAUUAGUCUGUACUCUUGUCUUACCA	...........((((((((((((((...((((...((((&.)))))))).))))))))))))))...............	37.7743	5.27703
530	PR8_PA	+	PR8_NP	+	1193	968	531	1174	1212	949	987	-21.9	ACAUUUCUACAUCCACUAAACUUCGUUAUACUAUCACUA&CUGGGAAAGUCUGACGAAGUUUUGUCGGUUCACAUGUCG	........((((((((.(((((((((((.(((.((.(((&.))))).))).))))))))))).)).)).....))))..	37.7287	5.27533
538	PR8_PA	+	PR8_NP	+	1551	1126	469	1532	1570	1107	1145	-11.6	AGUAGUAUUUUCCUUCUAGGGUGAAUUCCUUACUGUGGC&UUCUCCCUUCGAAAGGUGAUCUCCUCAAGUUUAACGAAG	((.((.(((..(((((.((((.(((..............&))).))))..))).)).))))).))..............	37.6705	5.27316
420	PR8_PA	+	PR8_M	+	552	567	486	533	571	548	586	-18.3	CCUAGUUUUGGUCUGAUAAGUGGUAUUCUGUUCUUUACC&GUACUCUUGUCUUACCAAAAUCGGUCGUGAUGUCGAUUC	....((((((((..((((((.(((((.............&)))))))))))..))))))))..................	37.5968	5.27041
500	PR8_PA	+	Wy_NA	+	1986	1062	365	1967	2005	1043	1081	-12.7	CGAACAUACGUAGAGGUGUUGAUCUUCCUAAAAGUCGAC&UUACUCCUUCCACCAGUACCUCACUUUCCGACCCGUAAA	......((((..(((((((((..................&.............)))))))))...........))))..	37.5922	5.27024
704	Wy_PB1	+	Wy_NA	+	320	751	440	301	339	732	770	-24.3	CGGAAGGAACUUCUUAGGGUGGGUCCAUAGAAACUCUUG&GUCAUCAUUACUGACUACCCUCACGAAGUCCUUUUCGAC	(((((((.(((((..(((((((.................&..............)))))))...))))).)))))))..	37.4753	5.26586
695	Wy_PB1	+	Wy_NA	+	182	123	276	163	201	104	142	-8.9	GUGGUUAUAAGUCUCUUCCCCUUCACCUGCUGUUUAUGU&GACUAUUGAUGACAUUGUAACGUAAAGUUCGUUAUACUU	...((((((((((((........................&.......)).))).)))))))..................	37.3992	5.26301
365	PR8_PA	+	PR8_HA	+	841	824	459	822	860	805	843	-22.7	UGGUGAAUCUGAAGGCUUACCCGGAGGGACAAGAGUCGC&AACUCCGUUUACCUUUAGAUUAUCGUGGUUACAUACGAA	((((.((((((((((......(((((.............&..)))))....))))))))))))))..............	37.2893	5.25887
201	Wy_NA	+	PR8_NS	+	377	481	550	358	396	462	500	-11.9	GUAGACCCACUGUUCUCUUGGAAUACACAGUACGCUAGG&AACGAUUCCCGAAAGUGGCUUCUCCCUCGUUAACAACCG	..(((.(((((.(((....(((((...............&....))))).))))))))..)))................	37.2422	5.2571
727	Wy_PB1	+	Wy_NA	+	848	156	389	829	867	137	175	-21.6	AGACCUGAAGGCCAACCCCCAUUACUUUUCUUCCGGUUU&AUACUUAAGUUGAGGGGGGGUUUGUUGGUUCACUACGAC	.((((...(((((..(((((...((((............&......))))...))))))))))...)))).........	37.1936	5.25526
372	PR8_PA	+	PR8_HA	+	848	1571	478	829	867	1552	1590	-19.3	UCUGAAGGCUUACCCGGAGGGACAAGAGUCGCCAGGUUU&UUCUCAGUUUCAACUUGUCCCUUUUCCAUCUACCUCACU	..((.(((.......(((((((((((.............&.............)))))))))))........)))))..	37.1881	5.25505
786	Wy_PB1	+	PR8_NP	+	100	331	511	81	119	312	350	-26.4	GUGGUGUAAGGGAAUAUGACCUCUAGGAGGUAUGUCGGU&AUUCUUUUGACCUCCUGGAUAUAUGUCCUCUCAUUUGCC	..((((..((((.(((((...((((((((((........&.........))))))))))))))).))))..))))....	37.1158	5.25232
342	PR8_PA	+	PR8_HA	+	106	627	382	87	125	608	646	-9	CUUUCUCAUACCCCUCCUGGACUUUUAGCUUUGUUUGUU&CACCCCAUAAGUAGUGGGCGGAUUGUCAUUCCUUGUUGU	...........((.(((...((((...............&........))))...))).))..................	37.0797	5.25095
624	Wy_PB1	+	PR8_HA	+	1245	1140	480	1226	1264	1121	1159	-20.6	GUAGUAACUCGGGACCCUACUACUACCCGUACAAGUUGU&UACCAUACCAAUAGUAGUAGUCUUACUUGUCCCUAGUCC	......(((.(((((.(((((((((...(((........&.....)))...)))))))))........))))).)))..	37.0398	5.24944
838	Wy_PB1	+	PR8_NS	+	208	114	492	189	227	95	133	-27	CUGCUGUUUAUGUCUUUGACCCCGUGGGGUUGAGUUGGG&UCUGGUUCUUGAUCCGCUACGGGGUAAGGAACUAGCCGA	..((((......(((((.(((((((((((..((((((((&)))))))).....)).))))))))))))))..))))...	36.9834	5.2473
518	PR8_PA	+	PR8_NP	+	553	443	432	534	572	424	462	-19	CUAGUUUUGGUCUGAUAAGUGGUAUUCUGUUCUUUACCG&CUGCUACGUUGCCGACCAGACUGAGUGUACUACUAGACC	........(((((....((((((((((((.((..((.((&......)).))..)).))))......)))))))))))))	36.9778	5.24708
52	PR8_HA	+	Wy_NA	+	702	862	433	683	721	843	881	-28.2	UCACUGAAGUUUAAUAUUGUCCUCUAAAUGGGGCCUUUA&AGCUCCUCACGAGGACAAUAGGAGCUAUAGGACCACAGU	((.(((.(((((..((((((((((.....(((((.....&.)))))....)))))))))).))))).))))).......	36.952	5.2461
752	Wy_PB1	+	Wy_NA	+	1493	458	426	1474	1512	439	477	-14.4	UAUUUAUUUUGUCCCUGUAAACUUAAGUGUUCGAAAAAA&UUUGUUGCACGUAAGUUUACUGUGUCAUGUACUAUCCUG	.........((.....(((((((((.((((.((((....&))))..)))).))))))))).....))............	36.8687	5.24293
183	Wy_NA	+	PR8_M	+	1207	418	398	1188	1226	399	437	-11.2	ACGUCUAUUUAUCCGUUCAGUAUCAACUGUCUCCAUUGU&GGUCAACAUACCCGGAGUAUAUGUUGUCCUACCCCCGAC	.............((....(((.(((((((((((.....&.............)))).))).))))...)))...))..	36.8681	5.24291
815	Wy_PB1	+	PR8_NP	+	1357	1203	378	1338	1376	1184	1222	-20.9	CCUACCCGAGGUUAGGAGGCUGCUGAAACGGGAGUAUCA&UUGACUCUUCGUCCAUGACCCGGUAUUCCUGGUCUUCAC	.......(((((((((((..(((((..((((((((....&...))))).)))........))))))))))))))))...	36.8249	5.24126
715	Wy_PB1	+	Wy_NA	+	92	1356	374	73	111	1337	1375	-20.7	CGGUAUUCGUGGUGUAAGGGAAUAUGACCUCUAGGAGGU&AGUUUGUCAUAACAACACAAAACACCGUGGAGUCCAUGU	.((..((((((((((.......((((((...........&.....))))))..........))))))))))..))....	36.7881	5.23986
982	PR8_PB2	+	PR8_NS	+	1502	203	458	1483	1521	184	222	-20.7	CUACUCAUGAGGUCGUGCCUCUCCCAUCACCACUCGUAA&UGUAGUUCUGUCGGUGUGCACGACCUUUCGUCUAUCACC	........((((((((((.....((..((..(((((...&)).)))..))..))...))))))))))............	36.7629	5.2389
131	PR8_HA	+	PR8_NS	+	1086	447	462	1067	1105	428	466	-18.1	UAAACCUCGGUAACGGCCAAAAUAACUUCCCCCUACCUG&GUCACACUAAAAACUGGCCGACCUCUGAGAUUAUAACGA	.....(((((...((((((....................&..............))))))....)))))..........	36.7386	5.23797
890	Wy_PB1	+	PR8_PA	+	2138	1502	403	2119	2157	1483	1521	-14.5	AAAAAGGGAUCAUCAAGUAUAUCCUCUGGCUAACCUUAA&UCGUUCACAUCUUGAUUCCUCCCUUCCGCUUUCUGGUUG	...((((((..((((((......................&..........))))))...))))))..............	36.6813	5.23578
230	PR8_NP	+	PR8_M	+	540	623	362	521	559	604	642	-23.3	ACCUAGGGUCCUACACGAGAGACUACGUUCCAAGUUGAG&ACCUAGCUCACUCGUUCGUCGUCUCCGGUACCUCCAACG	......((...(((.((.(((((.(((.....((.((((&......))))))....))).))))))))))...))....	36.6492	5.23455
781	Wy_PB1	+	Wy_NA	+	2018	1076	375	1999	2037	1057	1095	-16.5	CGGCAACGUUGAUGUGUGAGGACCUAAGGGUUCUCCUUG&AGUACCUCACUUUCCGACCCGUAAACUACUACCUUUACU	(((....((((....((((((((................&.)).))))))....)))))))..................	36.6381	5.23412
725	Wy_PB1	+	Wy_NA	+	905	98	351	886	924	79	117	-18.8	UUUUACUACUGAUUAAGUGUUCUGUGUCUCGAAAGAAAG&UACGAAGAAGUACGUUUAACGGUAGGACUAUUGAUGACA	.....((((((.((((((((.((...(((((........&..))).)))).))))))))))))))..............	36.5981	5.23259
728	Wy_PB1	+	Wy_NA	+	924	180	483	905	943	161	199	-16.9	UUCUGUGUCUCGAAAGAAAGUGUUAGUGACCCCUGUUGU&UUGGUUCACUACGACACACUUGGUUGUUAUUAUCUUUCU	...........((((((((((((((((((.((.......&..)).))))))....))))))...........)))))).	36.5862	5.23213
858	Wy_PB1	+	PR8_PA	+	144	853	407	125	163	834	872	-21.9	GUCCUUGUCCCAUGUGGUACCUGUGUCAGUUGUCUUGUG&AGGCUUACCCGGAGGGACAAGAGUCGCCAGGUUUAAGGA	...((((((((.((.(((((((.................&)))..))))))..))))))))..................	36.5573	5.23102
501	PR8_PA	+	Wy_NA	+	1986	1290	408	1967	2005	1271	1309	-13.2	CGAACAUACGUAGAGGUGUUGAUCUUCCUAAAAGUCGAC&UAGUUAGCCACGAAAAUACACCUCAACUAUUCCCCUUCU	.....(((.((.(((((((...............(((..&..........)))....))))))).))))).........	36.5283	5.22991
545	PR8_PA	+	PR8_NP	+	1977	439	453	1958	1996	420	458	-20.5	AUAAGUUGUCGAACAUACGUAGAGGUGUUGAUCUUCCUA&ACCACUGCUACGUUGCCGACCAGACUGAGUGUACUACUA	...((((((((..((.((((((.((((............&..)))).)))))))).))))..)))).............	36.508	5.22912
481	PR8_PA	+	Wy_NA	+	1138	77	450	1119	1157	58	96	-20.4	CGAUUUCACCCGUGAACCACUCUUGUACCGUGGUCUUUU&AAGGGAGUGGUAAAGGUGUUAUACGAAGAAGUACGUUUA	(((((((...((((...(((.(((.(((((...((((..&))))...)))))))))))...))))..))))).))....	36.489	5.2284
745	Wy_PB1	+	Wy_NA	+	1302	175	246	1283	1321	156	194	-7.7	CUCAGAGCUAUGACUUAGAACCCGUUUUCUUUAUGUGGU&GUUUGUUGGUUCACUACGACACACUUGGUUGUUAUUAUC	.........(((((....((((...........((((((&............))))))........)))))))))....	36.4404	5.22652
373	PR8_PA	+	PR8_HA	+	1211	75	398	1192	1230	56	94	-6.6	AACUUCGUUAUACUAUCACUACUUGGUCUUAACUCCAGC&CAAUACACGUGAACGUCGACGUCUACGUCUGUGUUAUAC	.....((((..((..((((....................&........))))..)).))))..................	36.4348	5.22631
387	PR8_PA	+	PR8_HA	+	1155	1658	471	1136	1174	1639	1677	-22.2	CACUCUUGUACCGUGGUCUUUUCCAUCUGAAACUGCUGA&AGCGGUCAAGUGACCACGAAAACCAGAGGGACCCCCGUU	..((((.((..(((((((.(((.........((((((..&)))))).))).)))))))...)).))))...........	36.3462	5.22289
187	Wy_NA	+	PR8_M	+	1098	536	390	1079	1117	517	555	-14.8	AAACUACUACCUUUACUGCACACCUACCCUUCUUGCUAG&UUACCACUGUUGUUGGUUAGGUGAUUAGUCUGUACUCUU	..............((((..((((((.((.......(((&......))).....)).))))))..))))..........	36.2066	5.21749
759	Wy_PB1	+	Wy_NA	+	1366	1160	442	1347	1385	1141	1179	-22.8	GGUUAGGAGGCUGCUGAAACGGGAGUAUCACUUACGUGG&ACUUUGGAAGUUUCAGUAACUUCCGACCAGGUUGGGAUU	((((.(((((.(((((((((...................&.........))))))))).)))))))))...........	36.1062	5.21359
841	Wy_PB1	+	PR8_NS	+	292	530	471	273	311	511	549	-24.6	UGUUUGUCUGACACAGGACCUCCGAUACCGGAAGGAACU&GUAACGGAAGAGAAGGUCCUGUAUGACGACUCCUACAGU	...(((((....(((((((((......(((.........&....)))......)))))))))..)))))..........	36.0239	5.21038
385	PR8_PA	+	PR8_HA	+	1445	1151	317	1426	1464	1132	1170	-12.4	CGGAACGAAUUACGUAGAACACGUCGUUACCUACUAAAG&UAGUAGUAGUCUUACUUGUCCCUAGUCCGAUACGUCGCC	.((.(((.(((((.(((...(((..((...((((((...&...))))))....)).)))..)))))..))).)))..))	35.8849	5.20496
479	PR8_PA	+	Wy_NA	+	999	1103	441	980	1018	1084	1122	-13.9	UUGGGUUACAACAAUUUGGUGUGCUUUUCCCUUAUUUAG&ACUACCUUUACUGCACACCUACCCUUCUUGCUAGUCGCU	..((((...........(((((((...............&............))))))).))))...............	35.8291	5.20277
726	Wy_PB1	+	Wy_NA	+	780	153	382	761	799	134	172	-16.7	ACGUUUAAUCUCCCAAGCACAUGAAGCAACUUUGAAAUC&GUUAUACUUAAGUUGAGGGGGGGUUUGUUGGUUCACUAC	.((...((((((((............((((((.......&.........))))))..))))))))...)).........	35.7704	5.20047
374	PR8_PA	+	PR8_HA	+	1189	101	373	1170	1208	82	120	-9.5	GCUGACAUUUCUACAUCCACUAAACUUCGUUAUACUAUC&GUCUGUGUUAUACAUAUCCGAUGGUACGCUUGUUAAGUU	..................(((.(((..(((...((((((&...................)))))))))...))).))).	35.7193	5.19847
87	PR8_HA	+	PR8_NP	+	293	1194	380	274	312	1175	1213	-25.8	UGGGUCUUACGCUGGGUGACGAAGGUCACUCUAGUACCA&CAUGUGAACUUGACUCUUCGUCCAUGACCCGGUAUUCCU	.(((......((((((((((((((((((......(((..&...)))....)))).)))))))....)))))))..))).	35.7122	5.19819
109	PR8_HA	+	PR8_NP	+	1338	175	593	1319	1357	156	194	-21	ACCUAAAGACCUGUAAACCUGUAUAUUACGUCUUAACAA&UGCUAAGAUGUAGGUUUACACGUGGCUUGAGUUUGAGUC	..((.(((.(((((((((((.......((((((((.((.&)).)))))))))))))))))...))))).))........	35.6424	5.19544
619	Wy_PB1	+	PR8_HA	+	1356	547	491	1337	1375	528	566	-23.9	CCCUACCCGAGGUUAGGAGGCUGCUGAAACGGGAGUAUC&ACCGACUGCCUCUUCCUCCCGAGUAUGGGUUUCGACUUU	((((((.((.((..((((((..((.....(((.......&.)))...))..)))))))))).))).)))..........	35.6189	5.19452
120	PR8_HA	+	PR8_NP	+	1672	1142	338	1653	1691	1123	1161	-13.2	CACGAAAACCAGAGGGACCCCCGUUAGUCAAAGACCUAC&UGAUCUCCUCAAGUUUAACGAAGGUUACUUUUAUACCUC	...........((((((((..((((((............&..............))))))..)))).........))))	35.5633	5.19232
971	PR8_PB2	+	PR8_NS	+	246	342	536	227	265	323	361	-23.6	AAGGACUCUCUUUACUCGUUCCUGUUUGAAAUACCUCAU&UUCCCUGACCAGGUACGAGUAUGGGUUCGUCUUUCACCG	((((((.(((..(((((((.((((...............&.........)))).))))))).)))...)))))).....	35.5459	5.19164
765	Wy_PB1	+	Wy_NA	+	1806	125	256	1787	1825	106	144	-7	CUGAUAACCAUAGUCUACCCCCUGGUUUGAAUAUGUUAU&CUAUUGAUGACAUUGUAACGUAAAGUUCGUUAUACUUAA	...........................((((((((((((&..............))))))))...))))..........	35.3892	5.18544
217	PR8_NP	+	PR8_M	+	228	330	491	209	247	311	349	-17.5	CCAACUAGGUUUUGUCGAAUUGUUAUCUCUCUUACCACG&CGUCAAUUUGACAUAUCCUUCGAGUUCUCCCUCUAUUGU	..(((((((...((((((((((.................&...))))))))))...)))...)))).............	35.3451	5.18369
780	Wy_PB1	+	Wy_NA	+	1969	1076	338	1950	1988	1057	1095	-18.6	ACGACAUCACUACGGUCGGGUACCAGGCCGGUUUUCAUA&AGUACCUCACUUUCCGACCCGUAAACUACUACCUUUACU	..........((((((((((....(((............&....))).....))))))).)))................	35.3239	5.18285
766	Wy_PB1	+	Wy_NA	+	1863	154	349	1844	1882	135	173	-23.8	GACUUCAGACGAAUUUCACCCUCGAUUACCUACUCUUAA&UUAUACUUAAGUUGAGGGGGGGUUUGUUGGUUCACUACG	....((.((((((((((.(((((((((............&.........))))))))))))))))))))).........	35.2636	5.18045
344	PR8_PA	+	PR8_HA	+	198	777	447	179	217	758	796	-17.1	UGAAGUAGUUACUCGUUCCGCUCAGUUAUUAGCAUCUUG&CUACUUGAUAAUGACCUGGAACGAUUUUGGGCCUCUGUG	...((..(((..((((((((.((.((((((((.......&....))))))))))..)))))))).....)))..))...	35.251	5.17995
636	Wy_PB1	+	PR8_HA	+	1914	1157	422	1895	1933	1138	1176	-22.3	AAACAUUAGGGGACUUAGGGAAACAGUCGGUAUUUCUUU&UAGUCUUACUUGUCCCUAGUCCGAUACGUCGCCUAGUUU	....((((((.((((((((((...(((.((.........&....)).)))..)))))))........))).))))))..	35.1223	5.17482
677	Wy_PB1	+	PR8_M	+	1586	413	349	1567	1605	394	432	-13.3	AGACCUUAUUUGCUUAGUCGACUAUACUCGUAACCUCAU&UGAACGGUCAACAUACCCGGAGUAUAUGUUGUCCUACCC	..............(((.(((((((((((..........&...................))))))).))))..)))...	35.1145	5.17451
484	PR8_PA	+	Wy_NA	+	1204	452	536	1185	1223	433	471	-15.3	UCCACUAAACUUCGUUAUACUAUCACUACUUGGUCUUAA&UUGUGAUUUGUUGCACGUAAGUUUACUGUGUCAUGUACU	..(((((((((((((...((.(((((.............&..)))))..))...))).)))))))..))).........	35.0619	5.1724
863	Wy_PB1	+	PR8_PA	+	110	1561	467	91	129	1542	1580	-20.7	GGAAUAUGACCUCUAGGAGGUAUGUCGGUACCUUGUCCU&UCCUUCUAGGGUGAAUUCCUUACUGUGGCUGCACCAUUU	(((((...(((.((((((((...................&.)))))))))))..)))))....................	35.0571	5.17221
761	Wy_PB1	+	Wy_NA	+	1434	1232	469	1415	1453	1213	1251	-16.2	UAUCUAAAAUGUCCUGGACGUUCAAUCACCCUUAGUUGU&ACUGUCUCCAUUGUCCAGGCCAAUAAGACCAUAAAAGAG	..(((....((.((((((((...................&...........)))))))).))...)))...........	35.0524	5.17202
493	PR8_PA	+	Wy_NA	+	1610	1117	481	1591	1629	1098	1136	-25.4	UACCUCAAAAGAGAGUGACUGGGUUCUGAACUUGGUGUA&ACACCUACCCUUCUUGCUAGUCGCUCUUCAAUGCGAGUC	...(((....((((((((((((...........(((((.&)))))...........))))))))))))......)))..	34.9168	5.16659
176	Wy_NA	+	PR8_M	+	557	607	320	538	576	588	626	-12.5	UCACACAUAUCGUACCAGGUCGAGUUCAACAGUGCUACC&GAUACCUCGUUUACCGACCUAGCUCACUCGUUCGUCGUC	................((((((.((..(((((.......&.....)).))).))))))))...................	34.7654	5.16049
697	Wy_PB1	+	Wy_NA	+	183	154	377	164	202	135	173	-18.7	UGGUUAUAAGUCUCUUCCCCUUCACCUGCUGUUUAUGUC&UUAUACUUAAGUUGAGGGGGGGUUUGUUGGUUCACUACG	(((..(((((((....((((((((.((...((.......&....))...)).)))))))))))))))....))).....	34.723	5.15878
206	Wy_NA	+	PR8_NS	+	1379	283	471	1360	1398	264	302	-28.5	ACCGUGGAGUCCAUGUAUACCUUGUCCGAGUACCGGACU&UGGUACCGGAGACAUGGACGCAGCGCAAUGGAUUGACUG	..(((...((((((((........((((.((((((....&)))))))))).))))))))...)))..............	34.7191	5.15862
832	Wy_PB1	+	PR8_NP	+	1908	1122	421	1889	1927	1103	1141	-16.2	CUUCUGAAACAUUAGGGGACUUAGGGAAACAGUCGGUAU&AGGGUUCUCCCUUCGAAAGGUGAUCUCCUCAAGUUUAAC	......((((...(((((((((((((((((.........&...))).)))))....)))....))))))...))))...	34.6217	5.15469
767	Wy_PB1	+	Wy_NA	+	1808	154	347	1789	1827	135	173	-22.8	GAUAACCAUAGUCUACCCCCUGGUUUGAAUAUGUUAUAG&UUAUACUUAAGUUGAGGGGGGGUUUGUUGGUUCACUACG	...((((((((.((.(((((((((((((.((((......&.)))).))))))).)))))))).)))).)))).......	34.5873	5.15329
205	Wy_NA	+	PR8_NS	+	1227	288	416	1208	1246	269	307	-16.9	UAUCAACUGUCUCCAUUGUCCAGGCCAAUAAGACCAUAA&CCGGAGACAUGGACGCAGCGCAAUGGAUUGACUGUACUG	.....((.((((((((((((((..((.............&..)).....)))))).......)))))..))).))....	34.5504	5.1518
598	Wy_PB1	+	PR8_HA	+	114	537	454	95	133	518	556	-24.2	UAUGACCUCUAGGAGGUAUGUCGGUACCUUGUCCUUGUC&UUUAAACGAUACCGACUGCCUCUUCCUCCCGAGUAUGGG	..........((((((((.(((((((..((((.......&.....)))))))))))))))))))...............	34.4609	5.14816
49	PR8_HA	+	Wy_NA	+	556	1138	499	537	575	1119	1157	-23	CUCUUCCUCCCGAGUAUGGGUUUCGACUUUUUAAGAAUA&CGCUCUUCAAUGCGAGUCCUAUACUUUGGAAGUUUCAGU	..(((((....(((((((((.((((....((.((((...&...)))).))..)))).))))))))).))))).......	34.4161	5.14633
625	Wy_PB1	+	PR8_HA	+	1694	680	469	1675	1713	661	699	-15.9	AAGUAGUUUCUGAUGUCUAUAUGUAUAUCCACGGUAUCU&UACUUUUACGAAUACAGAGACAUCACUGAAGUUUAAUAU	....((((((((((((((...(((((.............&...........))))).))))))))..))))))......	34.3761	5.1447
54	PR8_HA	+	Wy_NA	+	1292	105	529	1273	1311	86	124	-15.7	UGUUUAAUCUUUUUUCCUACCUUUUAAAUUUAUUUUUUC&AAGUACGUUUAACGGUAGGACUAUUGAUGACAUUGUAAC	((((..(((.....(((((((..((((((.(((((....&))))).)))))).))))))).....))))))).......	34.3022	5.14169
250	PR8_NP	+	PR8_M	+	1399	826	540	1380	1418	807	845	-19.4	UUCCUACUACCUUUCACGUUCUGGUCUUCUACACAGAAA&UAGUAACCCUAGAACGUGAACUGUAACACCUAAGAACUA	.......(((..((((((((((((....(((........&))).....))))))))))))..)))..............	34.235	5.13894
711	Wy_PB1	+	Wy_NA	+	324	1101	364	305	343	1082	1120	-17.6	AGGAACUUCUUAGGGUGGGUCCAUAGAAACUCUUGAGUA&CUACUACCUUUACUGCACACCUACCCUUCUUGCUAGUCG	....(((....(((((((((...(((.............&............)))...))))))))).......)))..	34.1927	5.1372
724	Wy_PB1	+	Wy_NA	+	438	1242	432	419	457	1223	1261	-16.5	GUAAUUUGUCUUUAGUUGGCCGUCGUUGACGUAAUCGGU&UUGUCCAGGCCAAUAAGACCAUAAAAGAGACAACUUCCG	.......(((((..(((((((......((((........&.))))..))))))))))))....................	34.184	5.13685
818	Wy_PB1	+	PR8_NP	+	1566	216	407	1547	1585	197	235	-13.2	UCGACGGGUCAAAACCUCACAGACCUUAUUUGCUUAGUC&UAAUACUCCCUGCCAACUAGGUUUUGUCGAAUUGUUAUC	((((((..............((((((..((.((..(((.&....)))....)).))..)))))))))))).........	34.1423	5.13514
450	PR8_PA	+	PR8_M	+	2077	510	254	2058	2096	491	529	-14.8	ACCCUGGAAACUAGAACCCCCCGAUAUACUUCGUUAACU&CUGAGGGUCGUAGCCAGAGUAUCCGUUUACCACUGUUGU	((.((((...(((..((((....................&....))))..))))))).))...................	34.1315	5.13469
739	Wy_PB1	+	Wy_NA	+	1131	613	337	1112	1150	594	632	-13.3	UCGAGGCUUGUGUUUAUGGGCGUCUUUACGAUCGUUUGU&AAACACAUUGCCCCCUACUACUUUUACGUUGACGAUCGA	............................(((((((((((&.........................)))..)))))))).	34.1313	5.13469
428	PR8_PA	+	PR8_M	+	1052	398	453	1033	1071	379	417	-21.8	AGUACCUUCGUUCAUGACCGUCUUGACGUCCUGUAACUC&AAUAAGACGACCACGUGAACGGUCAACAUACCCGGAGUA	.......(((((((((..(((((((..............&..)))))))....))))))))).................	34.1125	5.13391
79	PR8_HA	+	PR8_NP	+	75	582	334	56	94	563	601	-23.9	CAAUACACGUGAACGUCGACGUCUACGUCUGUGUUAUAC&GAUCCUCCAGACCUCGGCGUCCACGACGUCAGUUUCCUC	.......((((.(((((((.((((...............&........)))).))))))).))))..............	34.0923	5.13308
830	Wy_PB1	+	PR8_NP	+	2242	605	319	2223	2261	586	624	-6.4	UGCCUAAUUCUUCCUUCUCAAGAGACUCUAGUACUUCUA&CGACGUCAGUUUCCUCAACCUUGUUACCACUACCUUAAC	.....................((((((...((.......&..))...))))))..........................	34.0639	5.13192
825	Wy_PB1	+	PR8_NP	+	1561	1310	376	1542	1580	1291	1329	-20.7	GUACCUCGACGGGUCAAAACCUCACAGACCUUAUUUGCU&UCUUUAGAGGGAAAACUGUCUUGUUGGUAAUACCGUCGU	......((((((......(((..((((((....(((.((&.......)).)))....)))).)).)))....)))))).	33.9847	5.12865
595	Wy_PB1	+	PR8_HA	+	282	86	355	263	301	67	105	-20.5	CACCUAUACGUGUUUGUCUGACACAGGACCUCCGAUACC&AACGUCGACGUCUACGUCUGUGUUAUACAUAUCCGAUGG	...((((.((.((.(((.(((((((((((...((((...&...))))..))).....)))))))).))).)).))))))	33.8859	5.12457
797	Wy_PB1	+	PR8_NP	+	457	594	364	438	476	575	613	-20.1	CCGUCGUUGACGUAAUCGGUUGUGGUAUCUUCAAAAAUC&CUCGGCGUCCACGACGUCAGUUUCCUCAACCUUGUUACC	.((((((.((((...((((....................&.)))))))).)))))).......................	33.8796	5.12431
29	PR8_HA	+	Wy_NA	+	81	383	331	62	100	364	402	-16.6	ACGUGAACGUCGACGUCUACGUCUGUGUUAUACAUAUCC&CCACUGUUCUCUUGGAAUACACAGUACGCUAGGACUGUU	...........(((((((((((((((((....((.....&............))....)))))).))).))))..))))	33.8781	5.12425
542	PR8_PA	+	PR8_NP	+	1828	1366	510	1809	1847	1347	1385	-20.7	CUAACUUCGACUCAGGAGACAGUUUCUCUUUCUGUACUG&CCCCUCUUGUAGACUGUACUCCUGGCUUUAGUAUUCCUA	...(((.....((((((((((((((..............&..........))))))).)))))))....))).......	33.7947	5.12079
81	PR8_HA	+	PR8_NP	+	110	582	285	91	129	563	601	-16.6	AUACAUAUCCGAUGGUACGCUUGUUAAGUUGGCUGUGAC&GAUCCUCCAGACCUCGGCGUCCACGACGUCAGUUUCCUC	.........((.(((.((((.((.....((((.......&......))))....)))))))))))..............	33.7361	5.11836
204	Wy_NA	+	PR8_NS	+	1102	203	428	1083	1121	184	222	-14.5	UACUACCUUUACUGCACACCUACCCUUCUUGCUAGUCGC&UGUAGUUCUGUCGGUGUGCACGACCUUUCGUCUAUCACC	............((((((((.((.....((((.......&.))))....)).))))))))...................	33.725	5.1179
474	PR8_PA	+	Wy_NA	+	465	1102	416	446	484	1083	1121	-15.1	UCUUUUGUGUGUAGGUGUAAAAGAGCAAGUGACCCCUUC&UACUACCUUUACUGCACACCUACCCUUCUUGCUAGUCGC	..........((((((((...((((..((((........&))))..)))).....))))))))................	33.6167	5.11339
651	Wy_PB1	+	PR8_M	+	311	917	400	292	330	898	936	-19.2	CUCCGAUACCGGAAGGAACUUCUUAGGGUGGGUCCAUAG&CCGGAAGAUGCCUUCCUCACGGUUUCAGAUACUCCCUUC	.((.((.((((..((((.......(((.....(((....&..))).....)))))))..)))).)).))..........	33.5297	5.10977
384	PR8_PA	+	PR8_HA	+	1379	1160	357	1360	1398	1141	1179	-20.2	AAGUGUAGUCUCCACAGAGUGACGUCUCGGUGUCUUAUG&UCUUACUUGUCCCUAGUCCGAUACGUCGCCUAGUUUUUU	.............((((.(((((((.((((.........&.................)))).))))))))).)).....	33.3437	5.10197
787	Wy_PB1	+	PR8_NP	+	90	613	345	71	109	594	632	-17	UACGGUAUUCGUGGUGUAAGGGAAUAUGACCUCUAGGAG&GUUUCCUCAACCUUGUUACCACUACCUUAACCAGUCUUA	...((((...(((((((((((.............(((((&..)))))...)))))).))))))))).............	33.3367	5.10168
833	Wy_PB1	+	PR8_NP	+	2025	1184	358	2006	2044	1165	1203	-13.4	GUUGAUGUGUGAGGACCUAAGGGUUCUCCUUGGCGAGAU&UACCUUAGUUCAUGUGAACUUGACUCUUCGUCCAUGACC	(((.(((.(((((((.....((((((....(((((((..&...))).)).))...))))))...))))))).)))))).	33.244	5.09778
599	Wy_PB1	+	PR8_HA	+	90	655	365	71	109	636	674	-24.2	UACGGUAUUCGUGGUGUAAGGGAAUAUGACCUCUAGGAG&UUCCUUGUUGUCUUAGAGAUAGUCUUACUUUUACGAAUA	.....(((((((((.((((((..((.....((((((((.&..........))))))))))..))))))..)))))))))	33.2425	5.09772
366	PR8_PA	+	PR8_HA	+	908	870	304	889	927	851	889	-17.9	UUUAAUUCGUAACUCCUGGGUUCAGUACUUCCUCUCCCU&CUCAUCUCCGAAACCCAGGCCGUAGUAGUGGAGUUUGCG	.....(((((.(((((((((((.................&...........))))))))....))).))))).......	33.2229	5.09689
801	Wy_PB1	+	PR8_NP	+	717	559	352	698	736	540	578	-18.1	UGUGCUACUGGUUUCUACGUCUCUCUCCAUUUAAUUUUU&AGACUACGUUCCAAGUUGAGAGGGAUCCUCCAGACCUCG	.......((((.......(((((((((.((((.......&............)))).)))))))))...))))......	33.2047	5.09612
707	Wy_PB1	+	Wy_NA	+	165	968	363	146	184	949	987	-16.7	UGUGUCAGUUGUCUUGUGUGGUUAUAAGUCUCUUCCCCU&AUCGUAACAAAGGUCAAUACACACGAGUCCUGAACAACC	(((.((((....((((((((...................&...................))))))))..)))))))...	33.1452	5.09361
161	Wy_NA	+	PR8_M	+	169	181	299	150	188	162	200	-18.4	GGGGGGGUUUGUUGGUUCACUACGACACACUUGGUUGUU&AUUUCUGUUCUGGUUAGGACAGUGGAGACUGAUUCCCCU	.((((((((.(((..((((((..................&....................))))))))).)))))))).	33.0652	5.09023
293	PR8_NP	+	Wy_NA	+	1222	878	337	1203	1241	859	897	-15.9	CCGGUAUUCCUGGUCUUCACCUCCUUUGUGGUUAGUUGU&AAUAGGAGCUAUAGGACCACAGUCUACACAGACGUCUCU	...(((....(((((((...(((((..............&...)))))....))))))).....)))............	33.0511	5.08963
439	PR8_PA	+	PR8_M	+	1571	498	391	1552	1590	479	517	-22.1	GUGAAUUCCUUACUGUGGCUGCACCAUUUGAAACACUCG&CUUGUCUAACGACUGAGGGUCGUAGCCAGAGUAUCCGUU	..........((((.((((((((((........((.(((&.........))).))..))).))))))).))))......	33.0511	5.08963
80	PR8_HA	+	PR8_NP	+	108	513	348	89	127	494	532	-19.4	UUAUACAUAUCCGAUGGUACGCUUGUUAAGUUGGCUGUG&CCUGUUCUCGAGAACAAGCGUGGCCUUACCUAGGGUCCU	........((((...((((((((((((...((((.....&.......)))).)))))))))).)).......))))...	33.0143	5.08807
792	Wy_PB1	+	PR8_NP	+	135	879	286	116	154	860	898	-21.2	CGGUACCUUGUCCUUGUCCCAUGUGGUACCUGUGUCAGU&UGUUCAGGACGGACGGACGGACACACAUACCUGGACGGC	.......((((((..((...(((((((.((..((((.((&........)).))))...)))).)))))))..)))))).	32.9735	5.08634
597	Wy_PB1	+	PR8_HA	+	306	454	430	287	325	435	473	-27.1	AGGACCUCCGAUACCGGAAGGAACUUCUUAGGGUGGGUC&GGGUUUCUUUCGAGUACCGGGUUGGUGUUGUGUUUGCCU	((.(((((((.((((((((((((((..............&.))))))))))).))).))))..))).))..........	32.9553	5.08556
160	Wy_NA	+	PR8_M	+	104	160	268	85	123	141	179	-16	GAAGUACGUUUAACGGUAGGACUAUUGAUGACAUUGUAA&AACUCCAAGAGUACCUUACCGAUUUCUGUUCUGGUUAGG	..((.(((.....((((((((((.(((............&.....))).))).))).)))).....))).)).......	32.9539	5.0855
258	PR8_NP	+	Wy_NA	+	443	545	343	424	462	526	564	-16	CUGCUACGUUGCCGACCAGACUGAGUGUACUACUAGACC&CCCUUGGUCCGUUCACACAUAUCGUACCAGGUCGAGUUC	..........(((((((....(((((((.......((((&.....)))).......)))).))).....))))).))..	32.9256	5.0843
444	PR8_PA	+	PR8_M	+	1970	135	335	1951	1989	116	154	-16.1	UUCAGCCAUAAGUUGUCGAACAUACGUAGAGGUGUUGAU&CAGAAACGUCCCUUCUUGUGGCUAGAACUCCAAGAGUAC	((((((((((((...............((.((((((...&....)))))).)).))))))))).)))............	32.7601	5.07725
398	PR8_PA	+	PR8_HA	+	2003	651	367	1984	2022	632	670	-16.3	GUUGAUCUUCCUAAAAGUCGACUUAGUUCUUUUGACGAA&GUCAUUCCUUGUUGUCUUAGAGAUAGUCUUACUUUUACG	...........(((((((.((((...((((...(((((.&...........)))))..))))..))))..)))))))..	32.6768	5.07368
712	Wy_PB1	+	Wy_NA	+	172	1188	292	153	191	1169	1207	-17	GUUGUCUUGUGUGGUUAUAAGUCUCUUCCCCUUCACCUG&AGGUUGGGAUUGAGGUUUAACGUCUAUUUAUCCGUUCAG	......(((..(((.((((((((((...(((...((((.&)))).)))...)))))))).........)).)))..)))	32.6399	5.0721
[truncated: 390 more rows]

## Sheet: rWT
number	aSeq	aStrand	bSeq	bStrand	aPeak	bPeak	valuePeak	pai	paj	pbi	pbj	peak_mfe	peak_RNA	peak_structure	RPM_mean	log2(RPM+1)
[truncated: 1,760 more rows]

[truncated: 9 more sheets: rHA4x, rHA4x+4x, rHATPS, rMmut, rNATPS, rHAmut, i_cell-attached, ii_released, iii_ultracentrifuged]
