# Supplementary material for: Sequential disruption of SPLASH-identified vRNA–vRNA interactions challenges their role in influenza A virus genome packaging
Source: Nucleic Acids Res. 2023 May 24;51(12):6479–94. doi: 10.1093/nar/gkad442 (PMC10325904; doi:10.1093/nar/gkad442)
Supplement: gkad442_Supplemental_Files [file gkad442_supplemental_files.zip › Supplementary Table S3.xlsx]

## Sheet: column_description
RNA interactions- differential analysis (DESeq2 and ∆mfe)
DESeq2_wt_vs_mutant
column name	explaination
number	ID of interaction
aSeq	interaction partner A
aStrand	sense of given numbering for partner A
bSeq	interaction partner B
bStrand	sense of given numbering for partner B
pai	interaction start partner A
paj	interaction end partner A
pbi	interaction start partner B
pbj	interaction end partner B
baseMean	DESeq2 calculated average of the normalized count values, dividing by size factors, taken over all samples
log2FoldChange	DESeq2 calculated log2 fold-change of interaction frequency between wildtype and mutant
lfcSE	DESeq2 calculated standard-error of log2FoldChange
stat	DESeq2 calculated value of the test statistics for the interaction
pvalue	DESeq2 calculated p-value
padj	DESeq2 calculated adjusted p-value
∆mfe_wt_vs_mutant
column name	explaination
number	ID of interaction
aSeq	interaction partner A
aStrand	sense of given numbering for partner A
bSeq	interaction partner B
bStrand	sense of given numbering for partner B
pai	interaction start partner A
paj	interaction end partner A
pbi	interaction start partner B
pbj	interaction end partner B
peak_mfe_wt	minimum free energy of respective vRNA-vRNA interaction in wildtype [kcal/mol]
peak_mfe_mutant	minimum free energy of respective vRNA-vRNA interaction in mutant [kcal/mol]
∆mfe	(peak_mfe_mutant)-(peak_mfe_wt)
sorted_wt_vs_mutant
column name	explaination
number	ID of interaction
aSeq	interaction partner A
bSeq	interaction partner B
pai	interaction start partner A
paj	interaction end partner A
pbi	interaction start partner B
pbj	interaction end partner B
log2FoldChange	DESeq2 calculated log2 fold-change of interaction frequency between wildtype and mutant
reclog2FoldChange	-log2FoldChange
lfcSE	DESeq2 calculated standard-error of log2FoldChange
padj	DESeq2 calculated adjusted p-value
RPM_wt	mean of reads per million across wildtype replicates
RPM_mutant	mean of reads per million across mutant replicates
peak_mfe_wt	minimum free energy of respective vRNA-vRNA interaction in wildtype [kcal/mol]
peak_mfe_mutant	minimum free energy of respective vRNA-vRNA interaction in mutant [kcal/mol]
∆mfe	(peak_mfe_mutant)-(peak_mfe_wt)

## Sheet: DESeq2_wt_vs_HA4x
number	aSeq	aStrand	bSeq	bStrand	pai	paj	pbi	pbj	baseMean	log2FoldChange	lfcSE	stat	pvalue	padj
1	SC35M_HA	+	SC35M_M	+	123	161	68	106	154.812	0.100912	0.273075	0.369539	0.711726	0.950408
2	SC35M_HA	+	SC35M_M	+	115	153	778	816	128.075	-0.218893	0.260668	-0.839738	0.401055	0.85838
3	SC35M_HA	+	SC35M_M	+	388	426	53	91	1421.5	-0.314431	0.522861	-0.601366	0.547596	0.889907
4	SC35M_HA	+	SC35M_M	+	457	495	124	162	3983.47	5.19606	0.533938	9.73159	2.21108e-22	6.48583e-20
5	SC35M_HA	+	SC35M_M	+	429	467	367	405	400.471	-0.354473	0.321211	-1.10355	0.269789	0.818279
6	SC35M_HA	+	SC35M_M	+	400	438	518	556	228.267	0.328803	0.239679	1.37184	0.170112	0.76602
7	SC35M_HA	+	SC35M_M	+	486	524	512	550	332.156	0.172217	0.25253	0.681968	0.495259	0.8742
8	SC35M_HA	+	SC35M_M	+	442	480	663	701	298.602	3.01124	0.314738	9.56746	1.09567e-21	2.75484e-19
9	SC35M_HA	+	SC35M_M	+	583	621	418	456	164.383	-0.111437	0.263815	-0.422405	0.672729	0.934494
10	SC35M_HA	+	SC35M_M	+	746	784	349	387	1697.89	-1.00313	0.599276	-1.6739	0.0941495	0.675122
11	SC35M_HA	+	SC35M_M	+	750	788	799	837	701.912	-0.798415	0.461346	-1.73062	0.0835197	0.673054
12	SC35M_HA	+	SC35M_M	+	907	945	142	180	282.963	0.227265	0.250764	0.906289	0.364783	0.857931
13	SC35M_HA	+	SC35M_M	+	981	1019	347	385	414.631	-0.102137	0.375096	-0.272296	0.785394	0.961351
14	SC35M_HA	+	SC35M_M	+	898	936	446	484	108.031	-0.45654	0.335008	-1.36277	0.172953	0.76602
15	SC35M_HA	+	SC35M_M	+	969	1007	615	653	109.145	-0.191589	0.256058	-0.748223	0.454325	0.869283
16	SC35M_HA	+	SC35M_M	+	909	947	934	972	156.494	-0.475338	0.303454	-1.56643	0.117249	0.736939
17	SC35M_HA	+	SC35M_M	+	1040	1078	60	98	1458.42	4.85557	0.524145	9.26379	1.97295e-20	4.3405e-18
18	SC35M_HA	+	SC35M_M	+	1090	1128	518	556	357.854	0.725748	0.280566	2.58673	0.00968908	0.26645
19	SC35M_HA	+	SC35M_M	+	1152	1190	412	450	131.919	-0.156986	0.339284	-0.462698	0.643581	0.922971
20	SC35M_HA	+	SC35M_M	+	1150	1188	642	680	112.495	0.403902	0.287492	1.40492	0.160046	0.76602
21	SC35M_HA	+	SC35M_M	+	1158	1196	772	810	134.367	0.330212	0.251758	1.31162	0.189647	0.76602
22	SC35M_HA	+	SC35M_M	+	1269	1307	156	194	148.796	0.275671	0.239897	1.14912	0.250505	0.797268
23	SC35M_HA	+	SC35M_M	+	1271	1309	512	550	110.536	0.0654934	0.297209	0.220361	0.82559	0.961351
24	SC35M_HA	+	SC35M_M	+	1451	1489	140	178	177.486	0.301268	0.241709	1.24641	0.212613	0.786203
25	SC35M_HA	+	SC35M_M	+	1440	1478	512	550	188.726	0.066571	0.258402	0.257626	0.796696	0.961351
26	SC35M_HA	+	SC35M_M	+	1428	1466	835	873	115.905	0.236226	0.269155	0.877658	0.38013	0.857931
27	SC35M_HA	+	SC35M_M	+	1644	1682	159	197	509.954	-0.24189	0.349022	-0.693049	0.488279	0.873344
28	SC35M_HA	+	SC35M_M	+	1637	1675	519	557	169.957	-0.184886	0.256779	-0.72002	0.471513	0.869283
29	SC35M_HA	+	SC35M_M	+	1631	1669	611	649	116.385	-0.21633	0.290524	-0.744618	0.456502	0.869283
30	SC35M_HA	+	SC35M_M	+	441	479	782	820	91.696	0.505962	0.302461	1.67282	0.0943637	0.675122
31	SC35M_HA	+	SC35M_M	+	514	552	910	948	99.1474	0.197949	0.307606	0.643515	0.51989	0.886029
32	SC35M_HA	+	SC35M_M	+	234	272	125	163	103.192	0.976317	0.423684	2.30435	0.0212029	0.412515
33	SC35M_HA	+	SC35M_M	+	271	309	313	351	74.2666	0.111988	0.279571	0.400569	0.688737	0.942744
34	SC35M_HA	+	SC35M_M	+	110	148	201	239	212.484	0.234484	0.259675	0.90299	0.366531	0.857931
35	SC35M_HA	+	SC35M_M	+	104	142	240	278	179.646	0.25806	0.288889	0.893286	0.371704	0.857931
36	SC35M_HA	+	SC35M_M	+	88	126	393	431	532.763	-0.345588	0.322791	-1.07063	0.284338	0.819419
37	SC35M_HA	+	SC35M_M	+	88	126	432	470	490.117	-0.398218	0.306674	-1.29851	0.194113	0.76602
38	SC35M_HA	+	SC35M_M	+	34	72	631	669	102.42	0.042951	0.280552	0.153095	0.878324	0.973669
39	SC35M_HA	+	SC35M_M	+	34	72	650	688	101.476	0.0835239	0.257842	0.323934	0.745988	0.957537
40	SC35M_HA	+	SC35M_M	+	1040	1078	132	170	624.516	3.30455	0.476349	6.93725	3.99795e-12	5.02599e-10
41	SC35M_HA	+	SC35M_M	+	509	547	118	156	1688.49	4.11778	0.534772	7.70005	1.36012e-14	2.1762e-12
42	SC35M_HA	+	SC35M_M	+	368	406	444	482	215.765	-0.323361	0.225493	-1.43402	0.151567	0.76602
43	SC35M_HA	+	SC35M_M	+	511	549	603	641	118.824	-0.849507	0.335564	-2.53158	0.0113549	0.289633
44	SC35M_HA	+	SC35M_M	+	325	363	789	827	84.2659	-0.45156	0.363676	-1.24165	0.214364	0.788729
45	SC35M_HA	+	SC35M_M	+	516	554	780	818	96.9288	-0.537777	0.288524	-1.86389	0.0623371	0.596268
46	SC35M_HA	+	SC35M_M	+	1328	1366	462	500	125.563	-0.320595	0.291009	-1.10167	0.270607	0.818279
47	SC35M_HA	+	SC35M_M	+	1428	1466	797	835	100.614	-0.114098	0.260771	-0.43754	0.66172	0.92873
48	SC35M_HA	+	SC35M_M	+	244	282	447	485	101.825	-0.911661	0.345094	-2.64177	0.00824737	0.244557
49	SC35M_HA	+	SC35M_M	+	891	929	60	98	199.107	0.382742	0.327673	1.16806	0.242782	0.795246
50	SC35M_HA	+	SC35M_M	+	1623	1661	432	470	153.737	-0.361473	0.258585	-1.39789	0.162147	0.76602
51	SC35M_HA	+	SC35M_M	+	62	100	169	207	110.315	0.159183	0.311761	0.510593	0.609636	0.911606
52	SC35M_HA	+	SC35M_M	+	837	875	168	206	97.3689	0.228721	0.296403	0.771657	0.440318	0.869283
53	SC35M_HA	+	SC35M_NA	+	123	161	60	98	80.822	0.394894	0.312808	1.26242	0.206799	0.77911
54	SC35M_HA	+	SC35M_NA	+	40	78	159	197	38.5603	0.620672	0.471922	1.3152	0.188442	0.76602
55	SC35M_HA	+	SC35M_NA	+	115	153	501	539	385.068	0.0874206	0.306189	0.285511	0.775252	0.961351
56	SC35M_HA	+	SC35M_NA	+	271	309	483	521	189.419	0.369678	0.263221	1.40444	0.160188	0.76602
57	SC35M_HA	+	SC35M_NA	+	138	176	626	664	113.797	0.733769	0.276751	2.65137	0.00801669	0.244557
58	SC35M_HA	+	SC35M_NA	+	73	111	749	787	31.8802	-0.311672	0.434943	-0.716581	0.473633	0.869283
59	SC35M_HA	+	SC35M_NA	+	45	83	824	862	35.4646	-0.323778	0.383153	-0.845034	0.398092	0.85838
60	SC35M_HA	+	SC35M_NA	+	120	158	1061	1099	79.8436	0.0840366	0.278038	0.302248	0.762463	0.961351
61	SC35M_HA	+	SC35M_NA	+	162	200	1063	1101	76.7956	0.060433	0.275913	0.219029	0.826627	0.961351
62	SC35M_HA	+	SC35M_NA	+	234	272	1062	1100	96.5607	-0.210841	0.2627	-0.802593	0.42221	0.863055
63	SC35M_HA	+	SC35M_NA	+	319	357	1072	1110	162.32	0.0353046	0.254481	0.138732	0.889662	0.975838
64	SC35M_HA	+	SC35M_NA	+	186	224	1157	1195	41.4532	0.10498	0.40898	0.256688	0.797419	0.961351
65	SC35M_HA	+	SC35M_NA	+	209	247	1370	1408	1319.6	-0.92948	0.502248	-1.85064	0.0642213	0.60122
66	SC35M_HA	+	SC35M_NA	+	405	443	69	107	29.7737	-0.102098	0.462184	-0.220904	0.825167	0.961351
67	SC35M_HA	+	SC35M_NA	+	411	449	113	151	29.3498	-0.058859	0.46507	-0.12656	0.899289	0.976803
68	SC35M_HA	+	SC35M_NA	+	319	357	167	205	49.7482	0.403641	0.419303	0.962646	0.335725	0.843457
69	SC35M_HA	+	SC35M_NA	+	484	522	203	241	31.5584	-0.810312	0.438996	-1.84583	0.0649169	0.602023
70	SC35M_HA	+	SC35M_NA	+	532	570	322	360	195.205	0.745353	0.363193	2.05223	0.0401477	0.519429
71	SC35M_HA	+	SC35M_NA	+	380	418	482	520	380.431	0.226122	0.353672	0.639355	0.522592	0.886029
72	SC35M_HA	+	SC35M_NA	+	248	286	810	848	166.674	3.11765	0.398832	7.81695	5.41202e-15	9.52515e-13
73	SC35M_HA	+	SC35M_NA	+	462	500	824	862	73.6528	1.65096	0.339426	4.86398	1.15047e-06	9.20377e-05
74	SC35M_HA	+	SC35M_NA	+	439	477	977	1015	101.987	0.833624	0.256295	3.2526	0.00114354	0.0503158
75	SC35M_HA	+	SC35M_NA	+	395	433	1231	1269	48.3071	-0.08996	0.339567	-0.264926	0.791067	0.961351
76	SC35M_HA	+	SC35M_NA	+	642	680	72	110	36.2931	0.411373	0.349496	1.17704	0.239178	0.795246
77	SC35M_HA	+	SC35M_NA	+	698	736	101	139	41.9647	0.225814	0.333865	0.676364	0.498809	0.8742
78	SC35M_HA	+	SC35M_NA	+	768	806	331	369	131.789	0.219257	0.304075	0.721064	0.47087	0.869283
79	SC35M_HA	+	SC35M_NA	+	698	736	544	582	64.793	-0.305479	0.337444	-0.905273	0.365321	0.857931
80	SC35M_HA	+	SC35M_NA	+	606	644	681	719	35.4895	0.105935	0.366035	0.289411	0.772267	0.961351
81	SC35M_HA	+	SC35M_NA	+	586	624	1109	1147	84.2574	0.782455	0.291056	2.68833	0.00718107	0.238466
82	SC35M_HA	+	SC35M_NA	+	543	581	1228	1266	69.2959	-0.53557	0.300187	-1.78412	0.0744038	0.648488
83	SC35M_HA	+	SC35M_NA	+	913	951	58	96	40.5668	-0.102769	0.343982	-0.298762	0.765121	0.961351
84	SC35M_HA	+	SC35M_NA	+	879	917	196	234	26.4724	0.403246	0.454146	0.887921	0.374583	0.857931
85	SC35M_HA	+	SC35M_NA	+	830	868	482	520	140.393	-0.335733	0.314323	-1.06812	0.285468	0.819419
86	SC35M_HA	+	SC35M_NA	+	744	782	746	784	229.68	-1.10813	0.379049	-2.92345	0.00346174	0.13847
87	SC35M_HA	+	SC35M_NA	+	737	775	1306	1344	46.8534	-0.0847375	0.304262	-0.278502	0.780627	0.961351
88	SC35M_HA	+	SC35M_NA	+	839	877	762	800	110.198	-0.137078	0.262919	-0.521371	0.602108	0.911187
89	SC35M_HA	+	SC35M_NA	+	843	881	825	863	112.916	-0.177958	0.252091	-0.705926	0.480234	0.869283
90	SC35M_HA	+	SC35M_NA	+	996	1034	58	96	25.5235	0.20972	0.446103	0.470115	0.638273	0.92042
91	SC35M_HA	+	SC35M_NA	+	969	1007	988	1026	108.249	0.146324	0.260046	0.562686	0.573649	0.904979
92	SC35M_HA	+	SC35M_NA	+	1110	1148	62	100	26.0674	0.737372	0.474359	1.55446	0.120075	0.736939
93	SC35M_HA	+	SC35M_NA	+	1091	1129	205	243	39.1875	1.17035	0.442664	2.64389	0.00819605	0.244557
94	SC35M_HA	+	SC35M_NA	+	1132	1170	611	649	94.3353	0.833345	0.32139	2.59294	0.00951602	0.265844
95	SC35M_HA	+	SC35M_NA	+	1136	1174	738	776	32.8284	0.339685	0.406691	0.83524	0.403583	0.85838
96	SC35M_HA	+	SC35M_NA	+	1177	1215	910	948	253.292	0.438241	0.285071	1.5373	0.124219	0.747831
97	SC35M_HA	+	SC35M_NA	+	1127	1165	1380	1418	160.257	0.561076	0.274873	2.04122	0.0412293	0.52204
98	SC35M_HA	+	SC35M_NA	+	1345	1383	96	134	61.6926	-0.0483629	0.314051	-0.153997	0.877612	0.973669
99	SC35M_HA	+	SC35M_NA	+	1315	1353	163	201	40.3203	1.15961	0.502668	2.3069	0.0210603	0.412515
100	SC35M_HA	+	SC35M_NA	+	1311	1349	458	496	125.671	-0.0872724	0.273193	-0.319454	0.749383	0.958064
101	SC35M_HA	+	SC35M_NA	+	1324	1362	610	648	280.645	0.484264	0.280266	1.72787	0.084011	0.673054
102	SC35M_HA	+	SC35M_NA	+	1322	1360	979	1017	125.418	0.0590769	0.219431	0.269227	0.787755	0.961351
103	SC35M_HA	+	SC35M_NA	+	1281	1319	1111	1149	102.668	0.133179	0.283518	0.469739	0.638542	0.92042
104	SC35M_HA	+	SC35M_NA	+	1324	1362	1337	1375	87.7708	-0.194968	0.277651	-0.702205	0.482551	0.869283
105	SC35M_HA	+	SC35M_NA	+	1459	1497	113	151	52.6897	0.297912	0.368199	0.809107	0.418454	0.863047
106	SC35M_HA	+	SC35M_NA	+	1465	1503	777	815	38.0771	0.246529	0.42601	0.578692	0.562797	0.898841
107	SC35M_HA	+	SC35M_NA	+	1451	1489	828	866	39.4775	0.286364	0.407279	0.703115	0.481984	0.869283
108	SC35M_HA	+	SC35M_NA	+	1440	1478	970	1008	59.7957	-0.0384371	0.378957	-0.101429	0.91921	0.980298
109	SC35M_HA	+	SC35M_NA	+	1462	1500	1089	1127	64.438	0.1797	0.28876	0.622316	0.533734	0.887082
110	SC35M_HA	+	SC35M_NA	+	1359	1397	1174	1212	71.3039	0.506055	0.331726	1.52552	0.127129	0.748955
111	SC35M_HA	+	SC35M_NA	+	1434	1472	1363	1401	151.82	0.152452	0.277107	0.550157	0.582212	0.908198
112	SC35M_HA	+	SC35M_NA	+	1620	1658	280	318	70.2308	0.68278	0.345735	1.97486	0.0482835	0.555418
113	SC35M_HA	+	SC35M_NA	+	1683	1721	353	391	52.0016	0.442056	0.348772	1.26746	0.204989	0.77911
114	SC35M_HA	+	SC35M_NA	+	1619	1657	461	499	74.1485	0.195854	0.389723	0.502545	0.615284	0.912737
115	SC35M_HA	+	SC35M_NA	+	1603	1641	631	669	75.5462	0.211473	0.28613	0.739079	0.459859	0.869283
116	SC35M_HA	+	SC35M_NA	+	1556	1594	777	815	47.8174	0.298327	0.390937	0.763109	0.445398	0.869283
117	SC35M_HA	+	SC35M_NA	+	1602	1640	986	1024	72.1632	-0.132957	0.297372	-0.447106	0.654798	0.92528
118	SC35M_HA	+	SC35M_NA	+	1622	1660	1297	1335	161.585	0.0180414	0.237906	0.0758341	0.939551	0.98425
119	SC35M_HA	+	SC35M_NA	+	1352	1390	676	714	155.099	0.409301	0.309117	1.3241	0.18547	0.76602
120	SC35M_HA	+	SC35M_NA	+	312	350	1385	1423	193.151	-0.320046	0.30719	-1.04185	0.297482	0.819419
121	SC35M_HA	+	SC35M_NA	+	514	552	964	1002	99.4717	0.195209	0.276741	0.705384	0.480571	0.869283
122	SC35M_HA	+	SC35M_NA	+	45	83	970	1008	108.551	0.00799655	0.277651	0.0288007	0.977024	0.998659
123	SC35M_HA	+	SC35M_NA	+	71	109	965	1003	116.948	0.0313561	0.253347	0.123768	0.901499	0.976803
124	SC35M_HA	+	SC35M_NA	+	1075	1113	497	535	125.285	0.193425	0.318207	0.607857	0.543282	0.889685
125	SC35M_HA	+	SC35M_NA	+	1121	1159	499	537	125.59	0.260944	0.272148	0.958832	0.337643	0.844108
126	SC35M_HA	+	SC35M_NA	+	1000	1038	1174	1212	397.991	-0.25238	0.332672	-0.758647	0.448064	0.869283
127	SC35M_HA	+	SC35M_NA	+	1001	1039	1212	1250	462.27	-0.294653	0.338327	-0.870914	0.383801	0.857931
128	SC35M_HA	+	SC35M_NA	+	1618	1656	797	835	51.3357	-0.00653495	0.329277	-0.0198463	0.984166	0.998659
129	SC35M_HA	+	SC35M_NA	+	529	567	357	395	144.457	0.663681	0.298068	2.22661	0.0259736	0.441402
130	SC35M_HA	+	SC35M_NA	+	768	806	382	420	123.821	0.0156829	0.292525	0.0536121	0.957244	0.991613
131	SC35M_HA	+	SC35M_NA	+	882	920	423	461	87.883	-0.241086	0.31909	-0.755544	0.449923	0.869283
132	SC35M_HA	+	SC35M_NA	+	1324	1362	665	703	174.708	0.420949	0.313007	1.34485	0.178673	0.76602
133	SC35M_HA	+	SC35M_NA	+	936	974	1158	1196	224.742	-0.0395746	0.288626	-0.137114	0.890941	0.975838
134	SC35M_HA	+	SC35M_NA	+	1054	1092	1162	1200	152.224	0.387214	0.288319	1.34301	0.17927	0.76602
135	SC35M_HA	+	SC35M_NA	+	1057	1095	1221	1259	157.994	0.365204	0.340708	1.0719	0.283767	0.819419
136	SC35M_HA	+	SC35M_NA	+	1622	1660	1342	1380	159.093	-0.00684653	0.267238	-0.0256196	0.979561	0.998659
137	SC35M_HA	+	SC35M_NA	+	1642	1680	1295	1333	145.514	0.0263134	0.237521	0.110783	0.911788	0.979191
138	SC35M_HA	+	SC35M_NA	+	435	473	538	576	214.719	-0.182514	0.400369	-0.455865	0.648487	0.92528
139	SC35M_HA	+	SC35M_NA	+	507	545	488	526	119.715	-0.629186	0.253362	-2.48335	0.0130152	0.313792
140	SC35M_HA	+	SC35M_NA	+	466	504	1302	1340	68.5888	-1.1782	0.290465	-4.05626	4.98638e-05	0.00337539
141	SC35M_HA	+	SC35M_NA	+	516	554	1302	1340	72.8923	-1.11098	0.271287	-4.09521	4.21789e-05	0.00296939
142	SC35M_HA	+	SC35M_NA	+	1048	1086	402	440	58.114	-1.24541	0.370939	-3.35747	0.000786607	0.0354982
143	SC35M_HA	+	SC35M_NA	+	845	883	953	991	107.755	-0.438549	0.268926	-1.63074	0.102945	0.701305
144	SC35M_HA	+	SC35M_NA	+	876	914	1353	1391	70.8844	-0.923486	0.291057	-3.17287	0.00150941	0.0647941
145	SC35M_HA	+	SC35M_NA	+	213	251	136	174	17.6459	0.248777	0.645178	0.385595	0.699797	0.944925
146	SC35M_HA	+	SC35M_NA	+	239	277	387	425	85.8714	0.596693	0.277975	2.14657	0.0318275	0.473179
147	SC35M_HA	+	SC35M_NA	+	191	229	581	619	74.7324	0.38477	0.316915	1.21411	0.224704	0.788729
148	SC35M_HA	+	SC35M_NA	+	225	263	975	1013	70.5237	0.246813	0.303101	0.814292	0.415478	0.863047
149	SC35M_HA	+	SC35M_NA	+	366	404	891	929	61.3796	-0.127384	0.414974	-0.306968	0.758868	0.960793
150	SC35M_HA	+	SC35M_NP	+	87	125	36	74	699.211	-0.684186	0.475256	-1.43962	0.149976	0.76602
151	SC35M_HA	+	SC35M_NP	+	249	287	191	229	69.9585	0.738365	0.323531	2.28221	0.0224772	0.412515
152	SC35M_HA	+	SC35M_NP	+	242	280	293	331	53.3379	1.66949	0.381012	4.38173	1.17741e-05	0.000863435
153	SC35M_HA	+	SC35M_NP	+	118	156	527	565	448.295	-0.0256337	0.291849	-0.0878321	0.93001	0.982484
154	SC35M_HA	+	SC35M_NP	+	248	286	549	587	194.329	-0.0629611	0.243775	-0.258275	0.796194	0.961351
155	SC35M_HA	+	SC35M_NP	+	252	290	645	683	128.726	0.983715	0.281032	3.50036	0.000464629	0.0221013
156	SC35M_HA	+	SC35M_NP	+	41	79	732	770	980.812	-0.559434	0.529682	-1.05617	0.290891	0.819419
157	SC35M_HA	+	SC35M_NP	+	123	161	856	894	90.7395	-0.280007	0.355172	-0.78837	0.43048	0.869283
158	SC35M_HA	+	SC35M_NP	+	123	161	907	945	75.0817	-0.232193	0.341369	-0.680181	0.49639	0.8742
159	SC35M_HA	+	SC35M_NP	+	111	149	1030	1068	50.8306	0.291656	0.342227	0.852228	0.394087	0.85838
160	SC35M_HA	+	SC35M_NP	+	50	88	1121	1159	39.0256	-0.110095	0.388914	-0.283082	0.777114	0.961351
161	SC35M_HA	+	SC35M_NP	+	204	242	876	914	84.2231	0.359302	0.387376	0.927527	0.353653	0.854985
162	SC35M_HA	+	SC35M_NP	+	265	303	930	968	96.1021	0.0408625	0.334911	0.12201	0.902891	0.976803
163	SC35M_HA	+	SC35M_NP	+	121	159	1268	1306	87.2763	-1.05986	0.289747	-3.65787	0.00025432	0.0135784
164	SC35M_HA	+	SC35M_NP	+	224	262	1255	1293	346.803	-3.76978	0.337328	-11.1754	5.38042e-29	3.15651e-26
165	SC35M_HA	+	SC35M_NP	+	213	251	1404	1442	43.4579	0.273725	0.3601	0.760138	0.447172	0.869283
166	SC35M_HA	+	SC35M_NP	+	558	596	111	149	154.303	-0.0393828	0.270282	-0.14571	0.88415	0.974731
167	SC35M_HA	+	SC35M_NP	+	396	434	483	521	240.769	-0.164137	0.261521	-0.627624	0.53025	0.886596
168	SC35M_HA	+	SC35M_NP	+	323	361	515	553	263.39	-0.444737	0.286501	-1.5523	0.12059	0.736939
169	SC35M_HA	+	SC35M_NP	+	439	477	488	526	210.223	0.164027	0.2445	0.670868	0.502305	0.876106
170	SC35M_HA	+	SC35M_NP	+	391	429	847	885	98.6689	-0.00083268	0.385713	-0.00215881	0.998278	0.999658
171	SC35M_HA	+	SC35M_NP	+	331	369	1283	1321	99.6604	-1.03302	0.28083	-3.67846	0.000234648	0.013322
172	SC35M_HA	+	SC35M_NP	+	323	361	1405	1443	49.4589	0.436108	0.431715	1.01017	0.312412	0.823913
173	SC35M_HA	+	SC35M_NP	+	611	649	549	587	348.432	0.213074	0.283094	0.752661	0.451654	0.869283
174	SC35M_HA	+	SC35M_NP	+	516	554	762	800	463.727	1.83293	0.375103	4.88646	1.02666e-06	8.60439e-05
175	SC35M_HA	+	SC35M_NP	+	506	544	1041	1079	42.3646	0.486428	0.363796	1.33709	0.181194	0.76602
176	SC35M_HA	+	SC35M_NP	+	468	506	1327	1365	145.987	0.393847	0.261171	1.50801	0.131553	0.749717
177	SC35M_HA	+	SC35M_NP	+	747	785	76	114	53.4717	-0.761009	0.309366	-2.4599	0.0138977	0.330541
178	SC35M_HA	+	SC35M_NP	+	853	891	43	81	74.0708	-0.63153	0.320347	-1.97139	0.0486787	0.556328
179	SC35M_HA	+	SC35M_NP	+	730	768	599	637	161.541	-0.368569	0.232579	-1.5847	0.113034	0.726925
180	SC35M_HA	+	SC35M_NP	+	693	731	881	919	80.648	-0.164424	0.336722	-0.488308	0.625332	0.916105
181	SC35M_HA	+	SC35M_NP	+	611	649	964	1002	34.5858	0.528868	0.39645	1.33401	0.182201	0.76602
182	SC35M_HA	+	SC35M_NP	+	764	802	1065	1103	58.6033	-0.366208	0.335961	-1.09003	0.2757	0.818279
183	SC35M_HA	+	SC35M_NP	+	843	881	1030	1068	47.6884	-0.108475	0.341468	-0.317674	0.750732	0.95815
184	SC35M_HA	+	SC35M_NP	+	685	723	1203	1241	21.0558	0.301953	0.501662	0.601904	0.547238	0.889907
185	SC35M_HA	+	SC35M_NP	+	738	776	1197	1235	28.4223	-0.14329	0.437443	-0.327564	0.743241	0.956088
186	SC35M_HA	+	SC35M_NP	+	685	723	1424	1462	167.739	-0.295877	0.337604	-0.876402	0.380812	0.857931
187	SC35M_HA	+	SC35M_NP	+	631	669	1457	1495	97.8387	-0.136545	0.329457	-0.414455	0.678541	0.935919
188	SC35M_HA	+	SC35M_NP	+	1091	1129	50	88	44.6458	0.186376	0.364839	0.510844	0.60946	0.911606
189	SC35M_HA	+	SC35M_NP	+	969	1007	192	230	89.7821	-0.2279	0.283539	-0.80377	0.42153	0.863055
190	SC35M_HA	+	SC35M_NP	+	1106	1144	233	271	86.3562	0.31258	0.341479	0.915371	0.359997	0.857931
191	SC35M_HA	+	SC35M_NP	+	1091	1129	450	488	362.282	0.152293	0.287534	0.529653	0.596353	0.908844
192	SC35M_HA	+	SC35M_NP	+	968	1006	488	526	416.026	-0.59927	0.326953	-1.83289	0.0668184	0.612502
193	SC35M_HA	+	SC35M_NP	+	971	1009	552	590	412.94	-0.458253	0.315553	-1.45222	0.146441	0.76602
194	SC35M_HA	+	SC35M_NP	+	905	943	663	701	135.035	0.00441279	0.278608	0.0158387	0.987363	0.998659
195	SC35M_HA	+	SC35M_NP	+	989	1027	848	886	118.676	-0.442809	0.321581	-1.37698	0.16852	0.76602
196	SC35M_HA	+	SC35M_NP	+	1048	1086	975	1013	87.2609	1.16691	0.339282	3.43936	0.000583083	0.027006
197	SC35M_HA	+	SC35M_NP	+	896	934	1286	1324	120.685	-0.0195384	0.25898	-0.0754435	0.939862	0.98425
198	SC35M_HA	+	SC35M_NP	+	893	931	1453	1491	86.7967	0.315614	0.338164	0.933317	0.350656	0.853603
199	SC35M_HA	+	SC35M_NP	+	1000	1038	1428	1466	55.0205	-0.0760449	0.328927	-0.231191	0.817166	0.961351
200	SC35M_HA	+	SC35M_NP	+	1081	1119	1268	1306	539.332	0.589313	0.46087	1.2787	0.201004	0.772415
201	SC35M_HA	+	SC35M_NP	+	1322	1360	173	211	84.7607	-0.380609	0.309547	-1.22957	0.218859	0.788729
202	SC35M_HA	+	SC35M_NP	+	1266	1304	455	493	538.701	-0.203556	0.310881	-0.654772	0.512615	0.881234
203	SC35M_HA	+	SC35M_NP	+	1428	1466	455	493	151.491	-0.35316	0.331043	-1.06681	0.286058	0.819419
204	SC35M_HA	+	SC35M_NP	+	1326	1364	728	766	107.136	0.364715	0.338511	1.07741	0.281296	0.819419
205	SC35M_HA	+	SC35M_NP	+	1443	1481	721	759	56.5674	0.342905	0.444526	0.771394	0.440473	0.869283
206	SC35M_HA	+	SC35M_NP	+	1342	1380	882	920	226.922	-0.0421596	0.313548	-0.13446	0.893039	0.975838
207	SC35M_HA	+	SC35M_NP	+	1428	1466	958	996	95.4058	0.374607	0.240986	1.55448	0.12007	0.736939
208	SC35M_HA	+	SC35M_NP	+	1361	1399	1039	1077	49.1124	0.581762	0.358815	1.62134	0.104945	0.701305
209	SC35M_HA	+	SC35M_NP	+	1434	1472	1265	1303	89.8873	0.699961	0.371629	1.88349	0.0596334	0.573523
210	SC35M_HA	+	SC35M_NP	+	1299	1337	1343	1381	60.2078	0.0463004	0.361495	0.12808	0.898085	0.976803
211	SC35M_HA	+	SC35M_NP	+	1542	1580	488	526	131.756	-0.183529	0.275739	-0.66559	0.505673	0.877466
212	SC35M_HA	+	SC35M_NP	+	1625	1663	704	742	48.4351	0.00664032	0.405461	0.0163772	0.986933	0.998659
213	SC35M_HA	+	SC35M_NP	+	1519	1557	818	856	81.5592	0.0976334	0.27712	0.352315	0.724602	0.952328
214	SC35M_HA	+	SC35M_NP	+	1621	1659	1204	1242	77.0486	0.488469	0.278508	1.75388	0.0794507	0.664843
215	SC35M_HA	+	SC35M_NP	+	1631	1669	265	303	71.4527	0.0559886	0.336119	0.166574	0.867706	0.970546
216	SC35M_HA	+	SC35M_NP	+	1623	1661	1326	1364	77.0355	-0.00467749	0.279759	-0.0167197	0.98666	0.998659
217	SC35M_HA	+	SC35M_NP	+	606	644	488	526	346.827	0.133986	0.319404	0.419487	0.67486	0.935239
218	SC35M_HA	+	SC35M_NP	+	969	1007	155	193	83.8828	-0.232659	0.286387	-0.812393	0.416566	0.863047
219	SC35M_HA	+	SC35M_NP	+	497	535	198	236	147.663	-0.0631881	0.288994	-0.218648	0.826924	0.961351
220	SC35M_HA	+	SC35M_NP	+	556	594	482	520	306.789	-0.0150379	0.31359	-0.0479539	0.961753	0.993382
221	SC35M_HA	+	SC35M_NP	+	517	555	626	664	181.818	0.317399	0.314398	1.00955	0.312712	0.823913
222	SC35M_HA	+	SC35M_NP	+	1623	1661	484	522	140.993	-0.507876	0.340232	-1.49273	0.135507	0.749974
223	SC35M_HA	+	SC35M_NP	+	1121	1159	566	604	167.187	-0.0683174	0.289129	-0.236287	0.81321	0.961351
224	SC35M_HA	+	SC35M_NP	+	971	1009	608	646	180.605	-0.296135	0.235	-1.26015	0.207615	0.77911
225	SC35M_HA	+	SC35M_NP	+	925	963	480	518	371.698	-0.551534	0.347657	-1.58643	0.112641	0.726925
226	SC35M_HA	+	SC35M_NP	+	905	943	1346	1384	124.808	0.0791239	0.277353	0.285283	0.775428	0.961351
227	SC35M_HA	+	SC35M_NP	+	1612	1650	1358	1396	71.3888	-0.0937611	0.300849	-0.311655	0.755302	0.96047
228	SC35M_HA	+	SC35M_NP	+	1621	1659	160	198	88.6018	0.174107	0.298413	0.583443	0.559595	0.896826
229	SC35M_HA	+	SC35M_NP	+	1680	1718	159	197	65.6356	0.0317182	0.346716	0.0914819	0.92711	0.982484
230	SC35M_HA	+	SC35M_NP	+	1095	1133	483	521	389.517	0.118699	0.299405	0.396448	0.691774	0.942744
231	SC35M_HA	+	SC35M_NP	+	1593	1631	549	587	80.7552	-0.489871	0.352313	-1.39044	0.164395	0.76602
232	SC35M_HA	+	SC35M_NP	+	1473	1511	507	545	159.507	-0.300201	0.314793	-0.953644	0.340264	0.84645
233	SC35M_HA	+	SC35M_NP	+	1459	1497	955	993	94.5506	0.310224	0.247778	1.25202	0.210561	0.783484
234	SC35M_HA	+	SC35M_NP	+	1133	1171	1265	1303	548.645	0.577202	0.519512	1.11105	0.266548	0.818279
235	SC35M_HA	+	SC35M_NP	+	481	519	1281	1319	131.682	0.484962	0.28576	1.69709	0.0896789	0.673054
236	SC35M_HA	+	SC35M_NP	+	834	872	1398	1436	39.4347	0.417779	0.438305	0.953171	0.340504	0.84645
237	SC35M_HA	+	SC35M_NP	+	924	962	1265	1303	103.815	0.0634341	0.246616	0.257218	0.79701	0.961351
238	SC35M_HA	+	SC35M_NP	+	924	962	1317	1355	125.654	0.163169	0.249024	0.655235	0.512317	0.881234
239	SC35M_HA	+	SC35M_NP	+	77	115	70	108	574.589	-0.765389	0.472668	-1.61929	0.105384	0.701305
240	SC35M_HA	+	SC35M_NP	+	1373	1411	1261	1299	68.0413	0.411857	0.317903	1.29554	0.195134	0.76602
241	SC35M_HA	+	SC35M_NP	+	512	550	707	745	302.365	0.78525	0.312049	2.51643	0.011855	0.298068
242	SC35M_HA	+	SC35M_NP	+	513	551	814	852	318.13	1.5026	0.416503	3.60767	0.000308961	0.0159933
243	SC35M_HA	+	SC35M_NP	+	461	499	859	897	105.793	0.00461147	0.353095	0.0130601	0.98958	0.998659
244	SC35M_HA	+	SC35M_NP	+	747	785	753	791	48.4918	-0.0711981	0.302522	-0.235348	0.813938	0.961351
245	SC35M_HA	+	SC35M_NS	+	121	159	57	95	28.4315	-0.0896501	0.413184	-0.216974	0.828229	0.961351
246	SC35M_HA	+	SC35M_NS	+	155	193	60	98	25.665	-0.238369	0.451747	-0.527662	0.597734	0.908844
247	SC35M_HA	+	SC35M_NS	+	111	149	495	533	141.725	0.232715	0.238099	0.977388	0.328377	0.832822
248	SC35M_HA	+	SC35M_NS	+	393	431	111	149	34.8002	-0.222973	0.435397	-0.512115	0.60857	0.911606
249	SC35M_HA	+	SC35M_NS	+	508	546	152	190	331.147	-2.96245	0.302092	-9.80646	1.0561e-22	3.71746e-20
250	SC35M_HA	+	SC35M_NS	+	458	496	219	257	301.141	-0.91413	0.346613	-2.63732	0.00835643	0.244557
251	SC35M_HA	+	SC35M_NS	+	321	359	506	544	172.732	-0.232916	0.257014	-0.906239	0.364809	0.857931
252	SC35M_HA	+	SC35M_NS	+	514	552	729	767	26.161	0.912726	0.484064	1.88555	0.0593558	0.573523
253	SC35M_HA	+	SC35M_NS	+	639	677	30	68	45.226	1.48864	0.531265	2.80206	0.00507772	0.178736
254	SC35M_HA	+	SC35M_NS	+	611	649	320	358	99.9964	0.563472	0.294974	1.91024	0.056102	0.573523
255	SC35M_HA	+	SC35M_NS	+	611	649	346	384	96.2287	0.513846	0.303683	1.69205	0.090637	0.673054
256	SC35M_HA	+	SC35M_NS	+	746	784	507	545	50.2401	-0.113035	0.328031	-0.344587	0.730405	0.953658
257	SC35M_HA	+	SC35M_NS	+	891	929	99	137	72.8584	-0.252097	0.328176	-0.768176	0.442383	0.869283
258	SC35M_HA	+	SC35M_NS	+	846	884	164	202	59.7657	-0.228356	0.33008	-0.69182	0.489051	0.873837
259	SC35M_HA	+	SC35M_NS	+	901	939	165	203	61.9713	-0.467059	0.342806	-1.36246	0.173053	0.76602
260	SC35M_HA	+	SC35M_NS	+	877	915	351	389	86.2194	-0.282053	0.266895	-1.05679	0.290606	0.819419
261	SC35M_HA	+	SC35M_NS	+	907	945	678	716	137.439	0.209483	0.283451	0.739044	0.459881	0.869283
262	SC35M_HA	+	SC35M_NS	+	984	1022	67	105	44.1882	-0.0522988	0.369846	-0.141407	0.887549	0.975838
263	SC35M_HA	+	SC35M_NS	+	984	1022	108	146	64.8374	-0.19753	0.362236	-0.545306	0.585543	0.908428
264	SC35M_HA	+	SC35M_NS	+	975	1013	161	199	52.7626	-0.589835	0.355456	-1.65938	0.0970399	0.679247
265	SC35M_HA	+	SC35M_NS	+	981	1019	342	380	64.2166	0.0431188	0.312278	0.138078	0.890179	0.975838
266	SC35M_HA	+	SC35M_NS	+	1048	1086	349	387	93.9891	0.146189	0.269473	0.542498	0.587475	0.908844
267	SC35M_HA	+	SC35M_NS	+	996	1034	507	545	98.4888	0.425248	0.305091	1.39384	0.163366	0.76602
268	SC35M_HA	+	SC35M_NS	+	1055	1093	505	543	80.0573	0.481736	0.329435	1.46231	0.143656	0.76155
269	SC35M_HA	+	SC35M_NS	+	964	1002	716	754	75.1734	0.618993	0.310042	1.99648	0.0458814	0.541955
270	SC35M_HA	+	SC35M_NS	+	1438	1476	162	200	31.4716	-0.100457	0.425788	-0.235932	0.813486	0.961351
271	SC35M_HA	+	SC35M_NS	+	1410	1448	286	324	63.1679	-0.0658721	0.316541	-0.208099	0.835151	0.961351
272	SC35M_HA	+	SC35M_NS	+	1416	1454	349	387	75.0414	0.377098	0.362403	1.04055	0.298085	0.819419
273	SC35M_HA	+	SC35M_NS	+	1297	1335	506	544	45.2275	-0.15979	0.35967	-0.444268	0.656849	0.92528
274	SC35M_HA	+	SC35M_NS	+	1443	1481	515	553	44.8838	-0.146092	0.401086	-0.364241	0.715678	0.95218
275	SC35M_HA	+	SC35M_NS	+	1348	1386	719	757	59.6003	0.545375	0.396438	1.37569	0.168918	0.76602
276	SC35M_HA	+	SC35M_NS	+	1419	1457	835	873	22.2273	0.242696	0.545855	0.444617	0.656597	0.92528
277	SC35M_HA	+	SC35M_NS	+	1604	1642	99	137	104.142	-0.606538	0.34434	-1.76145	0.0781621	0.661372
278	SC35M_HA	+	SC35M_NS	+	1525	1563	290	328	83.9487	0.0164479	0.268747	0.0612022	0.951198	0.989426
279	SC35M_HA	+	SC35M_NS	+	1518	1556	354	392	104.487	0.149915	0.279895	0.535613	0.592226	0.908844
280	SC35M_HA	+	SC35M_NS	+	1616	1654	495	533	46.6682	-0.2584	0.308161	-0.838522	0.401738	0.85838
281	SC35M_HA	+	SC35M_NS	+	1622	1660	728	766	35.0346	0.173951	0.418723	0.415433	0.677825	0.935919
282	SC35M_HA	+	SC35M_NS	+	118	156	281	319	95.5153	0.42732	0.252907	1.68963	0.0910979	0.673054
283	SC35M_HA	+	SC35M_NS	+	1131	1169	350	388	68.6239	0.265426	0.305472	0.868903	0.3849	0.857931
284	SC35M_HA	+	SC35M_NS	+	114	152	100	138	31.2728	0.434104	0.393419	1.10341	0.269847	0.818279
285	SC35M_HA	+	SC35M_NS	+	115	153	351	389	128.58	0.163808	0.237373	0.690089	0.490138	0.8742
286	SC35M_HA	+	SC35M_NS	+	107	145	829	867	18.8127	0.316746	0.661372	0.478923	0.631993	0.92042
287	SC35M_HA	+	SC35M_NS	+	1583	1621	263	301	74.7534	0.0397204	0.274167	0.144877	0.884808	0.974731
288	SC35M_HA	+	SC35M_NS	+	1571	1609	332	370	91.0081	0.307048	0.295158	1.04028	0.298209	0.819419
289	SC35M_HA	+	SC35M_NS	+	866	904	660	698	98.9135	0.139186	0.294232	0.473047	0.63618	0.92042
290	SC35M_HA	+	SC35M_NS	+	900	938	629	667	101.556	0.134746	0.296395	0.454615	0.649386	0.92528
291	SC35M_HA	+	SC35M_NS	+	900	938	581	619	73.1534	0.0696558	0.324493	0.21466	0.830032	0.961351
292	SC35M_HA	+	SC35M_NS	+	399	437	501	539	104.35	0.335752	0.228047	1.4723	0.140941	0.758582
293	SC35M_HA	+	SC35M_NS	+	395	433	258	296	136.218	-0.390199	0.320165	-1.21874	0.222941	0.788729
294	SC35M_HA	+	SC35M_NS	+	659	697	675	713	23.53	0.576957	0.428164	1.34752	0.177814	0.76602
295	SC35M_HA	+	SC35M_NS	+	680	718	342	380	91.122	0.146506	0.309912	0.472734	0.636403	0.92042
296	SC35M_HA	+	SC35M_NS	+	646	684	345	383	99.8931	0.20291	0.322851	0.628495	0.529679	0.886596
297	SC35M_HA	+	SC35M_NS	+	1129	1167	507	545	76.7882	0.356592	0.300297	1.18746	0.235044	0.795246
298	SC35M_HA	+	SC35M_NS	+	451	489	257	295	271.231	-0.507548	0.332535	-1.5263	0.126935	0.748955
299	SC35M_HA	+	SC35M_NS	+	1599	1637	46	84	65.473	-0.379689	0.337499	-1.12501	0.260585	0.815629
300	SC35M_M	+	SC35M_NS	+	135	173	163	201	67.2393	-0.252273	0.330241	-0.763906	0.444924	0.869283
301	SC35M_M	+	SC35M_NS	+	160	198	354	392	107.649	-0.0989179	0.300734	-0.328922	0.742215	0.956088
302	SC35M_M	+	SC35M_NS	+	64	102	425	463	80.5533	-0.221568	0.310091	-0.714525	0.474903	0.869283
303	SC35M_M	+	SC35M_NS	+	62	100	501	539	61.544	-0.0958606	0.298384	-0.321266	0.748009	0.957537
304	SC35M_M	+	SC35M_NS	+	124	162	505	543	68.0816	0.0887495	0.289646	0.306407	0.759295	0.960793
305	SC35M_M	+	SC35M_NS	+	341	379	103	141	71.9762	-0.260724	0.295101	-0.883508	0.376962	0.857931
306	SC35M_M	+	SC35M_NS	+	308	346	352	390	59.6907	-0.0813388	0.311594	-0.261041	0.794061	0.961351
307	SC35M_M	+	SC35M_NS	+	578	616	107	145	72.0599	-0.109164	0.319365	-0.341817	0.732489	0.954741
308	SC35M_M	+	SC35M_NS	+	632	670	271	309	1987.13	-0.838367	0.492748	-1.70141	0.0888657	0.673054
309	SC35M_M	+	SC35M_NS	+	612	650	267	305	1990.9	-0.826447	0.48931	-1.68901	0.0912184	0.673054
310	SC35M_M	+	SC35M_NS	+	444	482	358	396	165.704	-0.50957	0.263455	-1.93418	0.0530908	0.572766
311	SC35M_M	+	SC35M_NS	+	578	616	458	496	166.433	-0.0719211	0.262134	-0.274367	0.783802	0.961351
312	SC35M_M	+	SC35M_NS	+	580	618	495	533	160.466	-0.0643176	0.26241	-0.245103	0.806377	0.961351
313	SC35M_M	+	SC35M_NS	+	420	458	577	615	103.16	-0.405199	0.270916	-1.49567	0.134741	0.749974
314	SC35M_M	+	SC35M_NS	+	608	646	797	835	85.5821	-0.02661	0.318308	-0.0835984	0.933376	0.982543
315	SC35M_M	+	SC35M_NS	+	811	849	54	92	48.9326	0.373842	0.377356	0.990687	0.321838	0.827612
316	SC35M_M	+	SC35M_NS	+	887	925	351	389	145.631	0.167431	0.280586	0.596719	0.550695	0.892463
317	SC35M_M	+	SC35M_NS	+	901	939	455	493	78.0987	0.230865	0.368969	0.625702	0.53151	0.88669
318	SC35M_M	+	SC35M_NS	+	788	826	518	556	79.8482	-0.0336911	0.310329	-0.108566	0.913547	0.979191
319	SC35M_M	+	SC35M_NS	+	834	872	720	758	69.3811	0.186391	0.340066	0.548104	0.58362	0.908198
320	SC35M_M	+	SC35M_NS	+	772	810	268	306	177.087	-0.693668	0.427501	-1.62261	0.104673	0.701305
321	SC35M_M	+	SC35M_NS	+	615	653	500	538	134.082	-0.258015	0.262296	-0.983679	0.325274	0.832333
322	SC35M_M	+	SC35M_NS	+	910	948	286	324	78.9858	0.118104	0.332455	0.355249	0.722403	0.952328
323	SC35M_M	+	SC35M_NS	+	202	240	652	690	146.102	0.0535374	0.329911	0.162278	0.871087	0.970546
324	SC35M_M	+	SC35M_NS	+	171	209	693	731	109.319	0.255861	0.301216	0.849426	0.395644	0.85838
325	SC35M_M	+	SC35M_NS	+	274	312	650	688	156.359	-0.113804	0.325705	-0.349409	0.726782	0.952328
326	SC35M_M	+	SC35M_NS	+	452	490	107	145	76.1502	-0.730789	0.320348	-2.28123	0.0225348	0.412515
327	SC35M_M	+	SC35M_NS	+	449	487	518	556	168.142	-0.618599	0.308758	-2.00351	0.0451225	0.538513
328	SC35M_M	+	SC35M_NS	+	793	831	728	766	61.305	0.168201	0.36088	0.466085	0.641154	0.922224
329	SC35M_M	+	SC35M_NS	+	376	414	270	308	92.7131	-0.290162	0.318199	-0.91189	0.361827	0.857931
330	SC35M_M	+	SC35M_NS	+	483	521	445	483	143.433	-0.232591	0.295171	-0.787987	0.430704	0.869283
331	SC35M_M	+	SC35M_NS	+	804	842	351	389	108.646	-0.0591865	0.253192	-0.233761	0.81517	0.961351
332	SC35M_NA	+	SC35M_M	+	54	92	563	601	94.7835	-0.00298464	0.268263	-0.0111258	0.991123	0.99907
333	SC35M_NA	+	SC35M_M	+	131	169	825	863	180.984	0.398238	0.336264	1.1843	0.236293	0.795246
334	SC35M_NA	+	SC35M_M	+	331	369	201	239	97.5434	0.250882	0.274704	0.91328	0.361095	0.857931
335	SC35M_NA	+	SC35M_M	+	467	505	69	107	144.777	-0.0640808	0.287886	-0.22259	0.823854	0.961351
336	SC35M_NA	+	SC35M_M	+	470	508	156	194	168.377	0.205766	0.291646	0.705533	0.480478	0.869283
337	SC35M_NA	+	SC35M_M	+	499	537	309	347	138.35	0.102965	0.291683	0.353004	0.724085	0.952328
338	SC35M_NA	+	SC35M_M	+	1007	1045	473	511	560.033	-0.378108	0.310821	-1.21648	0.223802	0.788729
339	SC35M_NA	+	SC35M_M	+	461	499	588	626	227.275	-0.070157	0.367614	-0.190844	0.848648	0.964248
340	SC35M_NA	+	SC35M_M	+	538	576	685	723	171.274	-0.257037	0.259179	-0.991734	0.321327	0.827612
341	SC35M_NA	+	SC35M_M	+	482	520	890	928	400.464	-0.432341	0.415271	-1.04111	0.297826	0.819419
342	SC35M_NA	+	SC35M_M	+	640	678	814	852	74.3202	-0.0551057	0.272462	-0.202251	0.83972	0.961351
343	SC35M_NA	+	SC35M_M	+	737	775	478	516	734.736	-0.890469	0.453159	-1.96502	0.0494114	0.560113
344	SC35M_NA	+	SC35M_M	+	963	1001	54	92	170.163	-0.309593	0.281633	-1.09928	0.271647	0.818279
345	SC35M_NA	+	SC35M_M	+	941	979	128	166	192.255	0.0228034	0.257531	0.0885462	0.929443	0.982484
346	SC35M_NA	+	SC35M_M	+	964	1002	477	515	536.533	-0.451059	0.32288	-1.39699	0.162417	0.76602
347	SC35M_NA	+	SC35M_M	+	1150	1188	479	517	495.314	-0.563961	0.360877	-1.56275	0.118111	0.736939
348	SC35M_NA	+	SC35M_M	+	984	1022	645	683	289.738	0.0632275	0.288877	0.218874	0.826748	0.961351
349	SC35M_NA	+	SC35M_M	+	979	1017	910	948	1971.29	-0.765927	0.626461	-1.22262	0.221471	0.788729
350	SC35M_NA	+	SC35M_M	+	1174	1212	787	825	162.751	-0.111031	0.267396	-0.415232	0.677972	0.935919
351	SC35M_NA	+	SC35M_M	+	1375	1413	108	146	97.8729	0.165652	0.264094	0.627247	0.530498	0.886596
352	SC35M_NA	+	SC35M_M	+	1357	1395	292	330	84.9665	-0.138707	0.265164	-0.523098	0.600906	0.910639
353	SC35M_NA	+	SC35M_M	+	1343	1381	445	483	225.938	-0.564763	0.317439	-1.77912	0.0752199	0.648956
354	SC35M_NA	+	SC35M_M	+	1300	1338	689	727	94.2169	-0.254943	0.257649	-0.989497	0.32242	0.827612
355	SC35M_NA	+	SC35M_M	+	1303	1341	779	817	114.083	-0.568595	0.281754	-2.01806	0.0435855	0.537446
356	SC35M_NA	+	SC35M_M	+	1303	1341	817	855	106.854	-0.499231	0.259157	-1.92637	0.0540585	0.572766
357	SC35M_NA	+	SC35M_M	+	58	96	616	654	95.4738	-0.212143	0.251013	-0.845149	0.398028	0.85838
358	SC35M_NA	+	SC35M_M	+	479	517	830	868	344.491	-0.506453	0.43761	-1.15732	0.247144	0.796359
359	SC35M_NA	+	SC35M_M	+	431	469	898	936	223.479	-0.207599	0.379666	-0.546793	0.584521	0.908428
360	SC35M_NA	+	SC35M_M	+	60	98	452	490	80.3704	-0.288822	0.339846	-0.849861	0.395403	0.85838
361	SC35M_NA	+	SC35M_M	+	375	413	401	439	198.177	-0.124226	0.236361	-0.525577	0.599182	0.909104
362	SC35M_NA	+	SC35M_M	+	407	445	387	425	211.988	-0.047289	0.217643	-0.217278	0.827992	0.961351
363	SC35M_NA	+	SC35M_M	+	375	413	433	471	194.434	-0.191609	0.259334	-0.738852	0.459997	0.869283
364	SC35M_NA	+	SC35M_M	+	461	499	378	416	206.801	-0.0643102	0.270379	-0.237852	0.811996	0.961351
365	SC35M_NA	+	SC35M_M	+	145	183	156	194	31.3569	0.1021	0.408755	0.249783	0.802755	0.961351
366	SC35M_NA	+	SC35M_M	+	1293	1331	171	209	73.3252	0.0621322	0.313831	0.19798	0.843061	0.961874
367	SC35M_NA	+	SC35M_M	+	1259	1297	360	398	85.945	0.0772935	0.248557	0.310969	0.755824	0.96047
368	SC35M_NA	+	SC35M_M	+	78	116	827	865	114.588	-0.177328	0.31769	-0.55818	0.576722	0.906277
369	SC35M_NA	+	SC35M_M	+	491	529	460	498	202.727	-0.431415	0.352614	-1.22348	0.22115	0.788729
370	SC35M_NA	+	SC35M_M	+	542	580	451	489	166.432	-0.528904	0.336278	-1.57282	0.115761	0.736939
371	SC35M_NA	+	SC35M_NS	+	59	97	446	484	54.8644	0.0140255	0.38342	0.0365801	0.97082	0.998622
372	SC35M_NA	+	SC35M_NS	+	54	92	732	770	83.5036	0.512692	0.37509	1.36685	0.171672	0.76602
373	SC35M_NA	+	SC35M_NS	+	167	205	316	354	58.4289	0.484268	0.397713	1.21763	0.223364	0.788729
374	SC35M_NA	+	SC35M_NS	+	234	272	276	314	87.656	0.646517	0.330268	1.95755	0.0502828	0.560113
375	SC35M_NA	+	SC35M_NS	+	301	339	276	314	98.3194	0.159124	0.272498	0.583944	0.559258	0.896826
376	SC35M_NA	+	SC35M_NS	+	331	369	461	499	205.034	0.36781	0.370125	0.993746	0.320347	0.827612
377	SC35M_NA	+	SC35M_NS	+	352	390	797	835	74.2004	0.74013	0.448538	1.65009	0.0989238	0.680101
378	SC35M_NA	+	SC35M_NS	+	544	582	183	221	174.12	-0.110643	0.215919	-0.512427	0.608352	0.911606
379	SC35M_NA	+	SC35M_NS	+	478	516	567	605	205.299	-0.180101	0.303458	-0.593495	0.55285	0.892463
380	SC35M_NA	+	SC35M_NS	+	762	800	273	311	165.793	0.167138	0.328301	0.5091	0.610682	0.912395
381	SC35M_NA	+	SC35M_NS	+	824	862	263	301	228.115	0.193218	0.294726	0.655583	0.512092	0.881234
382	SC35M_NA	+	SC35M_NS	+	802	840	350	388	156.176	0.411015	0.319847	1.28503	0.19878	0.769027
383	SC35M_NA	+	SC35M_NS	+	746	784	797	835	30.8157	0.121952	0.433498	0.28132	0.778465	0.961351
384	SC35M_NA	+	SC35M_NS	+	847	885	737	775	29.1776	0.312619	0.515058	0.606959	0.543878	0.889685
385	SC35M_NA	+	SC35M_NS	+	971	1009	178	216	81.9726	-0.262977	0.291839	-0.901104	0.367533	0.857931
386	SC35M_NA	+	SC35M_NS	+	954	992	507	545	122.777	-0.322164	0.354858	-0.907868	0.363948	0.857931
387	SC35M_NA	+	SC35M_NS	+	954	992	735	773	60.6199	0.285319	0.325345	0.876973	0.380501	0.857931
388	SC35M_NA	+	SC35M_NS	+	1174	1212	53	91	64.4018	0.234742	0.386791	0.606894	0.543921	0.889685
389	SC35M_NA	+	SC35M_NS	+	1086	1124	271	309	108.054	-0.268112	0.232574	-1.1528	0.248991	0.797268
390	SC35M_NA	+	SC35M_NS	+	1062	1100	507	545	111.297	-0.0739714	0.259432	-0.285128	0.775546	0.961351
391	SC35M_NA	+	SC35M_NS	+	1090	1128	780	818	52.9049	0.207466	0.320799	0.646715	0.517816	0.884812
392	SC35M_NA	+	SC35M_NS	+	1302	1340	351	389	220.531	-0.00579007	0.37799	-0.0153181	0.987778	0.998659
393	SC35M_NA	+	SC35M_NS	+	1228	1266	595	633	86.5323	0.360562	0.357773	1.00779	0.313553	0.824894
394	SC35M_NA	+	SC35M_NS	+	232	270	319	357	91.5551	0.490099	0.33144	1.4787	0.139222	0.753756
395	SC35M_NA	+	SC35M_NS	+	365	403	576	614	104.259	0.325245	0.380954	0.853764	0.393236	0.85838
396	SC35M_NA	+	SC35M_NS	+	534	572	252	290	148.215	-0.247732	0.268734	-0.921848	0.356608	0.857931
397	SC35M_NA	+	SC35M_NS	+	492	530	268	306	121.553	-0.535909	0.278435	-1.92472	0.0542644	0.572766
398	SC35M_NA	+	SC35M_NS	+	622	660	413	451	62.7216	0.0530289	0.289528	0.183157	0.854675	0.96514
399	SC35M_NA	+	SC35M_NS	+	1093	1131	730	768	39.0351	0.0715644	0.392658	0.182256	0.855382	0.96514
400	SC35M_NA	+	SC35M_NS	+	1243	1281	505	543	89.5463	-0.204227	0.283571	-0.720198	0.471403	0.869283
401	SC35M_NA	+	SC35M_NS	+	1357	1395	527	565	90.6367	-0.27784	0.239723	-1.15901	0.246454	0.795887
402	SC35M_NA	+	SC35M_NS	+	352	390	850	888	95.631	0.930555	0.597743	1.55678	0.119522	0.736939
403	SC35M_NA	+	SC35M_NS	+	58	96	505	543	44.5495	-0.424254	0.312181	-1.359	0.174147	0.76602
404	SC35M_NA	+	SC35M_NS	+	938	976	422	460	123.23	-0.391681	0.265147	-1.47722	0.139616	0.753756
405	SC35M_NA	+	SC35M_NS	+	1226	1264	352	390	143.043	0.166561	0.270924	0.614789	0.538694	0.889014
406	SC35M_NA	+	SC35M_NS	+	63	101	170	208	46.6337	-0.0496804	0.301902	-0.164558	0.869292	0.970546
407	SC35M_NA	+	SC35M_NS	+	96	134	170	208	47.8319	0.162527	0.306024	0.531094	0.595354	0.908844
408	SC35M_NA	+	SC35M_NS	+	332	370	276	314	102.192	0.191001	0.257549	0.741612	0.458322	0.869283
409	SC35M_NA	+	SC35M_NS	+	353	391	352	390	114.729	0.103255	0.308731	0.334451	0.738039	0.954741
410	SC35M_NA	+	SC35M_NS	+	343	381	406	444	140.894	0.145494	0.325109	0.447524	0.654497	0.92528
411	SC35M_NA	+	SC35M_NS	+	494	532	458	496	173.328	-0.285956	0.276924	-1.03262	0.301783	0.819419
412	SC35M_NA	+	SC35M_NS	+	501	539	505	543	218.553	-0.390901	0.257843	-1.51605	0.129508	0.749717
413	SC35M_NA	+	SC35M_NS	+	964	1002	327	365	192.221	0.00104927	0.270326	0.0038815	0.996903	0.999174
414	SC35M_NA	+	SC35M_NS	+	60	98	267	305	34.1272	-0.687121	0.333214	-2.0621	0.0391981	0.514841
415	SC35M_NA	+	SC35M_NS	+	477	515	70	108	55.0616	-0.57099	0.3313	-1.72348	0.0848012	0.673054
416	SC35M_NA	+	SC35M_NS	+	1344	1382	93	131	60.4484	-0.263866	0.307292	-0.858682	0.390516	0.85838
417	SC35M_NA	+	SC35M_NS	+	887	925	498	536	76.3378	-0.304292	0.309991	-0.981615	0.32629	0.832333
418	SC35M_NA	+	SC35M_NS	+	1365	1403	165	203	33.2095	0.0493802	0.395102	0.124981	0.900539	0.976803
419	SC35M_NA	+	SC35M_NS	+	802	840	269	307	216.825	0.228644	0.299707	0.76289	0.445529	0.869283
420	SC35M_NA	+	SC35M_NS	+	232	270	350	388	74.7366	0.477684	0.3702	1.29034	0.196932	0.766816
421	SC35M_NA	+	SC35M_NS	+	868	906	266	304	231.987	0.0624994	0.269273	0.232104	0.816457	0.961351
422	SC35M_NA	+	SC35M_NS	+	331	369	493	531	187.836	0.36774	0.355838	1.03345	0.301394	0.819419
423	SC35M_NP	+	SC35M_M	+	220	258	51	89	839.945	-0.0899648	0.435827	-0.206423	0.836461	0.961351
424	SC35M_NP	+	SC35M_M	+	52	90	451	489	123.514	-0.901542	0.31417	-2.8696	0.00410991	0.153903
425	SC35M_NP	+	SC35M_M	+	116	154	502	540	133.339	-0.580194	0.289544	-2.00382	0.045089	0.538513
426	SC35M_NP	+	SC35M_M	+	244	282	783	821	134.165	-0.276995	0.27393	-1.01119	0.311926	0.823913
427	SC35M_NP	+	SC35M_M	+	324	362	53	91	302.123	-0.181801	0.296135	-0.613915	0.539272	0.889014
428	SC35M_NP	+	SC35M_M	+	488	526	124	162	361.801	-0.400029	0.291917	-1.37035	0.170578	0.76602
429	SC35M_NP	+	SC35M_M	+	488	526	450	488	358.855	-0.729306	0.385545	-1.89162	0.0585413	0.573523
430	SC35M_NP	+	SC35M_M	+	472	510	790	828	383.208	-0.490614	0.422221	-1.16198	0.245242	0.795246
431	SC35M_NP	+	SC35M_M	+	483	521	898	936	150.319	-0.693381	0.374392	-1.85202	0.064023	0.60122
432	SC35M_NP	+	SC35M_M	+	648	686	63	101	171.379	-0.0936231	0.258345	-0.362396	0.717056	0.95218
433	SC35M_NP	+	SC35M_M	+	636	674	124	162	172.353	-0.166053	0.291275	-0.570089	0.568617	0.904979
434	SC35M_NP	+	SC35M_M	+	623	661	776	814	389.626	-0.224301	0.268433	-0.835593	0.403384	0.85838
435	SC35M_NP	+	SC35M_M	+	621	659	821	859	407.091	-0.123477	0.311277	-0.396677	0.691605	0.942744
436	SC35M_NP	+	SC35M_M	+	830	868	64	102	701.16	-0.310096	0.539037	-0.575279	0.565103	0.901705
437	SC35M_NP	+	SC35M_M	+	857	895	64	102	722.594	-0.288772	0.536537	-0.538214	0.590429	0.908844
438	SC35M_NP	+	SC35M_M	+	856	894	643	681	1464.46	-0.552906	0.51798	-1.06743	0.285779	0.819419
439	SC35M_NP	+	SC35M_M	+	946	984	588	626	1218.51	-0.679957	0.507536	-1.33972	0.180336	0.76602
440	SC35M_NP	+	SC35M_M	+	1078	1116	165	203	277.881	-0.859198	0.313278	-2.7426	0.00609546	0.210353
441	SC35M_NP	+	SC35M_M	+	1082	1120	681	719	141.941	-0.790442	0.275186	-2.87239	0.00407379	0.153903
442	SC35M_NP	+	SC35M_M	+	1225	1263	199	237	136.228	0.204248	0.245484	0.832022	0.405397	0.859636
443	SC35M_NP	+	SC35M_M	+	1238	1276	248	286	92.7653	0.337186	0.296479	1.1373	0.255412	0.807048
444	SC35M_NP	+	SC35M_M	+	1257	1295	452	490	258.493	-0.025078	0.293256	-0.0855157	0.931851	0.982543
445	SC35M_NP	+	SC35M_M	+	1268	1306	795	833	159.442	0.235846	0.323047	0.730068	0.465348	0.869283
446	SC35M_NP	+	SC35M_M	+	1307	1345	793	831	167.369	0.150653	0.282986	0.532369	0.594471	0.908844
447	SC35M_NP	+	SC35M_M	+	1428	1466	64	102	104.607	-0.0814537	0.274156	-0.297108	0.766384	0.961351
448	SC35M_NP	+	SC35M_M	+	1480	1518	65	103	92.1034	0.0638119	0.318497	0.200353	0.841205	0.961351
449	SC35M_NP	+	SC35M_M	+	1495	1533	478	516	77.3019	0.339732	0.370874	0.916031	0.359651	0.857931
450	SC35M_NP	+	SC35M_M	+	1479	1517	776	814	122.322	0.430657	0.384181	1.12097	0.262299	0.815629
451	SC35M_NP	+	SC35M_M	+	1442	1480	852	890	155.225	0.110752	0.29222	0.379002	0.704687	0.948202
452	SC35M_NP	+	SC35M_M	+	824	862	464	502	575.349	-0.0539809	0.532841	-0.101308	0.919306	0.980298
453	SC35M_NP	+	SC35M_M	+	1285	1323	60	98	68.3318	0.106337	0.284924	0.373211	0.708992	0.94902
454	SC35M_NP	+	SC35M_M	+	731	769	686	724	120.016	0.0857788	0.275409	0.311459	0.755452	0.96047
455	SC35M_NP	+	SC35M_M	+	1045	1083	830	868	129.883	-0.223888	0.295734	-0.757058	0.449015	0.869283
456	SC35M_NP	+	SC35M_M	+	1415	1453	476	514	103.195	-0.361899	0.278882	-1.29767	0.194399	0.76602
457	SC35M_NP	+	SC35M_M	+	455	493	615	653	473.559	-0.30309	0.341544	-0.887411	0.374857	0.857931
458	SC35M_NP	+	SC35M_M	+	528	566	606	644	739.502	-0.237593	0.33494	-0.70936	0.478101	0.869283
459	SC35M_NP	+	SC35M_M	+	48	86	62	100	60.1826	-0.418416	0.327009	-1.27953	0.200712	0.772415
460	SC35M_NP	+	SC35M_M	+	726	764	460	498	116.133	-0.119046	0.317282	-0.375207	0.707506	0.948371
461	SC35M_NP	+	SC35M_M	+	249	287	166	204	77.1937	0.219842	0.345071	0.63709	0.524066	0.886029
462	SC35M_NP	+	SC35M_M	+	1185	1223	167	205	108.022	0.214488	0.245875	0.872346	0.38302	0.857931
463	SC35M_NP	+	SC35M_M	+	857	895	606	644	1565.29	-0.473638	0.529963	-0.89372	0.371472	0.857931
464	SC35M_NP	+	SC35M_M	+	945	983	634	672	1081.17	-0.815827	0.485061	-1.68191	0.0925866	0.673054
465	SC35M_NP	+	SC35M_M	+	1017	1055	595	633	266.31	-0.0796891	0.314492	-0.25339	0.799967	0.961351
466	SC35M_NP	+	SC35M_M	+	1156	1194	53	91	29.2215	0.176126	0.413899	0.425528	0.670452	0.934426
467	SC35M_NP	+	SC35M_M	+	1208	1246	53	91	48.6462	-0.104138	0.351841	-0.29598	0.767245	0.961351
468	SC35M_NP	+	SC35M_M	+	1269	1307	339	377	92.7002	-0.0727229	0.286175	-0.254121	0.799402	0.961351
469	SC35M_NP	+	SC35M_M	+	728	766	769	807	138.436	-0.250187	0.256908	-0.973838	0.330137	0.833353
470	SC35M_NP	+	SC35M_NA	+	44	82	468	506	134.875	-0.606934	0.29203	-2.07833	0.0376794	0.507115
471	SC35M_NP	+	SC35M_NA	+	321	359	501	539	458.023	-0.0985146	0.31158	-0.316178	0.751868	0.958904
472	SC35M_NP	+	SC35M_NA	+	267	305	965	1003	131.614	0.019806	0.241115	0.0821433	0.934533	0.982543
473	SC35M_NP	+	SC35M_NA	+	305	343	1272	1310	69.2587	0.284384	0.805922	0.352868	0.724187	0.952328
474	SC35M_NP	+	SC35M_NA	+	545	583	475	513	472.402	-0.342403	0.407516	-0.84022	0.400785	0.85838
475	SC35M_NP	+	SC35M_NA	+	454	492	833	871	216.979	-0.667818	0.317023	-2.10653	0.0351587	0.495034
476	SC35M_NP	+	SC35M_NA	+	508	546	1047	1085	1796.34	-0.788904	0.485761	-1.62406	0.104363	0.701305
477	SC35M_NP	+	SC35M_NA	+	489	527	1102	1140	1593.44	-0.627748	0.436689	-1.43752	0.150571	0.76602
478	SC35M_NP	+	SC35M_NA	+	864	902	165	203	141.254	0.520271	0.346761	1.50038	0.133517	0.749974
479	SC35M_NP	+	SC35M_NA	+	862	900	466	504	284.052	-0.255793	0.396451	-0.645207	0.518793	0.885621
480	SC35M_NP	+	SC35M_NA	+	931	969	472	510	244.828	-0.329086	0.276908	-1.18843	0.234664	0.795246
481	SC35M_NP	+	SC35M_NA	+	866	904	979	1017	7771.81	-1.04827	0.60864	-1.72231	0.0850125	0.673054
482	SC35M_NP	+	SC35M_NA	+	653	691	1103	1141	283.062	0.449856	0.386062	1.16524	0.243921	0.795246
483	SC35M_NP	+	SC35M_NA	+	818	856	1299	1337	148.344	-0.274972	0.262332	-1.04818	0.294555	0.819419
484	SC35M_NP	+	SC35M_NA	+	1263	1301	69	107	101.851	0.360228	0.349428	1.03091	0.302584	0.819419
485	SC35M_NP	+	SC35M_NA	+	1331	1369	467	505	163.678	-0.162904	0.27884	-0.584222	0.559071	0.896826
486	SC35M_NP	+	SC35M_NA	+	1319	1357	1065	1103	143.539	0.25447	0.351958	0.723013	0.469672	0.869283
487	SC35M_NP	+	SC35M_NA	+	1427	1465	1031	1069	97.5301	0.216377	0.261183	0.828447	0.407417	0.861119
488	SC35M_NP	+	SC35M_NA	+	1187	1225	1092	1130	109.151	0.463225	0.295188	1.56926	0.116589	0.736939
489	SC35M_NP	+	SC35M_NA	+	1493	1531	415	453	85.2585	0.61154	0.321585	1.90165	0.0572176	0.573523
490	SC35M_NP	+	SC35M_NA	+	1183	1221	486	524	106.582	0.0942625	0.282131	0.33411	0.738297	0.954741
491	SC35M_NP	+	SC35M_NA	+	1268	1306	482	520	150.512	0.122316	0.265093	0.461408	0.644506	0.922971
492	SC35M_NP	+	SC35M_NA	+	48	86	1323	1361	67.9609	-0.235215	0.307295	-0.765438	0.444011	0.869283
493	SC35M_NP	+	SC35M_NA	+	167	205	685	723	53.5171	-0.530381	0.346041	-1.53271	0.125347	0.747831
494	SC35M_NP	+	SC35M_NA	+	198	236	833	871	64.4604	-0.327532	0.357886	-0.915185	0.360095	0.857931
495	SC35M_NP	+	SC35M_NA	+	277	315	836	874	40.637	0.362098	0.465241	0.778303	0.43639	0.869283
496	SC35M_NP	+	SC35M_NA	+	492	530	476	514	427.894	-0.466188	0.385706	-1.20866	0.226792	0.788842
497	SC35M_NP	+	SC35M_NA	+	464	502	547	585	274.431	-0.373346	0.377435	-0.989168	0.322581	0.827612
498	SC35M_NP	+	SC35M_NA	+	508	546	1006	1044	1382.71	-0.535255	0.435268	-1.22971	0.218804	0.788729
499	SC35M_NP	+	SC35M_NA	+	605	643	994	1032	461.333	-0.193619	0.258307	-0.749569	0.453514	0.869283
500	SC35M_NP	+	SC35M_NA	+	1033	1071	462	500	82.3918	-0.362885	0.299289	-1.21249	0.225326	0.788729
501	SC35M_NP	+	SC35M_NA	+	450	488	1305	1343	583.658	-0.193009	0.284694	-0.677952	0.497802	0.8742
502	SC35M_NP	+	SC35M_NA	+	488	526	1341	1379	668.246	-0.262548	0.346538	-0.75763	0.448672	0.869283
503	SC35M_NP	+	SC35M_NS	+	194	232	352	390	113.644	0.0853314	0.236694	0.360513	0.718463	0.95218
504	SC35M_NP	+	SC35M_NS	+	52	90	508	546	125.413	0.0407136	0.331173	0.122937	0.902157	0.976803
505	SC35M_NP	+	SC35M_NS	+	167	205	720	758	63.0321	-0.0588443	0.417673	-0.140886	0.88796	0.975838
506	SC35M_NP	+	SC35M_NS	+	459	497	74	112	167.149	-0.580211	0.301557	-1.92405	0.0543477	0.572766
507	SC35M_NP	+	SC35M_NS	+	557	595	121	159	178.578	-0.641583	0.249704	-2.56937	0.0101883	0.272695
508	SC35M_NP	+	SC35M_NS	+	320	358	358	396	135.146	0.164144	0.268074	0.612309	0.540333	0.889014
509	SC35M_NP	+	SC35M_NS	+	269	307	505	543	131.838	0.0987508	0.262735	0.375858	0.707023	0.948371
510	SC35M_NP	+	SC35M_NS	+	483	521	376	414	279.656	-0.135928	0.303093	-0.448468	0.653815	0.92528
511	SC35M_NP	+	SC35M_NS	+	488	526	515	553	217.876	-0.255209	0.383583	-0.66533	0.50584	0.877466
512	SC35M_NP	+	SC35M_NS	+	678	716	507	545	137.699	0.0326928	0.307063	0.106469	0.91521	0.979191
513	SC35M_NP	+	SC35M_NS	+	848	886	354	392	369.759	-0.586697	0.332865	-1.76257	0.0779736	0.661372
514	SC35M_NP	+	SC35M_NS	+	801	839	816	854	113.71	0.824924	0.621576	1.32715	0.184459	0.76602
515	SC35M_NP	+	SC35M_NS	+	918	956	654	692	126.411	-0.563979	0.237877	-2.37088	0.0177456	0.376293
516	SC35M_NP	+	SC35M_NS	+	965	1003	735	773	70.5626	0.0596102	0.355703	0.167585	0.86691	0.970546
517	SC35M_NP	+	SC35M_NS	+	1386	1424	164	202	114.451	0.458419	0.329251	1.39231	0.163829	0.76602
518	SC35M_NP	+	SC35M_NS	+	1326	1364	273	311	168.503	0.119323	0.302718	0.394173	0.693453	0.943182
519	SC35M_NP	+	SC35M_NS	+	1326	1364	319	357	168.765	0.11869	0.286031	0.414957	0.678173	0.935919
520	SC35M_NP	+	SC35M_NS	+	1333	1371	506	544	128.462	0.0293158	0.26617	0.110139	0.912299	0.979191
521	SC35M_NP	+	SC35M_NS	+	1491	1529	710	748	44.4734	0.672442	0.48778	1.37858	0.168025	0.76602
522	SC35M_NP	+	SC35M_NS	+	490	528	119	157	196.551	-0.617458	0.29402	-2.10005	0.0357243	0.499006
523	SC35M_NP	+	SC35M_NS	+	483	521	572	610	172.064	-0.381766	0.356651	-1.07042	0.284431	0.819419
524	SC35M_NP	+	SC35M_NS	+	488	526	794	832	55.2096	-0.683749	0.338905	-2.01753	0.0436407	0.537446
525	SC35M_NP	+	SC35M_NS	+	862	900	39	77	55.285	-0.407981	0.34882	-1.1696	0.242161	0.795246
526	SC35M_NP	+	SC35M_NS	+	949	987	202	240	54.4329	0.185421	0.33755	0.549314	0.58279	0.908198
527	SC35M_NP	+	SC35M_NS	+	482	520	852	890	45.6187	-0.086082	0.420123	-0.204897	0.837653	0.961351
528	SC35M_NP	+	SC35M_NS	+	892	930	363	401	278.906	-0.553024	0.317759	-1.74039	0.0817904	0.673054
529	SC35M_NP	+	SC35M_NS	+	948	986	374	412	220.532	-0.174267	0.229591	-0.759032	0.447833	0.869283
530	SC35M_NP	+	SC35M_NS	+	1169	1207	319	357	110.758	0.412801	0.340324	1.21297	0.225143	0.788729
531	SC35M_NP	+	SC35M_NS	+	1204	1242	319	357	125.186	0.293473	0.332843	0.881714	0.377931	0.857931
532	SC35M_NP	+	SC35M_NS	+	1208	1246	346	384	119.895	0.178729	0.291265	0.613631	0.539459	0.889014
533	SC35M_NP	+	SC35M_NS	+	57	95	281	319	49.2333	-0.382601	0.353229	-1.08315	0.27874	0.819419
534	SC35M_NP	+	SC35M_NS	+	321	359	508	546	112.646	-0.00670071	0.287635	-0.0232959	0.981414	0.998659
535	SC35M_NP	+	SC35M_NS	+	599	637	498	536	132.422	-0.176276	0.287355	-0.613442	0.539584	0.889014
536	SC35M_NP	+	SC35M_NS	+	824	862	490	528	85.1274	-0.323413	0.316667	-1.0213	0.307111	0.819419
537	SC35M_NP	+	SC35M_NS	+	725	763	694	732	24.8556	0.415489	0.539948	0.769498	0.441598	0.869283
538	SC35M_NP	+	SC35M_NS	+	565	603	792	830	47.2114	-0.776374	0.374216	-2.07467	0.038017	0.507115
539	SC35M_NP	+	SC35M_NS	+	569	607	309	347	116.6	-0.398348	0.290391	-1.37177	0.170136	0.76602
540	SC35M_NP	+	SC35M_NS	+	791	829	754	792	65.5615	0.52673	0.34853	1.51129	0.130714	0.749717
541	SC35M_NP	+	SC35M_NS	+	442	480	379	417	245.15	-0.0601869	0.296832	-0.202765	0.839319	0.961351
542	SC35M_PA	+	SC35M_HA	+	387	425	245	283	1039.06	5.75976	0.539556	10.675	1.33234e-26	5.8623e-24
543	SC35M_PA	+	SC35M_HA	+	314	352	400	438	107.36	0.457549	0.282605	1.61904	0.105438	0.701305
544	SC35M_PA	+	SC35M_HA	+	249	287	900	938	79.2849	-0.0332891	0.280778	-0.11856	0.905624	0.977326
545	SC35M_PA	+	SC35M_HA	+	261	299	1040	1078	64.5237	1.17057	0.402412	2.90888	0.0036273	0.141868
546	SC35M_PA	+	SC35M_HA	+	314	352	1079	1117	66.9104	0.827131	0.362003	2.28488	0.0223201	0.412515
547	SC35M_PA	+	SC35M_HA	+	200	238	1286	1324	60.1931	0.17914	0.328767	0.544884	0.585833	0.908428
548	SC35M_PA	+	SC35M_HA	+	47	85	1468	1506	74.3565	0.295964	0.316735	0.934422	0.350086	0.853404
549	SC35M_PA	+	SC35M_HA	+	831	869	118	156	220.698	0.0767583	0.262438	0.292481	0.769919	0.961351
550	SC35M_PA	+	SC35M_HA	+	826	864	350	388	178.209	0.209083	0.24215	0.863446	0.387892	0.85838
551	SC35M_PA	+	SC35M_HA	+	573	611	543	581	694.894	-0.516036	0.464753	-1.11035	0.26685	0.818279
552	SC35M_PA	+	SC35M_HA	+	569	607	1004	1042	184.161	0.466848	0.35687	1.30818	0.190814	0.76602
553	SC35M_PA	+	SC35M_HA	+	663	701	1059	1097	181.071	1.6699	0.31239	5.34554	9.01461e-08	8.81428e-06
554	SC35M_PA	+	SC35M_HA	+	477	515	1329	1367	68.6077	0.46629	0.290906	1.60289	0.108959	0.712977
555	SC35M_PA	+	SC35M_HA	+	445	483	1431	1469	76.0381	0.923072	0.340712	2.70925	0.0067436	0.228245
556	SC35M_PA	+	SC35M_HA	+	456	494	1569	1607	116.704	0.247545	0.330725	0.748492	0.454163	0.869283
557	SC35M_PA	+	SC35M_HA	+	546	584	1625	1663	105.259	0.41662	0.580586	0.717586	0.473012	0.869283
558	SC35M_PA	+	SC35M_HA	+	668	706	1428	1466	103.312	0.700578	0.29708	2.35821	0.0183632	0.384753
559	SC35M_PA	+	SC35M_HA	+	915	953	514	552	4028.87	6.70132	0.545042	12.2951	9.62912e-35	8.47362e-32
560	SC35M_PA	+	SC35M_HA	+	814	852	1090	1128	229.318	0.715835	0.253612	2.82256	0.00476423	0.171123
561	SC35M_PA	+	SC35M_HA	+	883	921	1296	1334	152.221	0.0408617	0.215435	0.18967	0.849567	0.964356
562	SC35M_PA	+	SC35M_HA	+	832	870	1417	1455	83.3644	0.0697794	0.336113	0.207607	0.835536	0.961351
563	SC35M_PA	+	SC35M_HA	+	872	910	1606	1644	179.139	-0.195727	0.238721	-0.8199	0.412273	0.862223
564	SC35M_PA	+	SC35M_HA	+	1530	1568	245	283	2343.09	4.52023	0.516878	8.74526	2.22502e-18	4.35115e-16
565	SC35M_PA	+	SC35M_HA	+	1365	1403	442	480	81.9896	0.573038	0.284066	2.01727	0.0436675	0.537446
566	SC35M_PA	+	SC35M_HA	+	1542	1580	515	553	181.642	-0.786699	0.224034	-3.51152	0.000445557	0.0217828
567	SC35M_PA	+	SC35M_HA	+	1644	1682	776	814	142.856	-0.557089	0.24297	-2.29283	0.0218576	0.412515
568	SC35M_PA	+	SC35M_HA	+	1522	1560	964	1002	113.599	-0.193641	0.247921	-0.781058	0.434768	0.869283
569	SC35M_PA	+	SC35M_HA	+	1361	1399	1137	1175	83.6302	0.263491	0.323933	0.813413	0.415981	0.863047
570	SC35M_PA	+	SC35M_HA	+	1335	1373	1623	1661	372.486	0.299982	0.298582	1.00469	0.315046	0.827583
571	SC35M_PA	+	SC35M_HA	+	1770	1808	124	162	124.597	0.619439	0.326462	1.89743	0.0577715	0.573523
572	SC35M_PA	+	SC35M_HA	+	2010	2048	444	482	150.468	0.944929	0.258347	3.65759	0.000254595	0.0135784
573	SC35M_PA	+	SC35M_HA	+	2132	2170	378	416	181.842	0.537544	0.323558	1.66135	0.0966425	0.679247
574	SC35M_PA	+	SC35M_HA	+	1970	2008	862	900	203.56	-0.22766	0.354308	-0.642549	0.520517	0.886029
575	SC35M_PA	+	SC35M_HA	+	1863	1901	972	1010	75.4126	0.184284	0.314218	0.586486	0.557549	0.896152
576	SC35M_PA	+	SC35M_HA	+	2000	2038	975	1013	140.746	0.217795	0.318742	0.683295	0.49442	0.8742
577	SC35M_PA	+	SC35M_HA	+	1671	1709	1125	1163	75.8701	0.385159	0.322536	1.19416	0.232417	0.795246
578	SC35M_PA	+	SC35M_HA	+	1590	1628	1352	1390	88.9303	0.156339	0.284968	0.548621	0.583266	0.908198
579	SC35M_PA	+	SC35M_HA	+	2010	2048	1124	1162	196.754	0.547395	0.251338	2.17792	0.0294118	0.47059
580	SC35M_PA	+	SC35M_HA	+	2132	2170	1121	1159	138.47	0.708831	0.298947	2.37109	0.0177355	0.376293
581	SC35M_PA	+	SC35M_HA	+	1771	1809	1428	1466	55.6766	0.351491	0.321377	1.0937	0.274085	0.818279
582	SC35M_PA	+	SC35M_HA	+	1963	2001	1477	1515	104.318	0.292382	0.259218	1.12794	0.259345	0.815629
583	SC35M_PA	+	SC35M_HA	+	1854	1892	1618	1656	78.9969	0.149021	0.289708	0.514384	0.606983	0.911606
584	SC35M_PA	+	SC35M_HA	+	1479	1517	1632	1670	88.4535	0.141547	0.276018	0.512817	0.60808	0.911606
585	SC35M_PA	+	SC35M_HA	+	1606	1644	88	126	169.468	0.384659	0.283024	1.35911	0.174113	0.76602
586	SC35M_PA	+	SC35M_HA	+	1716	1754	332	370	103.605	-0.166351	0.274971	-0.604978	0.545194	0.889907
587	SC35M_PA	+	SC35M_HA	+	2133	2171	119	157	120.186	0.247839	0.285636	0.867674	0.385573	0.857931
588	SC35M_PA	+	SC35M_HA	+	2087	2125	234	272	97.876	0.733211	0.29522	2.48361	0.0130058	0.313792
589	SC35M_PA	+	SC35M_HA	+	2077	2115	516	554	87.3972	0.664535	0.290302	2.28911	0.0220729	0.412515
590	SC35M_PA	+	SC35M_HA	+	332	370	680	718	42.5832	0.534835	0.374512	1.42808	0.153268	0.76602
591	SC35M_PA	+	SC35M_HA	+	875	913	971	1009	105.595	-0.0585396	0.220538	-0.26544	0.79067	0.961351
592	SC35M_PA	+	SC35M_HA	+	1368	1406	73	111	78.1398	0.246859	0.299436	0.824413	0.409705	0.861119
593	SC35M_PA	+	SC35M_HA	+	1963	2001	1477	1515	104.318	0.292382	0.259218	1.12794	0.259345	0.815629
594	SC35M_PA	+	SC35M_HA	+	201	239	612	650	364.139	0.329871	0.322332	1.02339	0.306125	0.819419
595	SC35M_PA	+	SC35M_HA	+	194	232	664	702	205.62	0.328232	0.330823	0.992166	0.321117	0.827612
596	SC35M_PA	+	SC35M_HA	+	298	336	273	311	453.178	2.63881	0.404197	6.52852	6.64246e-11	7.3067e-09
597	SC35M_PA	+	SC35M_HA	+	822	860	491	529	915.658	3.57888	0.483555	7.40118	1.34977e-13	1.97966e-11
598	SC35M_PA	+	SC35M_HA	+	832	870	870	908	100.028	-0.216806	0.248786	-0.871453	0.383507	0.857931
599	SC35M_PA	+	SC35M_HA	+	1008	1046	1020	1058	47.4115	-0.28492	0.3444	-0.827293	0.408071	0.861119
600	SC35M_PA	+	SC35M_HA	+	1335	1373	505	543	67.8444	-0.682828	0.310533	-2.19889	0.0278859	0.458684
601	SC35M_PA	+	SC35M_HA	+	1451	1489	441	479	89.8692	-0.17903	0.361682	-0.494994	0.620605	0.914625
602	SC35M_PA	+	SC35M_HA	+	1950	1988	490	528	147.877	0.613936	0.283212	2.16776	0.0301768	0.472452
603	SC35M_PA	+	SC35M_HA	+	2075	2113	859	897	98.893	-0.684209	0.318498	-2.14823	0.0316951	0.473179
604	SC35M_PA	+	SC35M_HA	+	2013	2051	1239	1277	71.3263	0.0448945	0.29495	0.152211	0.879021	0.973669
605	SC35M_PA	+	SC35M_HA	+	1950	1988	1347	1385	72.4478	-0.144591	0.280614	-0.515268	0.606366	0.911606
606	SC35M_PA	+	SC35M_HA	+	2123	2161	1419	1457	57.947	-0.233696	0.326744	-0.715227	0.474469	0.869283
607	SC35M_PA	+	SC35M_HA	+	1601	1639	870	908	118.149	-0.278519	0.248319	-1.12162	0.262025	0.815629
608	SC35M_PA	+	SC35M_HA	+	1533	1571	824	862	67.1502	-0.229041	0.318283	-0.719615	0.471762	0.869283
609	SC35M_PA	+	SC35M_HA	+	674	712	374	412	76.7921	0.71777	0.295503	2.42897	0.0151417	0.343696
610	SC35M_PA	+	SC35M_HA	+	2179	2217	636	674	69.6702	1.28008	0.47842	2.67565	0.00745847	0.23915
611	SC35M_PA	+	SC35M_HA	+	962	1000	1626	1664	86.2932	0.468706	0.279151	1.67904	0.0931442	0.673054
612	SC35M_PA	+	SC35M_HA	+	1565	1603	251	289	1858.07	3.52981	0.486479	7.25583	3.99194e-13	5.40447e-11
613	SC35M_PA	+	SC35M_HA	+	1593	1631	324	362	274.506	0.595797	0.278525	2.13911	0.0324265	0.473179
614	SC35M_PA	+	SC35M_M	+	258	296	48	86	340.768	0.821599	0.410095	2.00343	0.0451308	0.538513
615	SC35M_PA	+	SC35M_M	+	342	380	44	82	228.329	0.923029	0.664542	1.38897	0.164842	0.76602
616	SC35M_PA	+	SC35M_M	+	381	419	155	193	77.6704	0.0300953	0.33368	0.0901922	0.928134	0.982484
617	SC35M_PA	+	SC35M_M	+	158	196	278	316	100.151	0.693698	0.410655	1.68925	0.0911721	0.673054
618	SC35M_PA	+	SC35M_M	+	131	169	446	484	128.135	-0.433052	0.236167	-1.83367	0.0667034	0.612502
619	SC35M_PA	+	SC35M_M	+	265	303	562	600	104.308	0.0825719	0.28395	0.290798	0.771206	0.961351
620	SC35M_PA	+	SC35M_M	+	216	254	845	883	222.371	-0.0234581	0.26593	-0.0882119	0.929708	0.982484
621	SC35M_PA	+	SC35M_M	+	545	583	161	199	103.537	0.411571	0.274562	1.49901	0.133871	0.749974
622	SC35M_PA	+	SC35M_M	+	645	683	393	431	102.81	-0.145789	0.350778	-0.415617	0.67769	0.935919
623	SC35M_PA	+	SC35M_M	+	664	702	584	622	96.2855	0.275087	0.261137	1.05342	0.292148	0.819419
624	SC35M_PA	+	SC35M_M	+	609	647	843	881	322.72	0.765535	0.362782	2.11018	0.0348428	0.494543
625	SC35M_PA	+	SC35M_M	+	906	944	121	159	342.415	1.1319	0.473716	2.3894	0.016876	0.371271
626	SC35M_PA	+	SC35M_M	+	881	919	411	449	268.314	-0.430452	0.290194	-1.48332	0.137989	0.753399
627	SC35M_PA	+	SC35M_M	+	834	872	539	577	508.314	-0.325705	0.378855	-0.85971	0.389949	0.85838
628	SC35M_PA	+	SC35M_M	+	1122	1160	208	246	200.356	-0.153587	0.405088	-0.379145	0.70458	0.948202
629	SC35M_PA	+	SC35M_M	+	1167	1205	476	514	185.099	-0.171815	0.240323	-0.714933	0.474651	0.869283
630	SC35M_PA	+	SC35M_M	+	1064	1102	827	865	59.9373	0.227842	0.366143	0.622275	0.533761	0.887082
631	SC35M_PA	+	SC35M_M	+	1490	1528	53	91	249.938	0.155582	0.31327	0.496639	0.619444	0.914615
632	SC35M_PA	+	SC35M_M	+	1365	1403	233	271	262.834	0.227749	0.272922	0.834485	0.404008	0.85838
633	SC35M_PA	+	SC35M_M	+	1584	1622	184	222	313.964	0.38924	0.363172	1.07178	0.283819	0.819419
634	SC35M_PA	+	SC35M_M	+	1587	1625	322	360	470.641	0.435254	0.420291	1.0356	0.300388	0.819419
635	SC35M_PA	+	SC35M_M	+	1471	1509	381	419	202.6	-0.280813	0.253063	-1.10965	0.267148	0.818279
636	SC35M_PA	+	SC35M_M	+	1693	1731	395	433	1010.68	-0.583312	0.391621	-1.48948	0.136361	0.75171
637	SC35M_PA	+	SC35M_M	+	1431	1469	595	633	597.408	-0.268199	0.369907	-0.725045	0.468425	0.869283
638	SC35M_PA	+	SC35M_M	+	1471	1509	799	837	448.56	-0.0308346	0.297632	-0.103599	0.917487	0.979841
639	SC35M_PA	+	SC35M_M	+	1676	1714	796	834	186.489	-0.327108	0.241457	-1.35473	0.175505	0.76602
640	SC35M_PA	+	SC35M_M	+	2139	2177	463	501	108.357	-0.341827	0.282249	-1.21108	0.225863	0.788729
641	SC35M_PA	+	SC35M_M	+	2006	2044	601	639	121.233	-0.373578	0.309721	-1.20618	0.22775	0.790611
642	SC35M_PA	+	SC35M_M	+	2132	2170	611	649	135.44	0.444774	0.378464	1.17521	0.239912	0.795246
643	SC35M_PA	+	SC35M_M	+	2014	2052	902	940	84.5468	-0.125955	0.326488	-0.385789	0.699653	0.944925
644	SC35M_PA	+	SC35M_M	+	2124	2162	888	926	79.5325	0.281012	0.335113	0.838561	0.401716	0.85838
645	SC35M_PA	+	SC35M_M	+	115	153	234	272	77.5435	0.448864	0.315655	1.42201	0.155023	0.76602
646	SC35M_PA	+	SC35M_M	+	218	256	623	661	100.163	-0.211212	0.278218	-0.75916	0.447757	0.869283
647	SC35M_PA	+	SC35M_M	+	477	515	681	719	51.8284	0.406523	0.384761	1.05656	0.290713	0.819419
648	SC35M_PA	+	SC35M_M	+	534	572	444	482	88.8499	-0.409637	0.26888	-1.52349	0.127635	0.748955
649	SC35M_PA	+	SC35M_M	+	1869	1907	395	433	71.2484	0.13505	0.253016	0.533759	0.593508	0.908844
650	SC35M_PA	+	SC35M_M	+	2003	2041	535	573	119.676	-0.480276	0.30176	-1.59159	0.111478	0.723987
651	SC35M_PA	+	SC35M_M	+	1406	1444	797	835	276.068	-0.260956	0.295964	-0.881714	0.377932	0.857931
652	SC35M_PA	+	SC35M_M	+	2080	2118	68	106	380.114	-0.61823	0.342253	-1.80635	0.0708632	0.633092
653	SC35M_PA	+	SC35M_M	+	2083	2121	103	141	332.668	-0.599656	0.307835	-1.94798	0.0514178	0.562083
654	SC35M_PA	+	SC35M_M	+	111	149	756	794	2984.72	-0.251136	0.580327	-0.432749	0.665197	0.930161
655	SC35M_PA	+	SC35M_M	+	44	82	832	870	636.59	-0.0220653	0.496627	-0.0444303	0.964561	0.994944
656	SC35M_PA	+	SC35M_M	+	203	241	50	88	205.779	0.541902	0.328037	1.65195	0.098544	0.680101
657	SC35M_PA	+	SC35M_M	+	287	325	48	86	336.93	0.779505	0.427283	1.82433	0.0681027	0.618526
658	SC35M_PA	+	SC35M_M	+	606	644	53	91	64.8942	0.200768	0.281778	0.712505	0.476152	0.869283
659	SC35M_PA	+	SC35M_M	+	919	957	48	86	192.666	0.63156	0.353023	1.78901	0.0736135	0.648488
660	SC35M_PA	+	SC35M_M	+	970	1008	195	233	61.4806	1.29393	0.456274	2.83585	0.00457032	0.167578
661	SC35M_PA	+	SC35M_M	+	1038	1076	202	240	60.3322	0.638683	0.377982	1.68972	0.091082	0.673054
662	SC35M_PA	+	SC35M_M	+	679	717	735	773	93.9473	0.0754943	0.30024	0.251446	0.801469	0.961351
663	SC35M_PA	+	SC35M_M	+	663	701	914	952	61.6203	0.729023	0.35624	2.04644	0.0407131	0.519429
664	SC35M_PA	+	SC35M_M	+	1207	1245	466	504	108.917	-0.286928	0.26356	-1.08866	0.276302	0.818279
665	SC35M_PA	+	SC35M_M	+	2014	2052	53	91	233.7	-0.190718	0.403248	-0.472955	0.636245	0.92042
666	SC35M_PA	+	SC35M_M	+	1871	1909	310	348	32.2068	0.864291	0.412384	2.09584	0.0360965	0.500235
667	SC35M_PA	+	SC35M_M	+	1653	1691	717	755	128.989	-0.378914	0.216226	-1.7524	0.0797056	0.664843
668	SC35M_PA	+	SC35M_M	+	1684	1722	725	763	131.805	-0.401377	0.215717	-1.86066	0.0627916	0.597369
669	SC35M_PA	+	SC35M_M	+	1696	1734	322	360	261.103	-0.0520255	0.291949	-0.178201	0.858565	0.96514
670	SC35M_PA	+	SC35M_NA	+	266	304	54	92	384.504	-0.228771	0.3461	-0.660996	0.508615	0.880199
671	SC35M_PA	+	SC35M_NA	+	201	239	175	213	87.2786	0.563953	0.341174	1.65297	0.0983361	0.680101
672	SC35M_PA	+	SC35M_NA	+	41	79	421	459	210.342	0.302948	0.292702	1.035	0.300667	0.819419
673	SC35M_PA	+	SC35M_NA	+	162	200	452	490	171.309	0.00196035	0.259335	0.00755915	0.993969	0.99909
674	SC35M_PA	+	SC35M_NA	+	248	286	476	514	129.52	0.343648	0.320678	1.07163	0.283887	0.819419
675	SC35M_PA	+	SC35M_NA	+	378	416	493	531	82.0053	0.00486595	0.307718	0.015813	0.987384	0.998659
676	SC35M_PA	+	SC35M_NA	+	485	523	514	552	115.955	0.171675	0.267687	0.641327	0.52131	0.886029
677	SC35M_PA	+	SC35M_NA	+	268	306	825	863	302.311	0.438648	0.325416	1.34796	0.177671	0.76602
678	SC35M_PA	+	SC35M_NA	+	165	203	925	963	106.586	-0.283444	0.276293	-1.02588	0.304948	0.819419
679	SC35M_PA	+	SC35M_NA	+	24	62	1098	1136	143.87	0.285643	0.361473	0.790221	0.429398	0.869283
680	SC35M_PA	+	SC35M_NA	+	266	304	979	1017	137.094	-0.0760355	0.283911	-0.267814	0.788842	0.961351
681	SC35M_PA	+	SC35M_NA	+	325	363	1044	1082	136.545	-0.277374	0.279007	-0.994149	0.32015	0.827612
682	SC35M_PA	+	SC35M_NA	+	459	497	906	944	91.1803	-0.0803352	0.299309	-0.268402	0.78839	0.961351
683	SC35M_PA	+	SC35M_NA	+	589	627	37	75	63.2534	0.540713	0.359421	1.5044	0.132478	0.749717
684	SC35M_PA	+	SC35M_NA	+	810	848	95	133	66.9309	0.433605	0.305401	1.41979	0.155669	0.76602
685	SC35M_PA	+	SC35M_NA	+	971	1009	311	349	63.4501	0.414961	0.379924	1.09222	0.274735	0.818279
686	SC35M_PA	+	SC35M_NA	+	829	867	497	535	1565.73	-0.760826	0.563144	-1.35103	0.176685	0.76602
687	SC35M_PA	+	SC35M_NA	+	662	700	996	1034	96.7713	0.350155	0.254975	1.37329	0.169661	0.76602
688	SC35M_PA	+	SC35M_NA	+	883	921	967	1005	468.739	-0.130513	0.357121	-0.365459	0.714769	0.95218
689	SC35M_PA	+	SC35M_NA	+	837	875	1180	1218	148.893	0.163665	0.224365	0.729458	0.465721	0.869283
690	SC35M_PA	+	SC35M_NA	+	568	606	1323	1361	78.5422	0.288042	0.315836	0.912	0.361769	0.857931
691	SC35M_PA	+	SC35M_NA	+	656	694	1327	1365	174.223	0.519688	0.361382	1.43806	0.150417	0.76602
692	SC35M_PA	+	SC35M_NA	+	1134	1172	91	129	64.6491	0.289498	0.313541	0.923318	0.355842	0.857931
693	SC35M_PA	+	SC35M_NA	+	1471	1509	66	104	75.0319	0.276969	0.283448	0.977142	0.328499	0.832822
694	SC35M_PA	+	SC35M_NA	+	1467	1505	159	197	130.716	0.509122	0.334423	1.52239	0.127912	0.748955
695	SC35M_PA	+	SC35M_NA	+	1161	1199	524	562	73.6142	-0.327353	0.281694	-1.16209	0.2452	0.795246
696	SC35M_PA	+	SC35M_NA	+	1381	1419	531	569	325.884	0.26366	0.388758	0.678211	0.497638	0.8742
697	SC35M_PA	+	SC35M_NA	+	1478	1516	542	580	898.224	0.0161581	0.3632	0.0444882	0.964515	0.994944
698	SC35M_PA	+	SC35M_NA	+	1595	1633	740	778	183.845	-0.0881898	0.318331	-0.277038	0.781751	0.961351
699	SC35M_PA	+	SC35M_NA	+	1472	1510	979	1017	179.536	0.0270604	0.247665	0.109262	0.912994	0.979191
700	SC35M_PA	+	SC35M_NA	+	1450	1488	1178	1216	190.757	0.313243	0.271933	1.15191	0.249358	0.797268
701	SC35M_PA	+	SC35M_NA	+	1428	1466	1308	1346	222.172	-0.136094	0.266325	-0.511008	0.609345	0.911606
702	SC35M_PA	+	SC35M_NA	+	1653	1691	979	1017	229.692	-0.215332	0.248699	-0.865834	0.386581	0.857986
703	SC35M_PA	+	SC35M_NA	+	1771	1809	965	1003	92.823	-0.245185	0.649461	-0.377521	0.705787	0.948371
704	SC35M_PA	+	SC35M_NA	+	2112	2150	159	197	68.4367	0.309746	0.303685	1.01996	0.307748	0.819419
705	SC35M_PA	+	SC35M_NA	+	1889	1927	485	523	123.319	-0.143019	0.290161	-0.492894	0.622088	0.914625
706	SC35M_PA	+	SC35M_NA	+	1902	1940	709	747	70.8924	0.273386	0.325215	0.840632	0.400554	0.85838
707	SC35M_PA	+	SC35M_NA	+	2099	2137	746	784	175.303	0.413278	0.34161	1.2098	0.226357	0.788842
708	SC35M_PA	+	SC35M_NA	+	2168	2206	737	775	122.056	0.150212	0.336402	0.446527	0.655217	0.92528
709	SC35M_PA	+	SC35M_NA	+	2091	2129	825	863	146.686	0.20812	0.220008	0.945965	0.344166	0.85162
710	SC35M_PA	+	SC35M_NA	+	2101	2139	958	996	128.344	-0.167798	0.244097	-0.687421	0.491817	0.8742
711	SC35M_PA	+	SC35M_NA	+	2134	2172	1306	1344	176.224	0.162038	0.342309	0.473367	0.635951	0.92042
712	SC35M_PA	+	SC35M_NA	+	2040	2078	1358	1396	125.439	-0.108701	0.244555	-0.444485	0.656692	0.92528
713	SC35M_PA	+	SC35M_NA	+	472	510	54	92	54.9263	0.0778964	0.31852	0.244558	0.806799	0.961351
714	SC35M_PA	+	SC35M_NA	+	273	311	206	244	94.4269	0.51752	0.360138	1.437	0.150717	0.76602
715	SC35M_PA	+	SC35M_NA	+	890	928	1057	1095	218.659	-0.0960006	0.24498	-0.391871	0.695154	0.943553
716	SC35M_PA	+	SC35M_NA	+	1615	1653	481	519	212.929	-0.0311287	0.401053	-0.0776175	0.938132	0.983977
717	SC35M_PA	+	SC35M_NA	+	1590	1628	582	620	191.148	-0.156704	0.248138	-0.63152	0.527701	0.886596
718	SC35M_PA	+	SC35M_NA	+	1607	1645	866	904	182.221	-0.225098	0.226302	-0.994679	0.319892	0.827612
719	SC35M_PA	+	SC35M_NA	+	1348	1386	1092	1130	130.108	-0.207561	0.24774	-0.837817	0.402133	0.85838
720	SC35M_PA	+	SC35M_NA	+	1520	1558	1379	1417	110.091	0.445963	0.329375	1.35397	0.175746	0.76602
721	SC35M_PA	+	SC35M_NA	+	1652	1690	1261	1299	168.565	-0.0717779	0.290992	-0.246667	0.805166	0.961351
722	SC35M_PA	+	SC35M_NA	+	2094	2132	432	470	672.413	-0.0810633	0.35481	-0.22847	0.819281	0.961351
723	SC35M_PA	+	SC35M_NA	+	2055	2093	497	535	533.307	-0.167884	0.334823	-0.501412	0.616081	0.912737
724	SC35M_PA	+	SC35M_NA	+	660	698	497	535	87.9669	-0.538377	0.325019	-1.65645	0.0976316	0.679247
725	SC35M_PA	+	SC35M_NA	+	1601	1639	1153	1191	199.971	0.163849	0.290777	0.563487	0.573103	0.904979
726	SC35M_PA	+	SC35M_NA	+	293	331	48	86	312.539	-0.009833	0.362063	-0.0271583	0.978333	0.998659
727	SC35M_PA	+	SC35M_NA	+	818	856	431	469	925.364	-0.811939	0.575982	-1.40966	0.15864	0.76602
728	SC35M_PA	+	SC35M_NA	+	1466	1504	465	503	427.853	-0.0355496	0.27991	-0.127004	0.898937	0.976803
729	SC35M_PA	+	SC35M_NA	+	1390	1428	1107	1145	124.395	0.0204272	0.248052	0.0823505	0.934368	0.982543
730	SC35M_PA	+	SC35M_NA	+	1601	1639	1156	1194	195.616	0.190687	0.28214	0.67586	0.49913	0.8742
731	SC35M_PA	+	SC35M_NA	+	2177	2215	424	462	178.583	0.493217	0.3497	1.4104	0.158422	0.76602
732	SC35M_PA	+	SC35M_NA	+	2121	2159	54	92	40.5352	0.13977	0.43478	0.321473	0.747852	0.957537
733	SC35M_PA	+	SC35M_NA	+	1593	1631	938	976	207.301	-0.381719	0.240967	-1.58411	0.113169	0.726925
734	SC35M_PA	+	SC35M_NP	+	203	241	173	211	231.615	0.0211163	0.287082	0.073555	0.941364	0.984859
735	SC35M_PA	+	SC35M_NP	+	131	169	488	526	133.578	-0.696715	0.297422	-2.34252	0.0191542	0.392368
736	SC35M_PA	+	SC35M_NP	+	78	116	540	578	85.7457	-0.235258	0.338003	-0.696024	0.486414	0.872669
737	SC35M_PA	+	SC35M_NP	+	292	330	473	511	220.003	-0.454926	0.267848	-1.69845	0.0894234	0.673054
738	SC35M_PA	+	SC35M_NP	+	232	270	647	685	76.487	0.108002	0.37389	0.288859	0.772689	0.961351
739	SC35M_PA	+	SC35M_NP	+	123	161	685	723	78.2639	0.39164	0.385676	1.01546	0.309885	0.82283
740	SC35M_PA	+	SC35M_NP	+	264	302	881	919	160.62	-0.0448792	0.379765	-0.118176	0.905928	0.977326
741	SC35M_PA	+	SC35M_NP	+	57	95	944	982	77.3807	0.0649823	0.282043	0.230398	0.817782	0.961351
742	SC35M_PA	+	SC35M_NP	+	167	205	1371	1409	136.923	0.121312	0.298863	0.405911	0.684808	0.941044
743	SC35M_PA	+	SC35M_NP	+	664	702	125	163	659.518	0.117079	0.447033	0.261902	0.793397	0.961351
744	SC35M_PA	+	SC35M_NP	+	530	568	488	526	155.524	-0.250334	0.297418	-0.841689	0.399962	0.85838
745	SC35M_PA	+	SC35M_NP	+	483	521	881	919	305.249	0.0864974	0.320401	0.269966	0.787186	0.961351
746	SC35M_PA	+	SC35M_NP	+	518	556	935	973	308.383	0.351378	0.333103	1.05486	0.291488	0.819419
747	SC35M_PA	+	SC35M_NP	+	663	701	645	683	140.097	0.464093	0.308326	1.5052	0.132273	0.749717
748	SC35M_PA	+	SC35M_NP	+	589	627	1428	1466	152.808	0.888522	0.355024	2.50271	0.0123247	0.305514
749	SC35M_PA	+	SC35M_NP	+	865	903	109	147	381.758	-0.230868	0.284247	-0.812208	0.416672	0.863047
750	SC35M_PA	+	SC35M_NP	+	840	878	305	343	1129.58	-0.435634	0.509859	-0.85442	0.392872	0.85838
751	SC35M_PA	+	SC35M_NP	+	782	820	540	578	839.865	0.071109	0.410721	0.173132	0.862548	0.968166
752	SC35M_PA	+	SC35M_NP	+	917	955	450	488	425.324	-0.344098	0.31248	-1.10118	0.270817	0.818279
753	SC35M_PA	+	SC35M_NP	+	828	866	639	677	310.797	0.0563125	0.234514	0.240124	0.810234	0.961351
754	SC35M_PA	+	SC35M_NP	+	917	955	703	741	130.069	0.326519	0.294625	1.10826	0.267752	0.818279
755	SC35M_PA	+	SC35M_NP	+	838	876	840	878	256.295	-0.338477	0.385079	-0.87898	0.379412	0.857931
756	SC35M_PA	+	SC35M_NP	+	883	921	840	878	223.006	-0.506645	0.331131	-1.53004	0.126006	0.748955
757	SC35M_PA	+	SC35M_NP	+	852	890	1131	1169	318.994	-0.468706	0.338086	-1.38635	0.165639	0.76602
758	SC35M_PA	+	SC35M_NP	+	855	893	1227	1265	287.872	-0.0399176	0.286371	-0.139391	0.889141	0.975838
759	SC35M_PA	+	SC35M_NP	+	805	843	1415	1453	179.469	-0.127321	0.341484	-0.372847	0.709262	0.94902
760	SC35M_PA	+	SC35M_NP	+	1136	1174	527	565	184.647	-0.318127	0.245315	-1.29681	0.194698	0.76602
761	SC35M_PA	+	SC35M_NP	+	1147	1185	1263	1301	182.754	-0.0732305	0.336862	-0.21739	0.827904	0.961351
762	SC35M_PA	+	SC35M_NP	+	1350	1388	484	522	222.035	-0.512403	0.337947	-1.51622	0.129463	0.749717
763	SC35M_PA	+	SC35M_NP	+	1332	1370	854	892	223.338	0.257703	0.423472	0.608547	0.542825	0.889685
764	SC35M_PA	+	SC35M_NP	+	1355	1393	1249	1287	136.532	-0.0270046	0.25213	-0.107106	0.914705	0.979191
765	SC35M_PA	+	SC35M_NP	+	1694	1732	155	193	123.236	-0.146695	0.28261	-0.519071	0.603711	0.911606
766	SC35M_PA	+	SC35M_NP	+	1525	1563	483	521	328.467	-0.45083	0.282182	-1.59765	0.11012	0.717818
767	SC35M_PA	+	SC35M_NP	+	1615	1653	488	526	640.872	-0.415572	0.356932	-1.16429	0.244307	0.795246
768	SC35M_PA	+	SC35M_NP	+	1694	1732	480	518	495.181	-0.278586	0.33814	-0.823876	0.41001	0.861119
769	SC35M_PA	+	SC35M_NP	+	1590	1628	753	791	267.476	-0.140234	0.271674	-0.516184	0.605726	0.911606
770	SC35M_PA	+	SC35M_NP	+	1476	1514	852	890	418.62	0.188891	0.31857	0.592934	0.553225	0.892463
771	SC35M_PA	+	SC35M_NP	+	1596	1634	836	874	471.746	-0.0205916	0.404308	-0.0509305	0.959381	0.993241
772	SC35M_PA	+	SC35M_NP	+	1536	1574	1281	1319	1210.76	-0.276642	0.514182	-0.538024	0.59056	0.908844
773	SC35M_PA	+	SC35M_NP	+	1693	1731	1326	1364	118.266	0.216834	0.280446	0.773175	0.439419	0.869283
774	SC35M_PA	+	SC35M_NP	+	1760	1798	1329	1367	97.5264	0.38177	0.359026	1.06335	0.287624	0.819419
775	SC35M_PA	+	SC35M_NP	+	1970	2008	155	193	176.683	-0.186837	0.259044	-0.721256	0.470752	0.869283
776	SC35M_PA	+	SC35M_NP	+	2145	2183	116	154	106.402	0.517518	0.298431	1.73413	0.0828953	0.673054
777	SC35M_PA	+	SC35M_NP	+	2106	2144	483	521	260.282	-0.057828	0.449891	-0.128538	0.897723	0.976803
778	SC35M_PA	+	SC35M_NP	+	1963	2001	680	718	91.2832	-0.101239	0.343936	-0.294355	0.768486	0.961351
779	SC35M_PA	+	SC35M_NP	+	2121	2159	623	661	463.201	0.289181	0.345046	0.838092	0.401979	0.85838
780	SC35M_PA	+	SC35M_NP	+	1925	1963	852	890	144.285	0.263484	0.373598	0.705259	0.480649	0.869283
781	SC35M_PA	+	SC35M_NP	+	2123	2161	1207	1245	106.99	0.312702	0.327467	0.954913	0.339622	0.84645
782	SC35M_PA	+	SC35M_NP	+	1992	2030	1286	1324	129.562	-0.0691884	0.294209	-0.235168	0.814079	0.961351
783	SC35M_PA	+	SC35M_NP	+	2000	2038	1331	1369	123.838	-0.10379	0.273475	-0.379524	0.704299	0.948202
784	SC35M_PA	+	SC35M_NP	+	2136	2174	215	253	97.2311	0.0194582	0.300885	0.0646698	0.948437	0.988425
785	SC35M_PA	+	SC35M_NP	+	664	702	71	109	487.633	-0.052489	0.433124	-0.121187	0.903543	0.976803
786	SC35M_PA	+	SC35M_NP	+	838	876	1268	1306	301.189	-0.0827505	0.274344	-0.30163	0.762934	0.961351
787	SC35M_PA	+	SC35M_NP	+	1431	1469	1170	1208	83.6	0.0477979	0.289438	0.165141	0.868833	0.970546
788	SC35M_PA	+	SC35M_NP	+	2164	2202	723	761	120.89	1.03502	0.582995	1.77536	0.0758392	0.651108
789	SC35M_PA	+	SC35M_NS	+	58	96	63	101	50.2592	0.0517208	0.320599	0.161326	0.871837	0.970546
790	SC35M_PA	+	SC35M_NS	+	35	73	274	312	146.054	-0.754595	0.313364	-2.40805	0.0160381	0.357305
791	SC35M_PA	+	SC35M_NS	+	45	83	379	417	108.216	0.443658	0.298132	1.48813	0.136717	0.75171
792	SC35M_PA	+	SC35M_NS	+	268	306	349	387	114.416	0.362073	0.270985	1.33614	0.181504	0.76602
793	SC35M_PA	+	SC35M_NS	+	1420	1458	759	797	68.3271	0.0876919	0.336927	0.26027	0.794656	0.961351
794	SC35M_PA	+	SC35M_NS	+	165	203	665	703	48.0276	0.193252	0.400066	0.48305	0.62906	0.918201
795	SC35M_PA	+	SC35M_NS	+	215	253	738	776	45.3272	-0.0504727	0.451859	-0.1117	0.911061	0.979191
796	SC35M_PA	+	SC35M_NS	+	487	525	51	89	66.0095	-0.260219	0.364714	-0.713488	0.475544	0.869283
797	SC35M_PA	+	SC35M_NS	+	384	422	351	389	125.997	0.489957	0.340039	1.44088	0.149618	0.76602
798	SC35M_PA	+	SC35M_NS	+	381	419	651	689	378.165	-0.687012	0.509411	-1.34864	0.177453	0.76602
799	SC35M_PA	+	SC35M_NS	+	533	571	757	795	30.3944	1.03963	0.518191	2.00626	0.0448288	0.538513
800	SC35M_PA	+	SC35M_NS	+	754	792	169	207	54.9476	0.145283	0.312395	0.46506	0.641889	0.922224
801	SC35M_PA	+	SC35M_NS	+	831	869	162	200	81.5801	-0.252672	0.258107	-0.978946	0.327607	0.832822
802	SC35M_PA	+	SC35M_NS	+	886	924	345	383	170.836	0.0476505	0.258688	0.184201	0.853856	0.96514
803	SC35M_PA	+	SC35M_NS	+	673	711	429	467	305.291	-0.364155	0.338763	-1.07495	0.282395	0.819419
804	SC35M_PA	+	SC35M_NS	+	805	843	506	544	321.061	-0.355859	0.348761	-1.02035	0.307561	0.819419
805	SC35M_PA	+	SC35M_NS	+	857	895	507	545	271.94	-0.379645	0.32833	-1.15629	0.247561	0.796359
806	SC35M_PA	+	SC35M_NS	+	668	706	637	675	366.824	-0.628213	0.391198	-1.60587	0.108303	0.712977
807	SC35M_PA	+	SC35M_NS	+	1190	1228	164	202	45.978	-0.0908725	0.32473	-0.27984	0.7796	0.961351
808	SC35M_PA	+	SC35M_NS	+	1173	1211	281	319	84.7923	-0.0332441	0.342423	-0.0970849	0.922659	0.980604
809	SC35M_PA	+	SC35M_NS	+	1344	1382	273	311	158.24	0.498001	0.381043	1.30694	0.191233	0.76602
810	SC35M_PA	+	SC35M_NS	+	1475	1513	265	303	107.745	-0.183076	0.25641	-0.713999	0.475228	0.869283
811	SC35M_PA	+	SC35M_NS	+	1203	1241	421	459	100.902	0.317481	0.309588	1.0255	0.305129	0.819419
812	SC35M_PA	+	SC35M_NS	+	1359	1397	437	475	133.733	-0.138396	0.243414	-0.568562	0.569653	0.904979
813	SC35M_PA	+	SC35M_NS	+	1162	1200	830	868	25.0626	0.543917	0.501023	1.08561	0.27765	0.818533
814	SC35M_PA	+	SC35M_NS	+	1425	1463	685	723	72.3901	0.275116	0.335707	0.81951	0.412495	0.862223
815	SC35M_PA	+	SC35M_NS	+	1476	1514	55	93	49.3405	-0.181048	0.335387	-0.539818	0.589322	0.908844
816	SC35M_PA	+	SC35M_NS	+	1605	1643	185	223	76.0035	-0.711267	0.280705	-2.53386	0.0112814	0.289633
817	SC35M_PA	+	SC35M_NS	+	1590	1628	354	392	219.099	-0.0487786	0.251152	-0.19422	0.846004	0.963732
818	SC35M_PA	+	SC35M_NS	+	1493	1531	506	544	111.522	-0.0814898	0.266021	-0.306329	0.759354	0.960793
819	SC35M_PA	+	SC35M_NS	+	1533	1571	641	679	53.8651	-0.366397	0.326412	-1.1225	0.26165	0.815629
820	SC35M_PA	+	SC35M_NS	+	1835	1873	63	101	85.1583	-0.215852	0.297663	-0.725154	0.468357	0.869283
821	SC35M_PA	+	SC35M_NS	+	1837	1875	100	138	98.1217	-0.107601	0.266148	-0.40429	0.686	0.941044
822	SC35M_PA	+	SC35M_NS	+	1761	1799	142	180	97.0887	0.171271	0.269874	0.634632	0.525668	0.886596
823	SC35M_PA	+	SC35M_NS	+	1799	1837	374	412	56.6937	0.241122	0.333781	0.722395	0.470052	0.869283
824	SC35M_PA	+	SC35M_NS	+	1768	1806	726	764	76.0162	0.513424	0.430251	1.19331	0.232747	0.795246
825	SC35M_PA	+	SC35M_NS	+	2000	2038	176	214	89.4516	-0.474277	0.313803	-1.51138	0.13069	0.749717
826	SC35M_PA	+	SC35M_NS	+	2137	2175	507	545	139.281	0.228788	0.385582	0.593357	0.552942	0.892463
827	SC35M_PA	+	SC35M_NS	+	2006	2044	624	662	110.027	0.129345	0.274681	0.470894	0.637717	0.92042
828	SC35M_PA	+	SC35M_NS	+	2137	2175	721	759	42.9205	0.818967	0.364202	2.24866	0.0245339	0.436158
829	SC35M_PA	+	SC35M_NS	+	1631	1669	446	484	235.508	-0.053853	0.302615	-0.177959	0.858755	0.96514
830	SC35M_PA	+	SC35M_NS	+	2040	2078	351	389	306.112	-0.00176355	0.369582	-0.00477175	0.996193	0.999174
831	SC35M_PA	+	SC35M_NS	+	50	88	505	543	62.4694	-0.344869	0.314031	-1.0982	0.272116	0.818279
832	SC35M_PA	+	SC35M_NS	+	76	114	505	543	66.7315	-0.235295	0.320765	-0.733545	0.463226	0.869283
833	SC35M_PA	+	SC35M_NS	+	1361	1399	499	537	108.591	-0.268832	0.263488	-1.02028	0.307594	0.819419
834	SC35M_PA	+	SC35M_NS	+	150	188	263	301	55.8049	-0.56882	0.336695	-1.68942	0.0911387	0.673054
835	SC35M_PA	+	SC35M_NS	+	1590	1628	322	360	175.378	-0.00207269	0.208933	-0.00992038	0.992085	0.99909
836	SC35M_PA	+	SC35M_NS	+	1993	2031	118	156	88.3639	-0.212902	0.302036	-0.70489	0.480879	0.869283
837	SC35M_PA	+	SC35M_NS	+	2056	2094	275	313	156.448	-0.329633	0.259236	-1.27155	0.203532	0.77911
838	SC35M_PA	+	SC35M_NS	+	230	268	525	563	144.649	0.152916	0.301118	0.507827	0.611575	0.912515
839	SC35M_PA	+	SC35M_NS	+	267	305	508	546	159.546	0.119655	0.26754	0.447242	0.6547	0.92528
840	SC35M_PA	+	SC35M_NS	+	666	704	713	751	117.827	0.425668	0.326668	1.30306	0.192554	0.76602
841	SC35M_PA	+	SC35M_NS	+	2122	2160	353	391	152.176	0.110574	0.24954	0.443112	0.657685	0.92528
842	SC35M_PA	+	SC35M_NS	+	456	494	507	545	102.581	0.176011	0.276855	0.635751	0.524939	0.886596
843	SC35M_PA	+	SC35M_NS	+	760	798	508	546	269.097	-0.0466748	0.28817	-0.16197	0.87133	0.970546
844	SC35M_PB1	+	SC35M_HA	+	74	112	319	357	118.988	0.530254	0.285529	1.85709	0.0632979	0.598947
845	SC35M_PB1	+	SC35M_HA	+	116	154	319	357	110.816	0.699491	0.320619	2.18169	0.0291324	0.470395
846	SC35M_PB1	+	SC35M_HA	+	212	250	368	406	91.0066	0.181964	0.324048	0.561534	0.574434	0.904979
847	SC35M_PB1	+	SC35M_HA	+	76	114	1090	1128	1324.73	0.122155	0.500546	0.244044	0.807197	0.961351
848	SC35M_PB1	+	SC35M_HA	+	208	246	1088	1126	129.444	1.11073	0.293992	3.77808	0.000158041	0.00927173
849	SC35M_PB1	+	SC35M_HA	+	300	338	1084	1122	132.232	0.891623	0.301374	2.95852	0.00309118	0.126523
850	SC35M_PB1	+	SC35M_HA	+	133	171	1328	1366	124.075	0.394356	0.293238	1.34483	0.17868	0.76602
851	SC35M_PB1	+	SC35M_HA	+	130	168	1438	1476	94.8804	0.205679	0.300568	0.684301	0.493785	0.8742
852	SC35M_PB1	+	SC35M_HA	+	507	545	266	304	146.832	-0.850208	0.364972	-2.32952	0.0198318	0.396635
853	SC35M_PB1	+	SC35M_HA	+	456	494	411	449	119.7	0.00877996	0.251966	0.0348458	0.972203	0.998659
854	SC35M_PB1	+	SC35M_HA	+	492	530	517	555	253.084	0.246513	0.276701	0.8909	0.372983	0.857931
855	SC35M_PB1	+	SC35M_HA	+	527	565	741	779	171.473	-0.307262	0.264531	-1.16153	0.245425	0.795246
856	SC35M_PB1	+	SC35M_HA	+	635	673	1617	1655	228.78	1.23378	0.62394	1.9774	0.0479966	0.555418
857	SC35M_PB1	+	SC35M_HA	+	915	953	71	109	89.4315	-0.106762	0.297257	-0.359156	0.719478	0.952328
858	SC35M_PB1	+	SC35M_HA	+	956	994	543	581	90.9065	0.227622	0.289765	0.785539	0.432138	0.869283
859	SC35M_PB1	+	SC35M_HA	+	818	856	831	869	76.9648	-0.35377	0.326777	-1.0826	0.278985	0.819419
860	SC35M_PB1	+	SC35M_HA	+	793	831	964	1002	115.609	0.115623	0.251589	0.459572	0.645824	0.924105
861	SC35M_PB1	+	SC35M_HA	+	731	769	1047	1085	67.2754	0.550152	0.630699	0.872288	0.383051	0.857931
862	SC35M_PB1	+	SC35M_HA	+	920	958	1459	1497	126.984	0.481828	0.285303	1.68883	0.0912515	0.673054
863	SC35M_PB1	+	SC35M_HA	+	1029	1067	1416	1454	79.2728	0.394918	0.38478	1.02635	0.304728	0.819419
864	SC35M_PB1	+	SC35M_HA	+	1069	1107	1625	1663	522.094	0.117501	0.43602	0.269486	0.787556	0.961351
865	SC35M_PB1	+	SC35M_HA	+	1335	1373	123	161	119.075	0.195769	0.237586	0.823989	0.409946	0.861119
866	SC35M_PB1	+	SC35M_HA	+	1526	1564	79	117	77.3839	-0.0628561	0.265496	-0.23675	0.812851	0.961351
867	SC35M_PB1	+	SC35M_HA	+	1382	1420	516	554	143.569	0.573225	0.274857	2.08554	0.0370203	0.505084
868	SC35M_PB1	+	SC35M_HA	+	1553	1591	542	580	88.9253	0.49765	0.304744	1.63301	0.102467	0.701305
869	SC35M_PB1	+	SC35M_HA	+	1375	1413	758	796	578.886	-0.488718	0.376585	-1.29776	0.194369	0.76602
870	SC35M_PB1	+	SC35M_HA	+	1336	1374	1006	1044	146.206	-0.0236762	0.242868	-0.0974858	0.922341	0.980604
871	SC35M_PB1	+	SC35M_HA	+	1335	1373	1065	1103	132.726	0.00412927	0.25281	0.0163335	0.986968	0.998659
872	SC35M_PB1	+	SC35M_HA	+	1518	1556	981	1019	175.404	0.162636	0.381829	0.425941	0.670151	0.934426
873	SC35M_PB1	+	SC35M_HA	+	1493	1531	1239	1277	96.5688	0.199048	0.306356	0.649728	0.515868	0.883198
874	SC35M_PB1	+	SC35M_HA	+	1220	1258	1289	1327	96.3865	-0.315142	0.248567	-1.26784	0.204857	0.77911
875	SC35M_PB1	+	SC35M_HA	+	1491	1529	1357	1395	85.7676	0.209518	0.274729	0.762634	0.445681	0.869283
876	SC35M_PB1	+	SC35M_HA	+	1350	1388	1525	1563	156.598	0.618134	0.31149	1.98444	0.0472066	0.55389
877	SC35M_PB1	+	SC35M_HA	+	1693	1731	248	286	58.8572	1.59128	0.343259	4.6358	3.55561e-06	0.000272081
878	SC35M_PB1	+	SC35M_HA	+	1836	1874	367	405	140.307	-0.144096	0.342179	-0.421113	0.673673	0.935059
879	SC35M_PB1	+	SC35M_HA	+	1886	1924	368	406	103.467	-0.23545	0.291586	-0.807482	0.419389	0.863047
880	SC35M_PB1	+	SC35M_HA	+	1921	1959	606	644	95.7124	0.398715	0.315084	1.26543	0.205718	0.77911
881	SC35M_PB1	+	SC35M_HA	+	1638	1676	1052	1090	62.2589	1.2599	0.357498	3.52421	0.000424748	0.0213587
882	SC35M_PB1	+	SC35M_HA	+	1639	1677	1328	1366	108.499	0.394409	0.314711	1.25324	0.210117	0.783484
883	SC35M_PB1	+	SC35M_HA	+	1655	1693	1418	1456	122.282	0.375966	0.290485	1.29427	0.195572	0.76602
884	SC35M_PB1	+	SC35M_HA	+	2150	2188	84	122	104.038	0.188637	0.251677	0.749519	0.453544	0.869283
885	SC35M_PB1	+	SC35M_HA	+	2002	2040	368	406	129.552	-0.0368069	0.282979	-0.130069	0.896511	0.976803
886	SC35M_PB1	+	SC35M_HA	+	2022	2060	873	911	95.4945	-0.431739	0.269178	-1.60392	0.108732	0.712977
887	SC35M_PB1	+	SC35M_HA	+	2159	2197	968	1006	87.715	-0.108422	0.312699	-0.34673	0.728794	0.953658
888	SC35M_PB1	+	SC35M_HA	+	1999	2037	1087	1125	94.7782	0.429709	0.300589	1.42956	0.152844	0.76602
889	SC35M_PB1	+	SC35M_HA	+	1921	1959	1292	1330	95.2589	-0.0257848	0.257595	-0.100098	0.920266	0.980298
890	SC35M_PB1	+	SC35M_HA	+	2002	2040	1406	1444	97.8065	0.192862	0.263369	0.732288	0.463993	0.869283
891	SC35M_PB1	+	SC35M_HA	+	2106	2144	1416	1454	71.1148	-0.235332	0.31107	-0.756522	0.449336	0.869283
892	SC35M_PB1	+	SC35M_HA	+	2217	2255	1621	1659	139.363	0.0954212	0.265992	0.358737	0.719792	0.952328
893	SC35M_PB1	+	SC35M_HA	+	641	679	904	942	64.4204	0.845104	0.465098	1.81704	0.0692103	0.62148
894	SC35M_PB1	+	SC35M_HA	+	518	556	1147	1185	77.4906	0.52954	0.408623	1.29591	0.195006	0.76602
895	SC35M_PB1	+	SC35M_HA	+	510	548	1330	1368	66.9178	0.385526	0.41205	0.93563	0.349464	0.853404
896	SC35M_PB1	+	SC35M_HA	+	452	490	1468	1506	92.987	0.218103	0.347961	0.626803	0.530788	0.886596
897	SC35M_PB1	+	SC35M_HA	+	581	619	1618	1656	244.602	1.06901	0.440499	2.42682	0.015232	0.343696
898	SC35M_PB1	+	SC35M_HA	+	1542	1580	674	712	65.29	-0.663135	0.319661	-2.07449	0.0380336	0.507115
899	SC35M_PB1	+	SC35M_HA	+	2007	2045	1570	1608	90.8151	0.191622	0.30885	0.620437	0.53497	0.888252
900	SC35M_PB1	+	SC35M_HA	+	1317	1355	807	845	284.394	-0.00725763	0.406486	-0.0178546	0.985755	0.998659
901	SC35M_PB1	+	SC35M_HA	+	519	557	832	870	141.875	-0.292578	0.298072	-0.981569	0.326312	0.832333
902	SC35M_PB1	+	SC35M_HA	+	513	551	920	958	211.35	0.113628	0.347508	0.326979	0.743684	0.956088
903	SC35M_PB1	+	SC35M_HA	+	513	551	1000	1038	313.592	0.327247	0.351852	0.930068	0.352336	0.853806
904	SC35M_PB1	+	SC35M_HA	+	906	944	1606	1644	89.4782	-0.18817	0.249304	-0.754784	0.450379	0.869283
905	SC35M_PB1	+	SC35M_HA	+	1421	1459	441	479	73.6541	-1.36095	0.274449	-4.95883	7.09174e-07	6.24073e-05
906	SC35M_PB1	+	SC35M_HA	+	1353	1391	1594	1632	122.144	0.21154	0.253435	0.834692	0.403891	0.85838
907	SC35M_PB1	+	SC35M_HA	+	2170	2208	221	259	62.9122	-1.33764	0.34976	-3.82444	0.000131072	0.00823881
908	SC35M_PB1	+	SC35M_HA	+	1864	1902	513	551	81.9171	-1.92612	0.372929	-5.16485	2.40636e-07	2.22905e-05
909	SC35M_PB1	+	SC35M_HA	+	586	624	217	255	42.5037	0.488121	1.08019	0.451883	0.651353	0.92528
910	SC35M_PB1	+	SC35M_HA	+	2198	2236	594	632	73.1913	0.313015	0.318649	0.982321	0.325942	0.832333
911	SC35M_PB1	+	SC35M_HA	+	194	232	891	929	63.2445	0.407708	0.299314	1.36214	0.173154	0.76602
912	SC35M_PB1	+	SC35M_HA	+	94	132	1267	1305	53.3362	-0.038481	0.371003	-0.103721	0.91739	0.979841
913	SC35M_PB1	+	SC35M_HA	+	64	102	357	395	88.6648	0.345352	0.282387	1.22297	0.22134	0.788729
914	SC35M_PB1	+	SC35M_HA	+	251	289	348	386	93.5252	0.00124736	0.29542	0.00422232	0.996631	0.999174
915	SC35M_PB1	+	SC35M_HA	+	1426	1464	1614	1652	75.31	0.301706	0.263908	1.14323	0.252944	0.803578
916	SC35M_PB1	+	SC35M_HA	+	2116	2154	1548	1586	35.7889	0.181848	0.402319	0.452	0.651269	0.92528
917	SC35M_PB1	+	SC35M_HA	+	537	575	516	554	305.82	0.662047	0.339494	1.9501	0.0511643	0.562083
918	SC35M_PB1	+	SC35M_HA	+	527	565	1618	1656	242.788	0.4623	0.340526	1.35761	0.174589	0.76602
919	SC35M_PB1	+	SC35M_HA	+	2167	2205	918	956	69.4395	-0.30429	0.378268	-0.804431	0.421148	0.863055
920	SC35M_PB1	+	SC35M_M	+	86	124	60	98	80.9005	0.924023	0.430355	2.14712	0.0317839	0.473179
921	SC35M_PB1	+	SC35M_M	+	135	173	210	248	278.107	-0.286361	0.295388	-0.969438	0.332326	0.836759
922	SC35M_PB1	+	SC35M_M	+	201	239	337	375	62.3218	-0.00501119	0.270938	-0.0184957	0.985243	0.998659
923	SC35M_PB1	+	SC35M_M	+	72	110	421	459	299.632	-0.250002	0.40735	-0.613728	0.539395	0.889014
924	SC35M_PB1	+	SC35M_M	+	92	130	646	684	941.656	-0.652298	0.49358	-1.32156	0.186314	0.76602
925	SC35M_PB1	+	SC35M_M	+	201	239	652	690	345.942	-0.332729	0.368939	-0.901856	0.367134	0.857931
926	SC35M_PB1	+	SC35M_M	+	510	548	64	102	240.442	0.109515	0.246501	0.444279	0.656841	0.92528
927	SC35M_PB1	+	SC35M_M	+	587	625	53	91	166.282	0.482884	0.684759	0.705188	0.480693	0.869283
928	SC35M_PB1	+	SC35M_M	+	677	715	204	242	158.613	0.47873	0.323849	1.47825	0.139341	0.753756
929	SC35M_PB1	+	SC35M_M	+	671	709	255	293	149.988	0.598658	0.3154	1.89809	0.0576842	0.573523
930	SC35M_PB1	+	SC35M_M	+	518	556	449	487	184.944	-0.23661	0.350264	-0.67552	0.499345	0.8742
931	SC35M_PB1	+	SC35M_M	+	722	760	774	812	187.951	0.369139	0.257612	1.43293	0.151879	0.76602
932	SC35M_PB1	+	SC35M_M	+	950	988	149	187	74.8069	0.0574855	0.351067	0.163745	0.869932	0.970546
933	SC35M_PB1	+	SC35M_M	+	855	893	386	424	191.211	0.0501404	0.245895	0.20391	0.838424	0.961351
934	SC35M_PB1	+	SC35M_M	+	906	944	600	638	160.167	0.142407	0.30274	0.470392	0.638075	0.92042
935	SC35M_PB1	+	SC35M_M	+	1037	1075	539	577	69.292	-0.214915	0.337334	-0.637099	0.52406	0.886029
936	SC35M_PB1	+	SC35M_M	+	905	943	881	919	179.993	0.147894	0.295438	0.500592	0.616658	0.912737
937	SC35M_PB1	+	SC35M_M	+	1391	1429	54	92	88.6123	0.343	0.313503	1.09409	0.273915	0.818279
938	SC35M_PB1	+	SC35M_M	+	1222	1260	331	369	130.007	0.177568	0.22571	0.786708	0.431453	0.869283
939	SC35M_PB1	+	SC35M_M	+	1265	1303	447	485	200.501	-0.642836	0.288517	-2.22807	0.025876	0.441402
940	SC35M_PB1	+	SC35M_M	+	1415	1453	722	760	154.056	0.24191	0.316398	0.764577	0.444523	0.869283
941	SC35M_PB1	+	SC35M_M	+	1697	1735	65	103	70.283	-0.241909	0.27861	-0.868272	0.385245	0.857931
942	SC35M_PB1	+	SC35M_M	+	1690	1728	119	157	81.3474	-0.0107056	0.282041	-0.0379575	0.969722	0.998076
943	SC35M_PB1	+	SC35M_M	+	1819	1857	274	312	58.068	-0.321029	0.354191	-0.906374	0.364738	0.857931
944	SC35M_PB1	+	SC35M_M	+	1809	1847	470	508	148.54	-0.467501	0.319222	-1.4645	0.143057	0.760667
945	SC35M_PB1	+	SC35M_M	+	1533	1571	681	719	69.0236	-0.0450148	0.275695	-0.163277	0.8703	0.970546
946	SC35M_PB1	+	SC35M_M	+	1569	1607	771	809	76.5931	-0.227442	0.281891	-0.806847	0.419755	0.863047
947	SC35M_PB1	+	SC35M_M	+	1586	1624	820	858	66.8715	-0.360938	0.312412	-1.15533	0.247957	0.796359
948	SC35M_PB1	+	SC35M_M	+	1903	1941	175	213	68.9165	-0.0922588	0.297538	-0.310073	0.756505	0.960641
949	SC35M_PB1	+	SC35M_M	+	2036	2074	196	234	241.9	0.524735	0.403181	1.30149	0.193092	0.76602
950	SC35M_PB1	+	SC35M_M	+	2109	2147	116	154	265.437	-0.35529	0.269406	-1.31879	0.18724	0.76602
951	SC35M_PB1	+	SC35M_M	+	2197	2235	74	112	281.032	-0.96902	0.373183	-2.59664	0.00941416	0.265844
952	SC35M_PB1	+	SC35M_M	+	1992	2030	346	384	161.196	-0.0596973	0.285256	-0.209276	0.834233	0.961351
953	SC35M_PB1	+	SC35M_M	+	2138	2176	485	523	509.156	-1.16769	0.443567	-2.63249	0.00847612	0.244557
954	SC35M_PB1	+	SC35M_M	+	1958	1996	574	612	891.63	-1.05081	0.536326	-1.95927	0.0500813	0.560113
955	SC35M_PB1	+	SC35M_M	+	1854	1892	680	718	79.7654	-0.176337	0.288091	-0.612087	0.54048	0.889014
956	SC35M_PB1	+	SC35M_M	+	2008	2046	773	811	174.435	-0.290038	0.282722	-1.02588	0.304948	0.819419
957	SC35M_PB1	+	SC35M_M	+	2106	2144	914	952	74.6952	0.155978	0.3296	0.473235	0.636046	0.92042
958	SC35M_PB1	+	SC35M_M	+	699	737	453	491	79.103	-0.104584	0.378092	-0.27661	0.782079	0.961351
959	SC35M_PB1	+	SC35M_M	+	917	955	679	717	141.514	0.139686	0.279918	0.499025	0.617762	0.912898
960	SC35M_PB1	+	SC35M_M	+	976	1014	779	817	143.427	-0.15824	0.268393	-0.589582	0.555471	0.893627
961	SC35M_PB1	+	SC35M_M	+	707	745	198	236	149.039	0.425572	0.312448	1.36206	0.17318	0.76602
962	SC35M_PB1	+	SC35M_M	+	932	970	378	416	220.603	-0.0814958	0.277792	-0.29337	0.769239	0.961351
963	SC35M_PB1	+	SC35M_M	+	562	600	782	820	188.385	0.518433	0.411873	1.25872	0.20813	0.779382
964	SC35M_PB1	+	SC35M_M	+	584	622	825	863	186.198	0.772455	0.406565	1.89995	0.0574394	0.573523
965	SC35M_PB1	+	SC35M_M	+	915	953	817	855	205.753	-0.232279	0.279981	-0.829625	0.406751	0.861119
966	SC35M_PB1	+	SC35M_M	+	506	544	790	828	187.344	-0.242019	0.34513	-0.701239	0.483154	0.86948
967	SC35M_PB1	+	SC35M_M	+	94	132	194	232	239.578	-0.350255	0.289086	-1.21159	0.225668	0.788729
968	SC35M_PB1	+	SC35M_M	+	66	104	788	826	84.9215	-0.388277	0.369607	-1.05052	0.293481	0.819419
969	SC35M_PB1	+	SC35M_M	+	560	598	447	485	114.756	-0.0468973	0.566106	-0.0828419	0.933977	0.982543
970	SC35M_PB1	+	SC35M_M	+	144	182	238	276	185.792	-0.188503	0.283637	-0.664592	0.506311	0.877466
971	SC35M_PB1	+	SC35M_M	+	81	119	357	395	182.852	0.041489	0.350512	0.118367	0.905777	0.977326
972	SC35M_PB1	+	SC35M_M	+	201	239	304	342	41.8051	0.190021	0.358846	0.529535	0.596435	0.908844
973	SC35M_PB1	+	SC35M_M	+	274	312	664	702	148.308	-0.328087	0.314831	-1.0421	0.297364	0.819419
974	SC35M_PB1	+	SC35M_M	+	911	949	942	980	96.4447	0.0779328	0.302796	0.257378	0.796887	0.961351
975	SC35M_PB1	+	SC35M_M	+	943	981	322	360	114.745	0.16227	0.272484	0.59552	0.551496	0.892463
976	SC35M_PB1	+	SC35M_M	+	2002	2040	311	349	133.176	0.0765399	0.296876	0.257818	0.796547	0.961351
977	SC35M_PB1	+	SC35M_M	+	1883	1921	311	349	55.2568	0.00435415	0.324947	0.0133995	0.989309	0.998659
978	SC35M_PB1	+	SC35M_M	+	1995	2033	595	633	461.782	-0.65812	0.423167	-1.55522	0.119893	0.736939
979	SC35M_PB1	+	SC35M_M	+	1336	1374	618	656	273.793	0.473983	0.306363	1.54713	0.121833	0.738365
980	SC35M_PB1	+	SC35M_M	+	371	409	385	423	37.16	-0.242508	0.374102	-0.648241	0.516829	0.883983
981	SC35M_PB1	+	SC35M_M	+	434	472	337	375	59.4903	-0.204219	0.32989	-0.619052	0.535882	0.888928
982	SC35M_PB1	+	SC35M_M	+	2036	2074	222	260	234.077	0.660014	0.426464	1.54764	0.121709	0.738365
983	SC35M_PB1	+	SC35M_M	+	1683	1721	437	475	193.333	-0.234704	0.236183	-0.993735	0.320352	0.827612
984	SC35M_PB1	+	SC35M_NA	+	70	108	93	131	144.809	0.383255	0.342736	1.11822	0.263472	0.817832
985	SC35M_PB1	+	SC35M_NA	+	70	108	294	332	245.091	0.487309	0.346867	1.40488	0.160056	0.76602
986	SC35M_PB1	+	SC35M_NA	+	198	236	538	576	197.523	-0.401995	0.23455	-1.7139	0.0865475	0.673054
987	SC35M_PB1	+	SC35M_NA	+	241	279	627	665	66.3144	0.0847432	0.311914	0.271687	0.785863	0.961351
988	SC35M_PB1	+	SC35M_NA	+	130	168	712	750	60.1294	0.0553652	0.299693	0.18474	0.853433	0.96514
989	SC35M_PB1	+	SC35M_NA	+	74	112	841	879	112.076	0.00446654	0.278513	0.0160371	0.987205	0.998659
990	SC35M_PB1	+	SC35M_NA	+	49	87	960	998	75.2515	-0.0209671	0.324935	-0.064527	0.948551	0.988425
991	SC35M_PB1	+	SC35M_NA	+	270	308	891	929	74.1415	-0.214708	0.304264	-0.705663	0.480398	0.869283
992	SC35M_PB1	+	SC35M_NA	+	232	270	964	1002	89.8794	-0.253368	0.31731	-0.798487	0.424588	0.865903
993	SC35M_PB1	+	SC35M_NA	+	190	228	1271	1309	169.823	0.261716	0.352789	0.741847	0.45818	0.869283
994	SC35M_PB1	+	SC35M_NA	+	304	342	1230	1268	57.7049	-0.00235095	0.303596	-0.00774368	0.993821	0.99909
995	SC35M_PB1	+	SC35M_NA	+	376	414	816	854	98.345	0.0567219	0.350603	0.161784	0.871476	0.970546
996	SC35M_PB1	+	SC35M_NA	+	506	544	406	444	209.731	0.0535525	0.246747	0.217034	0.828182	0.961351
997	SC35M_PB1	+	SC35M_NA	+	509	547	60	98	354.577	0.483671	0.329623	1.46734	0.142282	0.758839
998	SC35M_PB1	+	SC35M_NA	+	494	532	499	537	748.727	-0.0539315	0.269009	-0.200482	0.841104	0.961351
999	SC35M_PB1	+	SC35M_NA	+	649	687	499	537	166.81	0.453922	0.403987	1.12361	0.26118	0.815629
1000	SC35M_PB1	+	SC35M_NA	+	576	614	368	406	67.9622	0.745788	0.775079	0.962208	0.335945	0.843457
1001	SC35M_PB1	+	SC35M_NA	+	438	476	818	856	109.06	0.239527	0.281151	0.851952	0.394241	0.85838
1002	SC35M_PB1	+	SC35M_NA	+	518	556	965	1003	592.442	0.0488669	0.336973	0.145017	0.884697	0.974731
1003	SC35M_PB1	+	SC35M_NA	+	654	692	1065	1103	59.6366	0.284625	0.801577	0.355081	0.722529	0.952328
1004	SC35M_PB1	+	SC35M_NA	+	456	494	1302	1340	233.544	0.0449275	0.245197	0.18323	0.854617	0.96514
1005	SC35M_PB1	+	SC35M_NA	+	637	675	1273	1311	99.0707	1.10309	0.787244	1.40121	0.161152	0.76602
1006	SC35M_PB1	+	SC35M_NA	+	527	565	1374	1412	219.38	0.269604	0.305383	0.882837	0.377324	0.857931
1007	SC35M_PB1	+	SC35M_NA	+	933	971	96	134	124.167	0.0650279	0.290969	0.223487	0.823156	0.961351
1008	SC35M_PB1	+	SC35M_NA	+	912	950	371	409	344.294	0.291398	0.323808	0.899909	0.368169	0.857931
1009	SC35M_PB1	+	SC35M_NA	+	968	1006	401	439	291.991	0.0918166	0.273497	0.335713	0.737088	0.954741
1010	SC35M_PB1	+	SC35M_NA	+	814	852	481	519	160.955	-0.235639	0.249281	-0.945274	0.344519	0.85162
1011	SC35M_PB1	+	SC35M_NA	+	962	1000	762	800	410.073	-0.169685	0.380148	-0.446365	0.655334	0.92528
1012	SC35M_PB1	+	SC35M_NA	+	915	953	906	944	205.696	-0.146432	0.251402	-0.582461	0.560256	0.896826
1013	SC35M_PB1	+	SC35M_NA	+	820	858	1030	1068	190.871	-0.135721	0.301026	-0.450859	0.652091	0.92528
1014	SC35M_PB1	+	SC35M_NA	+	818	856	1303	1341	197.061	-0.0021377	0.301326	-0.0070943	0.99434	0.99909
1015	SC35M_PB1	+	SC35M_NA	+	818	856	1343	1381	222.101	-0.0570863	0.317687	-0.179693	0.857393	0.96514
1016	SC35M_PB1	+	SC35M_NA	+	1592	1630	207	245	45.3576	0.271314	0.363687	0.74601	0.455661	0.869283
1017	SC35M_PB1	+	SC35M_NA	+	1492	1530	270	308	37.9762	0.350457	0.466561	0.75115	0.452562	0.869283
1018	SC35M_PB1	+	SC35M_NA	+	1337	1375	289	327	52.7663	-0.00270963	0.396597	-0.00683221	0.994549	0.99909
1019	SC35M_PB1	+	SC35M_NA	+	1263	1301	481	519	237.005	-0.27168	0.273161	-0.99458	0.31994	0.827612
1020	SC35M_PB1	+	SC35M_NA	+	1438	1476	515	553	246.232	0.0612119	0.260161	0.235284	0.813988	0.961351
1021	SC35M_PB1	+	SC35M_NA	+	1219	1257	825	863	81.2077	-0.17537	0.290559	-0.603559	0.546137	0.889907
1022	SC35M_PB1	+	SC35M_NA	+	1489	1527	865	903	93.6957	-0.00405498	0.271563	-0.014932	0.988086	0.998659
1023	SC35M_PB1	+	SC35M_NA	+	1214	1252	1007	1045	254.235	0.394881	0.339423	1.16339	0.244672	0.795246
1024	SC35M_PB1	+	SC35M_NA	+	1347	1385	964	1002	230.608	0.0261988	0.27596	0.0949366	0.924365	0.981824
1025	SC35M_PB1	+	SC35M_NA	+	1543	1581	979	1017	113.165	-0.0924393	0.281429	-0.328464	0.742561	0.956088
1026	SC35M_PB1	+	SC35M_NA	+	1353	1391	1063	1101	151.311	0.124016	0.246375	0.503362	0.614709	0.912737
1027	SC35M_PB1	+	SC35M_NA	+	1538	1576	1156	1194	543.497	-0.54438	0.324385	-1.67819	0.0933097	0.673054
1028	SC35M_PB1	+	SC35M_NA	+	1196	1234	1300	1338	136.468	-0.0305071	0.294446	-0.103609	0.91748	0.979841
1029	SC35M_PB1	+	SC35M_NA	+	1324	1362	1343	1381	239.054	0.27167	0.318472	0.853042	0.393636	0.85838
1030	SC35M_PB1	+	SC35M_NA	+	1513	1551	1401	1439	92.8724	0.166266	0.311076	0.534488	0.593004	0.908844
1031	SC35M_PB1	+	SC35M_NA	+	1652	1690	1305	1343	68.7388	-0.106231	0.303657	-0.349841	0.726458	0.952328
1032	SC35M_PB1	+	SC35M_NA	+	1675	1713	368	406	65.3178	0.21518	0.400325	0.537514	0.590913	0.908844
1033	SC35M_PB1	+	SC35M_NA	+	1810	1848	315	353	54.9095	0.444198	0.376114	1.18102	0.237595	0.795246
1034	SC35M_PB1	+	SC35M_NA	+	1772	1810	462	500	292.194	0.0678827	0.217988	0.311406	0.755492	0.96047
1035	SC35M_PB1	+	SC35M_NA	+	1729	1767	573	611	160.748	0.0621194	0.307904	0.201749	0.840113	0.961351
1036	SC35M_PB1	+	SC35M_NA	+	1711	1749	693	731	143.767	0.699311	0.384413	1.81916	0.0688865	0.62148
1037	SC35M_PB1	+	SC35M_NA	+	1798	1836	967	1005	145.286	0.0787185	0.30416	0.258806	0.795785	0.961351
1038	SC35M_PB1	+	SC35M_NA	+	2002	2040	299	337	142.66	0.228068	0.31923	0.71443	0.474961	0.869283
1039	SC35M_PB1	+	SC35M_NA	+	2016	2054	489	527	696.353	-0.14617	0.492509	-0.296787	0.766629	0.961351
1040	SC35M_PB1	+	SC35M_NA	+	1988	2026	607	645	331.904	0.237497	0.394881	0.601439	0.547548	0.889907
1041	SC35M_PB1	+	SC35M_NA	+	1997	2035	717	755	133.895	0.146012	0.359407	0.406259	0.684553	0.941044
1042	SC35M_PB1	+	SC35M_NA	+	2002	2040	1072	1110	163.914	0.0199787	0.320308	0.0623734	0.950265	0.989426
1043	SC35M_PB1	+	SC35M_NA	+	2084	2122	1063	1101	127.623	-0.0899201	0.367647	-0.244583	0.806779	0.961351
1044	SC35M_PB1	+	SC35M_NA	+	1990	2028	1332	1370	265.006	0.0453572	0.334038	0.135784	0.891992	0.975838
1045	SC35M_PB1	+	SC35M_NA	+	1874	1912	1380	1418	71.0383	0.0298115	0.32314	0.0922557	0.926495	0.982484
1046	SC35M_PB1	+	SC35M_NA	+	2170	2208	958	996	86.4002	-0.161635	0.334726	-0.482887	0.629176	0.918201
1047	SC35M_PB1	+	SC35M_NA	+	621	659	69	107	93.5013	1.02444	0.795417	1.28793	0.197772	0.768386
1048	SC35M_PB1	+	SC35M_NA	+	759	797	104	142	64.3429	0.501351	0.359214	1.39569	0.162809	0.76602
1049	SC35M_PB1	+	SC35M_NA	+	518	556	1057	1095	228.187	0.104176	0.248936	0.418487	0.675591	0.935516
1050	SC35M_PB1	+	SC35M_NA	+	963	1001	810	848	237.863	0.0866638	0.410544	0.211095	0.832813	0.961351
1051	SC35M_PB1	+	SC35M_NA	+	1419	1457	1156	1194	113.675	0.0726434	0.266341	0.272746	0.785049	0.961351
1052	SC35M_PB1	+	SC35M_NA	+	2057	2095	476	514	448.465	-0.0995416	0.425766	-0.233794	0.815145	0.961351
1053	SC35M_PB1	+	SC35M_NA	+	1932	1970	984	1022	107.604	-0.173811	0.257098	-0.676049	0.499009	0.8742
1054	SC35M_PB1	+	SC35M_NA	+	1997	2035	986	1024	123.351	-0.0820739	0.283306	-0.2897	0.772045	0.961351
1055	SC35M_PB1	+	SC35M_NA	+	1993	2031	842	880	59.5469	-0.637359	0.357904	-1.78081	0.0749433	0.648956
1056	SC35M_PB1	+	SC35M_NA	+	1338	1376	481	519	248.159	-0.0796178	0.243138	-0.327459	0.743321	0.956088
1057	SC35M_PB1	+	SC35M_NA	+	340	378	514	552	60.8976	-0.256291	0.313614	-0.817218	0.413804	0.863047
1058	SC35M_PB1	+	SC35M_NA	+	456	494	494	532	558.109	-0.0435704	0.262763	-0.165817	0.868301	0.970546
1059	SC35M_PB1	+	SC35M_NA	+	803	841	436	474	135.097	-0.0693161	0.254808	-0.272033	0.785597	0.961351
1060	SC35M_PB1	+	SC35M_NA	+	1628	1666	1136	1174	130.61	0.428569	0.331339	1.29344	0.195857	0.76602
1061	SC35M_PB1	+	SC35M_NA	+	1670	1708	704	742	126.469	0.758758	0.402516	1.88504	0.0594244	0.573523
1062	SC35M_PB1	+	SC35M_NA	+	2284	2322	305	343	33.5832	-0.00165958	0.407431	-0.00407328	0.99675	0.999174
1063	SC35M_PB1	+	SC35M_NA	+	2262	2300	496	534	45.403	-0.277355	0.342744	-0.809218	0.41839	0.863047
1064	SC35M_PB1	+	SC35M_NA	+	458	496	55	93	248.739	0.241107	0.307506	0.784073	0.432997	0.869283
1065	SC35M_PB1	+	SC35M_NA	+	911	949	320	358	211.229	0.482338	0.310435	1.55375	0.120244	0.736939
1066	SC35M_PB1	+	SC35M_NA	+	1832	1870	972	1010	154.301	0.0999721	0.290524	0.34411	0.730764	0.953658
1067	SC35M_PB1	+	SC35M_NA	+	2233	2271	358	396	22.1573	-0.545173	0.54581	-0.998834	0.317875	0.827612
1068	SC35M_PB1	+	SC35M_NA	+	1989	2027	529	567	650.565	-0.0815118	0.499438	-0.163207	0.870355	0.970546
1069	SC35M_PB1	+	SC35M_NA	+	1394	1432	486	524	290.523	-0.0313989	0.231794	-0.13546	0.892248	0.975838
1070	SC35M_PB1	+	SC35M_NP	+	74	112	115	153	109.347	0.0695566	0.330507	0.210454	0.833313	0.961351
1071	SC35M_PB1	+	SC35M_NP	+	285	323	78	116	108.835	-0.235078	0.276239	-0.850995	0.394772	0.85838
1072	SC35M_PB1	+	SC35M_NP	+	76	114	324	362	84.9893	0.131919	0.2661	0.495749	0.620072	0.914625
1073	SC35M_PB1	+	SC35M_NP	+	139	177	518	556	218.181	0.00571092	0.262896	0.0217231	0.982669	0.998659
1074	SC35M_PB1	+	SC35M_NP	+	291	329	544	582	304.773	-0.446125	0.310496	-1.43681	0.150771	0.76602
1075	SC35M_PB1	+	SC35M_NP	+	116	154	876	914	217.607	-0.0854956	0.330334	-0.258816	0.795777	0.961351
1076	SC35M_PB1	+	SC35M_NP	+	513	551	52	90	76.7349	-0.2377	0.402211	-0.590984	0.554531	0.893627
1077	SC35M_PB1	+	SC35M_NP	+	510	548	459	497	550.585	-0.506275	0.380726	-1.32976	0.183597	0.76602
1078	SC35M_PB1	+	SC35M_NP	+	389	427	557	595	356.239	-0.351584	0.268453	-1.30967	0.190308	0.76602
1079	SC35M_PB1	+	SC35M_NP	+	510	548	852	890	241.623	-0.22654	0.30533	-0.74195	0.458117	0.869283
1080	SC35M_PB1	+	SC35M_NP	+	518	556	981	1019	209.38	0.376647	0.268043	1.40518	0.159969	0.76602
1081	SC35M_PB1	+	SC35M_NP	+	510	548	1285	1323	103.781	-0.00405607	0.293754	-0.0138077	0.988983	0.998659
1082	SC35M_PB1	+	SC35M_NP	+	492	530	1456	1494	184.552	0.56743	0.30011	1.89074	0.0586595	0.573523
1083	SC35M_PB1	+	SC35M_NP	+	915	953	188	226	132.47	-0.273403	0.288873	-0.946447	0.343921	0.85162
1084	SC35M_PB1	+	SC35M_NP	+	743	781	275	313	70.1306	0.236109	0.704367	0.335208	0.737468	0.954741
1085	SC35M_PB1	+	SC35M_NP	+	735	773	522	560	216.735	-0.175273	0.278595	-0.62913	0.529264	0.886596
1086	SC35M_PB1	+	SC35M_NP	+	629	667	805	843	102.727	0.438479	0.355763	1.2325	0.217761	0.788729
1087	SC35M_PB1	+	SC35M_NP	+	670	708	1064	1102	47.6463	0.186113	0.72116	0.258075	0.796349	0.961351
1088	SC35M_PB1	+	SC35M_NP	+	927	965	483	521	390.113	-0.380702	0.371081	-1.02593	0.304926	0.819419
1089	SC35M_PB1	+	SC35M_NP	+	1034	1072	483	521	247.829	-0.319774	0.310768	-1.02898	0.303489	0.819419
1090	SC35M_PB1	+	SC35M_NP	+	912	950	879	917	140.437	-0.257411	0.326759	-0.78777	0.430831	0.869283
1091	SC35M_PB1	+	SC35M_NP	+	805	843	1064	1102	119.473	0.267082	0.289966	0.921082	0.357007	0.857931
1092	SC35M_PB1	+	SC35M_NP	+	809	847	1113	1151	107.566	0.331367	0.320682	1.03332	0.301454	0.819419
1093	SC35M_PB1	+	SC35M_NP	+	1062	1100	934	972	111.841	0.452176	0.294657	1.53458	0.124887	0.747831
1094	SC35M_PB1	+	SC35M_NP	+	916	954	1396	1434	93.2786	0.0603697	0.287013	0.210338	0.833404	0.961351
1095	SC35M_PB1	+	SC35M_NP	+	1220	1258	189	227	88.0039	0.0833857	0.33131	0.251685	0.801284	0.961351
1096	SC35M_PB1	+	SC35M_NP	+	1220	1258	488	526	230.798	-0.605049	0.302221	-2.00201	0.045284	0.538513
1097	SC35M_PB1	+	SC35M_NP	+	1220	1258	544	582	199.444	-0.614761	0.239385	-2.56809	0.0102261	0.272695
1098	SC35M_PB1	+	SC35M_NP	+	1371	1409	463	501	384.637	-0.11012	0.324258	-0.339606	0.734153	0.954741
1099	SC35M_PB1	+	SC35M_NP	+	1367	1405	612	650	128.927	0.179378	0.320178	0.560245	0.575313	0.904979
1100	SC35M_PB1	+	SC35M_NP	+	1391	1429	857	895	415.946	0.276521	0.307964	0.8979	0.369239	0.857931
1101	SC35M_PB1	+	SC35M_NP	+	1463	1501	858	896	268.517	0.350675	0.288441	1.21576	0.224076	0.788729
1102	SC35M_PB1	+	SC35M_NP	+	1341	1379	1082	1120	5458.75	-0.706547	0.567945	-1.24404	0.213485	0.7877
1103	SC35M_PB1	+	SC35M_NP	+	1532	1570	482	520	176.513	-0.522072	0.31028	-1.68258	0.0924564	0.673054
1104	SC35M_PB1	+	SC35M_NP	+	1630	1668	483	521	147.298	-0.672671	0.282502	-2.38112	0.0172602	0.375037
1105	SC35M_PB1	+	SC35M_NP	+	1796	1834	455	493	149.962	-0.539739	0.313133	-1.72367	0.0847672	0.673054
1106	SC35M_PB1	+	SC35M_NP	+	1716	1754	854	892	147.45	0.067075	0.266208	0.251964	0.801069	0.961351
1107	SC35M_PB1	+	SC35M_NP	+	1767	1805	853	891	161.679	-0.0443882	0.284138	-0.156221	0.875859	0.973177
1108	SC35M_PB1	+	SC35M_NP	+	1645	1683	1192	1230	63.0909	0.424652	0.347803	1.22096	0.222102	0.788729
1109	SC35M_PB1	+	SC35M_NP	+	1836	1874	1340	1378	119.099	0.135921	0.353219	0.384807	0.70038	0.944925
1110	SC35M_PB1	+	SC35M_NP	+	1943	1981	488	526	159.392	-0.645501	0.30241	-2.13452	0.0327999	0.473179
1111	SC35M_PB1	+	SC35M_NP	+	2053	2091	542	580	166.222	-0.303365	0.239691	-1.26565	0.205638	0.77911
1112	SC35M_PB1	+	SC35M_NP	+	2132	2170	455	493	143.358	-0.421521	0.279729	-1.50689	0.131839	0.749717
1113	SC35M_PB1	+	SC35M_NP	+	2085	2123	723	761	157.522	0.248268	0.330872	0.750345	0.453047	0.869283
1114	SC35M_PB1	+	SC35M_NP	+	2003	2041	1204	1242	112.619	0.291347	0.299398	0.973107	0.3305	0.833353
1115	SC35M_PB1	+	SC35M_NP	+	264	302	1254	1292	65.5605	-0.114411	0.325616	-0.351368	0.725312	0.952328
1116	SC35M_PB1	+	SC35M_NP	+	301	339	1411	1449	63.8306	0.111308	0.308314	0.361021	0.718084	0.95218
1117	SC35M_PB1	+	SC35M_NP	+	2021	2059	611	649	128.791	-0.410254	0.247026	-1.66077	0.0967596	0.679247
1118	SC35M_PB1	+	SC35M_NP	+	286	324	496	534	325.345	-0.460429	0.374442	-1.22964	0.218832	0.788729
1119	SC35M_PB1	+	SC35M_NP	+	246	284	848	886	108.832	-0.446421	0.298795	-1.49407	0.135158	0.749974
1120	SC35M_PB1	+	SC35M_NP	+	69	107	1326	1364	59.8417	-0.182418	0.346279	-0.526795	0.598336	0.908844
1121	SC35M_PB1	+	SC35M_NP	+	135	173	1395	1433	39.2965	0.255589	0.399256	0.640164	0.522066	0.886029
1122	SC35M_PB1	+	SC35M_NP	+	699	737	1248	1286	38.0164	0.802113	0.480705	1.66862	0.0951934	0.678301
1123	SC35M_PB1	+	SC35M_NP	+	758	796	1222	1260	41.4994	0.317757	0.4505	0.705343	0.480597	0.869283
1124	SC35M_PB1	+	SC35M_NP	+	905	943	1231	1269	63.746	-0.0685612	0.338889	-0.202311	0.839673	0.961351
1125	SC35M_PB1	+	SC35M_NP	+	916	954	1346	1384	91.8995	-0.269471	0.361804	-0.744797	0.456394	0.869283
1126	SC35M_PB1	+	SC35M_NP	+	1037	1075	1346	1384	53.4273	0.186809	0.461475	0.404809	0.685618	0.941044
1127	SC35M_PB1	+	SC35M_NP	+	1156	1194	808	846	82.215	0.486209	0.309563	1.57063	0.116269	0.736939
1128	SC35M_PB1	+	SC35M_NP	+	1221	1259	1332	1370	69.8329	-0.283671	0.323717	-0.876293	0.380871	0.857931
1129	SC35M_PB1	+	SC35M_NP	+	1350	1388	1295	1333	86.4468	-0.0352793	0.304918	-0.115701	0.90789	0.978497
1130	SC35M_PB1	+	SC35M_NP	+	1350	1388	248	286	85.9217	-0.044016	0.283347	-0.155343	0.876551	0.973331
1131	SC35M_PB1	+	SC35M_NP	+	1503	1541	205	243	67.6014	-0.0253114	0.336669	-0.0751817	0.94007	0.98425
1132	SC35M_PB1	+	SC35M_NP	+	1649	1687	268	306	53.8921	0.30287	0.323784	0.935407	0.349579	0.853404
1133	SC35M_PB1	+	SC35M_NP	+	1787	1825	939	977	88.7602	-0.42873	0.272355	-1.57416	0.115451	0.736939
1134	SC35M_PB1	+	SC35M_NP	+	1999	2037	209	247	89.2076	-0.126664	0.24463	-0.517777	0.604614	0.911606
1135	SC35M_PB1	+	SC35M_NP	+	2028	2066	725	763	128.675	0.0277566	0.320054	0.0867247	0.93089	0.982543
1136	SC35M_PB1	+	SC35M_NP	+	2202	2240	981	1019	49.1572	0.245632	0.361083	0.680264	0.496337	0.8742
1137	SC35M_PB1	+	SC35M_NP	+	1382	1420	611	649	117.955	0.118582	0.323998	0.365996	0.714368	0.95218
1138	SC35M_PB1	+	SC35M_NP	+	360	398	1131	1169	13.6287	0.622239	0.601978	1.03366	0.301296	0.819419
1139	SC35M_PB1	+	SC35M_NP	+	360	398	1132	1170	18.326	0.74151	0.574073	1.29166	0.196474	0.766727
1140	SC35M_PB1	+	SC35M_NP	+	1341	1379	1132	1170	2769.83	-0.544545	0.529696	-1.02803	0.303934	0.819419
1141	SC35M_PB1	+	SC35M_NP	+	2262	2300	824	862	41.0455	0.379812	0.426017	0.891542	0.372639	0.857931
1142	SC35M_PB1	+	SC35M_NS	+	276	314	512	550	1845.88	-0.987656	0.473115	-2.08756	0.0368375	0.505084
1143	SC35M_PB1	+	SC35M_NS	+	596	634	54	92	58.3182	0.577699	0.704358	0.820179	0.412114	0.862223
1144	SC35M_PB1	+	SC35M_NS	+	641	679	53	91	51.0375	0.883057	0.742626	1.1891	0.2344	0.795246
1145	SC35M_PB1	+	SC35M_NS	+	582	620	99	137	67.7376	0.298338	0.639874	0.466246	0.64104	0.922224
1146	SC35M_PB1	+	SC35M_NS	+	503	541	271	309	302.239	0.0675637	0.297	0.227487	0.820045	0.961351
1147	SC35M_PB1	+	SC35M_NS	+	623	661	263	301	92.7599	0.62517	0.76095	0.821565	0.411325	0.862223
1148	SC35M_PB1	+	SC35M_NS	+	527	565	730	768	84.768	0.233828	0.833201	0.280638	0.778988	0.961351
1149	SC35M_PB1	+	SC35M_NS	+	720	758	505	543	201.081	0.11773	0.33752	0.34881	0.727232	0.952328
1150	SC35M_PB1	+	SC35M_NS	+	639	677	591	629	84.3647	0.725977	0.692255	1.04871	0.29431	0.819419
1151	SC35M_PB1	+	SC35M_NS	+	460	498	591	629	168.492	-0.0674853	0.297507	-0.226836	0.820551	0.961351
1152	SC35M_PB1	+	SC35M_NS	+	559	597	730	768	64.9335	1.06329	0.924506	1.15012	0.250095	0.797268
1153	SC35M_PB1	+	SC35M_NS	+	509	547	775	813	87.0264	0.332096	0.591362	0.561578	0.574403	0.904979
1154	SC35M_PB1	+	SC35M_NS	+	637	675	835	873	55.138	1.34119	1.08529	1.23579	0.216536	0.788729
1155	SC35M_PB1	+	SC35M_NS	+	810	848	35	73	120.108	0.498342	0.42321	1.17753	0.238984	0.795246
1156	SC35M_PB1	+	SC35M_NS	+	920	958	51	89	55.5343	0.242222	0.359912	0.673003	0.500945	0.874667
1157	SC35M_PB1	+	SC35M_NS	+	791	829	271	309	108.597	-0.104668	0.315537	-0.331713	0.740106	0.954976
1158	SC35M_PB1	+	SC35M_NS	+	905	943	359	397	81.1199	-0.101592	0.315149	-0.322363	0.747178	0.957537
1159	SC35M_PB1	+	SC35M_NS	+	917	955	508	546	98.4001	-0.250311	0.368745	-0.678818	0.497253	0.8742
1160	SC35M_PB1	+	SC35M_NS	+	1037	1075	685	723	43.4975	-0.00134135	0.723957	-0.00185281	0.998522	0.999658
1161	SC35M_PB1	+	SC35M_NS	+	1096	1134	275	313	39.1134	0.210223	0.366273	0.573953	0.566	0.902319
1162	SC35M_PB1	+	SC35M_NS	+	1225	1263	513	551	1823.27	-0.903842	0.476475	-1.89693	0.0578365	0.573523
1163	SC35M_PB1	+	SC35M_NS	+	1425	1463	39	77	65.0156	0.294737	0.411364	0.716486	0.473691	0.869283
1164	SC35M_PB1	+	SC35M_NS	+	1526	1564	99	137	61.1686	-0.0739977	0.297543	-0.248695	0.803596	0.961351
1165	SC35M_PB1	+	SC35M_NS	+	1578	1616	325	363	274.779	0.0467078	0.264534	0.176566	0.859849	0.965753
1166	SC35M_PB1	+	SC35M_NS	+	1336	1374	636	674	207.645	-0.446973	0.301544	-1.48228	0.138266	0.753399
1167	SC35M_PB1	+	SC35M_NS	+	1338	1376	682	720	114.524	0.195874	0.31262	0.626556	0.53095	0.886596
1168	SC35M_PB1	+	SC35M_NS	+	1835	1873	48	86	44.1119	0.0408132	0.355678	0.114748	0.908645	0.978712
1169	SC35M_PB1	+	SC35M_NS	+	2083	2121	155	193	207.674	0.479388	0.283896	1.68861	0.0912948	0.673054
1170	SC35M_PB1	+	SC35M_NS	+	1905	1943	285	323	64.4593	-0.552274	0.308429	-1.7906	0.0733569	0.648488
1171	SC35M_PB1	+	SC35M_NS	+	1812	1850	351	389	59.2076	-0.156594	0.342455	-0.457269	0.647477	0.92528
1172	SC35M_PB1	+	SC35M_NS	+	2008	2046	352	390	57.4901	-0.337346	0.332263	-1.0153	0.309964	0.82283
1173	SC35M_PB1	+	SC35M_NS	+	2110	2148	449	487	95.2034	-0.832986	0.384625	-2.16571	0.0303336	0.472452
1174	SC35M_PB1	+	SC35M_NS	+	2004	2042	508	546	66.2159	-0.286486	0.307799	-0.930756	0.35198	0.853806
1175	SC35M_PB1	+	SC35M_NS	+	1825	1863	511	549	78.4528	-0.556896	0.301789	-1.84532	0.0649911	0.602023
1176	SC35M_PB1	+	SC35M_NS	+	532	570	308	346	267.155	0.236895	0.293459	0.807251	0.419522	0.863047
1177	SC35M_PB1	+	SC35M_NS	+	671	709	320	358	104.429	0.624272	0.360536	1.73151	0.0833607	0.673054
1178	SC35M_PB1	+	SC35M_NS	+	1694	1732	356	394	64.4958	0.387448	0.301528	1.28495	0.198811	0.769027
1179	SC35M_PB1	+	SC35M_NS	+	1798	1836	164	202	43.3612	-0.18151	0.320636	-0.566093	0.57133	0.904979
1180	SC35M_PB1	+	SC35M_NS	+	510	548	508	546	220.983	0.057018	0.296864	0.192068	0.847689	0.963781
1181	SC35M_PB1	+	SC35M_NS	+	559	597	505	543	190.573	0.252763	0.396592	0.637337	0.523905	0.886029
1182	SC35M_PB1	+	SC35M_NS	+	1246	1284	270	308	63.2639	0.00657086	0.306713	0.0214234	0.982908	0.998659
1183	SC35M_PB1	+	SC35M_NS	+	1389	1427	265	303	105.268	0.0808986	0.323849	0.249803	0.802739	0.961351
1184	SC35M_PB1	+	SC35M_NS	+	2002	2040	724	762	69.4522	0.442466	0.3036	1.4574	0.145007	0.76602
1185	SC35M_PB1	+	SC35M_NS	+	1574	1612	382	420	145.696	0.0627212	0.283919	0.220912	0.825161	0.961351
1186	SC35M_PB1	+	SC35M_PA	+	173	211	159	197	344.229	1.01928	0.462514	2.20377	0.0275405	0.457277
1187	SC35M_PB1	+	SC35M_PA	+	74	112	269	307	114.549	0.00423074	0.287367	0.0147224	0.988254	0.998659
1188	SC35M_PB1	+	SC35M_PA	+	389	427	203	241	145.576	0.21841	0.303803	0.718919	0.472191	0.869283
1189	SC35M_PB1	+	SC35M_PA	+	92	130	881	919	158.016	-0.00597829	0.291169	-0.0205321	0.983619	0.998659
1190	SC35M_PB1	+	SC35M_PA	+	130	168	1579	1617	307.798	0.324957	0.257486	1.26204	0.206934	0.77911
1191	SC35M_PB1	+	SC35M_PA	+	291	329	1537	1575	108.149	-0.339695	0.239842	-1.41633	0.156679	0.76602
1192	SC35M_PB1	+	SC35M_PA	+	110	148	1693	1731	331.632	0.139119	0.281593	0.494043	0.621276	0.914625
1193	SC35M_PB1	+	SC35M_PA	+	73	111	1752	1790	237.579	-0.0833267	0.281914	-0.295575	0.767554	0.961351
1194	SC35M_PB1	+	SC35M_PA	+	281	319	2001	2039	238.531	-0.0390697	0.394206	-0.0991099	0.921051	0.980298
1195	SC35M_PB1	+	SC35M_PA	+	304	342	2105	2143	226.82	-0.167765	0.302862	-0.553933	0.579624	0.907597
1196	SC35M_PB1	+	SC35M_PA	+	548	586	158	196	429.209	0.343935	0.388519	0.885246	0.376024	0.857931
1197	SC35M_PB1	+	SC35M_PA	+	509	547	295	333	152.883	0.189502	0.321118	0.590132	0.555102	0.893627
1198	SC35M_PB1	+	SC35M_PA	+	513	551	437	475	122.218	0.406169	0.382772	1.06112	0.288634	0.819419
1199	SC35M_PB1	+	SC35M_PA	+	509	547	830	868	642.49	0.236296	0.347424	0.680137	0.496418	0.8742
1200	SC35M_PB1	+	SC35M_PA	+	670	708	838	876	113.009	0.552235	0.40308	1.37004	0.170676	0.76602
1201	SC35M_PB1	+	SC35M_PA	+	444	482	1034	1072	79.535	0.179097	0.423226	0.42317	0.672171	0.934494
1202	SC35M_PB1	+	SC35M_PA	+	513	551	1590	1628	426.291	0.125643	0.317813	0.395336	0.692595	0.942744
1203	SC35M_PB1	+	SC35M_PA	+	576	614	1590	1628	295.423	0.485771	0.422439	1.14992	0.250176	0.797268
1204	SC35M_PB1	+	SC35M_PA	+	513	551	1769	1807	116.516	0.0413396	0.692609	0.0596867	0.952405	0.989512
1205	SC35M_PB1	+	SC35M_PA	+	507	545	2055	2093	611.05	0.214185	0.380541	0.562843	0.573541	0.904979
1206	SC35M_PB1	+	SC35M_PA	+	510	548	2102	2140	714.029	0.303145	0.394683	0.768073	0.442444	0.869283
1207	SC35M_PB1	+	SC35M_PA	+	649	687	2006	2044	367.411	0.822866	0.432217	1.90382	0.056933	0.573523
1208	SC35M_PB1	+	SC35M_PA	+	915	953	53	91	84.9034	0.231134	0.296475	0.779605	0.435624	0.869283
1209	SC35M_PB1	+	SC35M_PA	+	936	974	164	202	122.689	-0.284906	0.268992	-1.05916	0.289526	0.819419
1210	SC35M_PB1	+	SC35M_PA	+	804	842	752	790	172.072	0.382731	0.306407	1.2491	0.21163	0.785799
1211	SC35M_PB1	+	SC35M_PA	+	804	842	971	1009	58.6828	0.144905	0.313614	0.462048	0.644047	0.922971
1212	SC35M_PB1	+	SC35M_PA	+	772	810	1381	1419	122.501	0.211606	0.299873	0.705652	0.480404	0.869283
1213	SC35M_PB1	+	SC35M_PA	+	920	958	1450	1488	154.854	-0.209369	0.328517	-0.637315	0.52392	0.886029
1214	SC35M_PB1	+	SC35M_PA	+	899	937	1632	1670	227.718	0.209842	0.319005	0.657803	0.510665	0.881234
1215	SC35M_PB1	+	SC35M_PA	+	791	829	1653	1691	116.161	-0.164854	0.27659	-0.596023	0.55116	0.892463
1216	SC35M_PB1	+	SC35M_PA	+	803	841	2006	2044	140.942	-0.31917	0.270639	-1.17932	0.238271	0.795246
1217	SC35M_PB1	+	SC35M_PA	+	738	776	2109	2147	441.508	0.298544	0.424865	0.702679	0.482256	0.869283
1218	SC35M_PB1	+	SC35M_PA	+	1362	1400	208	246	83.874	0.317547	0.269019	1.18039	0.237845	0.795246
1219	SC35M_PB1	+	SC35M_PA	+	1191	1229	408	446	244.103	0.993553	0.436179	2.27786	0.0227352	0.412515
1220	SC35M_PB1	+	SC35M_PA	+	1336	1374	371	409	175.07	0.398357	0.334197	1.19198	0.233268	0.795246
1221	SC35M_PB1	+	SC35M_PA	+	1351	1389	532	570	80.588	0.368228	0.271473	1.35641	0.17497	0.76602
1222	SC35M_PB1	+	SC35M_PA	+	1060	1098	680	718	70.5974	0.759371	0.355514	2.13598	0.0326807	0.473179
1223	SC35M_PB1	+	SC35M_PA	+	1115	1153	867	905	94.8836	0.219255	0.335337	0.653834	0.513219	0.881234
1224	SC35M_PB1	+	SC35M_PA	+	1247	1285	881	919	193.923	0.0262572	0.22295	0.117772	0.906248	0.977326
1225	SC35M_PB1	+	SC35M_PA	+	1336	1374	883	921	209.155	-0.0626657	0.212763	-0.294533	0.768351	0.961351
1226	SC35M_PB1	+	SC35M_PA	+	1345	1383	1136	1174	202.908	0.179305	0.319205	0.561724	0.574304	0.904979
1227	SC35M_PB1	+	SC35M_PA	+	1221	1259	1517	1555	132.386	-0.49817	0.245973	-2.02531	0.0428358	0.537446
1228	SC35M_PB1	+	SC35M_PA	+	1028	1066	1678	1716	122.569	-0.0155635	0.263938	-0.0589665	0.952979	0.989524
1229	SC35M_PB1	+	SC35M_PA	+	1265	1303	1654	1692	245.162	-0.0534673	0.277706	-0.192532	0.847325	0.963781
1230	SC35M_PB1	+	SC35M_PA	+	1681	1719	228	266	79.913	0.353293	0.3409	1.03636	0.300036	0.819419
1231	SC35M_PB1	+	SC35M_PA	+	1746	1784	668	706	93.1169	0.187784	0.305354	0.614973	0.538572	0.889014
1232	SC35M_PB1	+	SC35M_PA	+	1480	1518	755	793	70.6872	0.144097	0.340627	0.423035	0.67227	0.934494
1233	SC35M_PB1	+	SC35M_PA	+	1574	1612	836	874	105.062	0.243581	0.23487	1.03709	0.299694	0.819419
1234	SC35M_PB1	+	SC35M_PA	+	1652	1690	950	988	83.1428	-0.0919135	0.292257	-0.314496	0.753144	0.959836
1235	SC35M_PB1	+	SC35M_PA	+	1574	1612	1170	1208	71.9689	0.184881	0.327903	0.563829	0.572871	0.904979
1236	SC35M_PB1	+	SC35M_PA	+	1489	1527	1256	1294	112.851	0.178193	0.340952	0.522635	0.601229	0.910639
1237	SC35M_PB1	+	SC35M_PA	+	1419	1457	1467	1505	404.897	0.536121	0.343795	1.55942	0.118897	0.736939
1238	SC35M_PB1	+	SC35M_PA	+	1658	1696	1596	1634	153.07	-0.157397	0.233652	-0.673637	0.500542	0.874667
1239	SC35M_PB1	+	SC35M_PA	+	1467	1505	1686	1724	133.888	0.0530626	0.223113	0.237828	0.812014	0.961351
1240	SC35M_PB1	+	SC35M_PA	+	1940	1978	301	339	217.882	0.20377	0.385649	0.528382	0.597234	0.908844
1241	SC35M_PB1	+	SC35M_PA	+	2134	2172	663	701	1693.11	-0.816387	0.618502	-1.31994	0.186854	0.76602
1242	SC35M_PB1	+	SC35M_PA	+	2035	2073	736	774	122.164	-0.148034	0.26835	-0.551644	0.581192	0.908198
1243	SC35M_PB1	+	SC35M_PA	+	2151	2189	809	847	201.738	-0.514	0.377448	-1.36178	0.173268	0.76602
1244	SC35M_PB1	+	SC35M_PA	+	2028	2066	881	919	186.214	0.283432	0.302742	0.936214	0.349163	0.853404
1245	SC35M_PB1	+	SC35M_PA	+	1989	2027	1374	1412	155.167	-0.0577911	0.251819	-0.229494	0.818485	0.961351
1246	SC35M_PB1	+	SC35M_PA	+	2119	2157	1664	1702	195.032	0.00528254	0.244872	0.0215727	0.982789	0.998659
1247	SC35M_PB1	+	SC35M_PA	+	1999	2037	1920	1958	129.605	0.149763	0.299576	0.499915	0.617135	0.912737
1248	SC35M_PB1	+	SC35M_PA	+	1946	1984	1970	2008	177.023	0.113195	0.397499	0.284767	0.775823	0.961351
1249	SC35M_PB1	+	SC35M_PA	+	1968	2006	831	869	190.19	-0.0141969	0.296218	-0.0479271	0.961774	0.993382
1250	SC35M_PB1	+	SC35M_PA	+	131	169	159	197	296.463	0.938125	0.441514	2.12479	0.0336039	0.480837
1251	SC35M_PB1	+	SC35M_PA	+	93	131	1568	1606	317.221	0.205622	0.296284	0.694003	0.487681	0.873344
1252	SC35M_PB1	+	SC35M_PA	+	793	831	832	870	135.826	-0.156388	0.224491	-0.696637	0.48603	0.872669
1253	SC35M_PB1	+	SC35M_PA	+	917	955	861	899	98.7277	0.074551	0.329235	0.226437	0.820862	0.961351
1254	SC35M_PB1	+	SC35M_PA	+	1308	1346	1631	1669	238.608	-0.0407633	0.280279	-0.145438	0.884365	0.974731
1255	SC35M_PB1	+	SC35M_PA	+	497	535	677	715	140.404	0.260916	0.294111	0.887135	0.375006	0.857931
1256	SC35M_PB1	+	SC35M_PA	+	94	132	340	378	86.9347	-0.133827	0.259027	-0.516652	0.605399	0.911606
1257	SC35M_PB1	+	SC35M_PA	+	336	374	342	380	30.2749	0.0405119	0.455952	0.0888513	0.9292	0.982484
1258	SC35M_PB1	+	SC35M_PA	+	247	285	442	480	47.9447	0.125378	0.319117	0.392891	0.6944	0.943553
1259	SC35M_PB1	+	SC35M_PA	+	116	154	1633	1671	331.945	0.145272	0.268676	0.540696	0.588717	0.908844
1260	SC35M_PB1	+	SC35M_PA	+	514	552	2173	2211	407.406	0.350497	0.371945	0.942336	0.346021	0.852613
1261	SC35M_PB1	+	SC35M_PA	+	784	822	2129	2167	338.231	0.0540709	0.373884	0.144619	0.885011	0.974731
1262	SC35M_PB1	+	SC35M_PA	+	1119	1157	1031	1069	35.2656	0.174748	0.489005	0.357354	0.720827	0.952328
1263	SC35M_PB1	+	SC35M_PA	+	1287	1325	1125	1163	99.4569	0.297565	0.393816	0.755594	0.449893	0.869283
1264	SC35M_PB1	+	SC35M_PA	+	1533	1571	2164	2202	78.3303	0.190692	0.37142	0.513413	0.607663	0.911606
1265	SC35M_PB1	+	SC35M_PA	+	2216	2254	2126	2164	54.9569	0.487718	0.369929	1.31841	0.187367	0.76602
1266	SC35M_PB1	+	SC35M_PA	+	2293	2331	1085	1123	20.2532	1.40601	1.07883	1.30327	0.192483	0.76602
1267	SC35M_PB1	+	SC35M_PA	+	99	137	1876	1914	398.187	-0.612805	0.399793	-1.53281	0.125324	0.747831
1268	SC35M_PB2	+	SC35M_HA	+	167	205	34	72	38.8702	0.0592904	0.403039	0.147109	0.883046	0.974731
1269	SC35M_PB2	+	SC35M_HA	+	78	116	156	194	41.3943	0.436146	0.438212	0.995284	0.319598	0.827612
1270	SC35M_PB2	+	SC35M_HA	+	290	328	109	147	84.0096	-0.113517	0.314169	-0.361325	0.717856	0.95218
1271	SC35M_PB2	+	SC35M_HA	+	53	91	866	904	62.2573	0.13969	0.356692	0.391626	0.695335	0.943553
1272	SC35M_PB2	+	SC35M_HA	+	161	199	914	952	67.0896	-0.0631381	0.341793	-0.184726	0.853444	0.96514
1273	SC35M_PB2	+	SC35M_HA	+	293	331	967	1005	77.1344	-0.117702	0.294834	-0.399215	0.689735	0.942744
1274	SC35M_PB2	+	SC35M_HA	+	336	374	1125	1163	48.1102	0.33988	0.326291	1.04164	0.297576	0.819419
1275	SC35M_PB2	+	SC35M_HA	+	325	363	1330	1368	95.7484	0.143602	0.349171	0.411266	0.680878	0.938406
1276	SC35M_PB2	+	SC35M_HA	+	138	176	1621	1659	72.8114	0.0796561	0.300159	0.26538	0.790717	0.961351
1277	SC35M_PB2	+	SC35M_HA	+	243	281	1617	1655	76.5531	0.438129	0.287924	1.52168	0.128088	0.748955
1278	SC35M_PB2	+	SC35M_HA	+	380	418	1617	1655	44.0813	0.614535	0.354691	1.7326	0.0831676	0.673054
1279	SC35M_PB2	+	SC35M_HA	+	462	500	192	230	46.8655	0.412872	0.456767	0.903902	0.366047	0.857931
1280	SC35M_PB2	+	SC35M_HA	+	592	630	271	309	96.6083	0.319884	0.60749	0.526566	0.598495	0.908844
1281	SC35M_PB2	+	SC35M_HA	+	749	787	268	306	187.836	0.00448498	0.303768	0.0147645	0.98822	0.998659
1282	SC35M_PB2	+	SC35M_HA	+	457	495	837	875	47.2109	0.349542	0.317432	1.10115	0.27083	0.818279
1283	SC35M_PB2	+	SC35M_HA	+	484	522	965	1003	52.5722	0.0547391	0.364797	0.150053	0.880722	0.974275
1284	SC35M_PB2	+	SC35M_HA	+	608	646	1044	1082	46.1902	1.64901	0.432352	3.81403	0.000136716	0.00829727
1285	SC35M_PB2	+	SC35M_HA	+	464	502	1396	1434	62.0637	0.395319	0.371624	1.06376	0.287436	0.819419
1286	SC35M_PB2	+	SC35M_HA	+	645	683	1363	1401	50.8842	-0.0668856	0.359151	-0.186233	0.852262	0.96514
1287	SC35M_PB2	+	SC35M_HA	+	637	675	1628	1666	65.162	-0.244281	0.387008	-0.631204	0.527907	0.886596
1288	SC35M_PB2	+	SC35M_HA	+	996	1034	143	181	224.591	0.440892	0.335437	1.31438	0.188719	0.76602
1289	SC35M_PB2	+	SC35M_HA	+	983	1021	324	362	88.7243	-0.231862	0.306964	-0.755339	0.450046	0.869283
1290	SC35M_PB2	+	SC35M_HA	+	836	874	486	524	121.424	-1.14897	0.285406	-4.02575	5.67937e-05	0.00370211
1291	SC35M_PB2	+	SC35M_HA	+	1013	1051	516	554	227.705	-2.44608	0.374568	-6.53039	6.5597e-11	7.3067e-09
1292	SC35M_PB2	+	SC35M_HA	+	771	809	664	702	69.8254	-0.0829453	0.275056	-0.301558	0.762989	0.961351
1293	SC35M_PB2	+	SC35M_HA	+	982	1020	679	717	63.0347	0.224973	0.291093	0.772857	0.439607	0.869283
1294	SC35M_PB2	+	SC35M_HA	+	834	872	876	914	67.8384	-0.223172	0.292531	-0.762901	0.445522	0.869283
1295	SC35M_PB2	+	SC35M_HA	+	984	1022	1009	1047	72.0777	0.638553	0.30885	2.06752	0.0386853	0.511925
1296	SC35M_PB2	+	SC35M_HA	+	798	836	1104	1142	82.3615	0.64204	0.295628	2.17178	0.029872	0.472452
1297	SC35M_PB2	+	SC35M_HA	+	834	872	1141	1179	78.9088	0.502715	0.289446	1.73682	0.0824189	0.673054
1298	SC35M_PB2	+	SC35M_HA	+	834	872	1326	1364	112.998	-0.145931	0.291549	-0.500536	0.616698	0.912737
1299	SC35M_PB2	+	SC35M_HA	+	1018	1056	1296	1334	70.4248	0.330417	0.367838	0.898266	0.369044	0.857931
1300	SC35M_PB2	+	SC35M_HA	+	983	1021	1428	1466	145.407	0.0986982	0.341861	0.288709	0.772804	0.961351
1301	SC35M_PB2	+	SC35M_HA	+	784	822	1612	1650	146.026	0.120599	0.238324	0.506029	0.612837	0.912515
1302	SC35M_PB2	+	SC35M_HA	+	982	1020	1622	1660	106.714	0.312135	0.257573	1.21183	0.225577	0.788729
1303	SC35M_PB2	+	SC35M_HA	+	1150	1188	265	303	100.643	-0.17949	0.265917	-0.674986	0.499685	0.8742
1304	SC35M_PB2	+	SC35M_HA	+	1103	1141	746	784	68.4841	0.207961	0.283631	0.733209	0.463431	0.869283
1305	SC35M_PB2	+	SC35M_HA	+	1212	1250	695	733	75.7251	0.0790214	0.358509	0.220417	0.825546	0.961351
1306	SC35M_PB2	+	SC35M_HA	+	1340	1378	190	228	84.373	-0.162356	0.323442	-0.501962	0.615694	0.912737
1307	SC35M_PB2	+	SC35M_HA	+	1553	1591	123	161	112.608	-0.0282967	0.286259	-0.09885	0.921257	0.980298
1308	SC35M_PB2	+	SC35M_HA	+	1502	1540	248	286	174.334	-2.18204	0.337684	-6.46177	1.03485e-10	1.07137e-08
1309	SC35M_PB2	+	SC35M_HA	+	1370	1408	395	433	81.7037	-0.170558	0.310524	-0.549258	0.582828	0.908198
1310	SC35M_PB2	+	SC35M_HA	+	1553	1591	514	552	244.891	-0.543969	0.285525	-1.90515	0.0567601	0.573523
1311	SC35M_PB2	+	SC35M_HA	+	1491	1529	769	807	125.416	-0.131417	0.244362	-0.537796	0.590718	0.908844
1312	SC35M_PB2	+	SC35M_HA	+	1347	1385	975	1013	123.72	-0.693567	0.261006	-2.65728	0.0078773	0.244557
1313	SC35M_PB2	+	SC35M_HA	+	1480	1518	1149	1187	89.8211	0.163025	0.306884	0.531228	0.595261	0.908844
1314	SC35M_PB2	+	SC35M_HA	+	1487	1525	1304	1342	100.442	-0.0676817	0.289802	-0.233544	0.815339	0.961351
1315	SC35M_PB2	+	SC35M_HA	+	1589	1627	1596	1634	56.0109	-0.119996	0.343933	-0.348892	0.72717	0.952328
1316	SC35M_PB2	+	SC35M_HA	+	1870	1908	123	161	172.03	0.315925	0.2707	1.16707	0.243183	0.795246
1317	SC35M_PB2	+	SC35M_HA	+	1902	1940	182	220	160.808	0.234661	0.256449	0.915041	0.36017	0.857931
1318	SC35M_PB2	+	SC35M_HA	+	1910	1948	310	348	127.112	0.0653409	0.228261	0.286256	0.774682	0.961351
1319	SC35M_PB2	+	SC35M_HA	+	1877	1915	606	644	72.7113	0.658862	0.294849	2.23457	0.0254455	0.441402
1320	SC35M_PB2	+	SC35M_HA	+	1973	2011	861	899	80.9687	0.0535921	0.336197	0.159407	0.873348	0.971614
1321	SC35M_PB2	+	SC35M_HA	+	2001	2039	974	1012	86.8155	-0.233708	0.307325	-0.760459	0.44698	0.869283
1322	SC35M_PB2	+	SC35M_HA	+	1872	1910	968	1006	155.177	-0.233909	0.274831	-0.8511	0.394714	0.85838
1323	SC35M_PB2	+	SC35M_HA	+	1910	1948	1125	1163	405.223	0.0179275	0.326634	0.0548857	0.95623	0.991145
1324	SC35M_PB2	+	SC35M_HA	+	1870	1908	1411	1449	89.5381	0.0326407	0.291754	0.111877	0.910921	0.979191
1325	SC35M_PB2	+	SC35M_HA	+	1974	2012	1417	1455	92.3838	0.104594	0.311365	0.335921	0.73693	0.954741
1326	SC35M_PB2	+	SC35M_HA	+	2079	2117	600	638	108.417	0.565186	0.276201	2.04629	0.0407279	0.519429
1327	SC35M_PB2	+	SC35M_HA	+	2175	2213	515	553	80.7069	-0.808056	0.36409	-2.21938	0.0264606	0.44353
1328	SC35M_PB2	+	SC35M_HA	+	2190	2228	747	785	151.47	-0.0502662	0.330991	-0.151866	0.879293	0.973669
1329	SC35M_PB2	+	SC35M_HA	+	2200	2238	971	1009	151.051	0.193857	0.342316	0.566311	0.571182	0.904979
1330	SC35M_PB2	+	SC35M_HA	+	2079	2117	1259	1297	66.7001	0.627994	0.344328	1.82383	0.0681784	0.618526
1331	SC35M_PB2	+	SC35M_HA	+	2208	2246	1331	1369	66.1115	0.525681	0.389336	1.3502	0.176953	0.76602
1332	SC35M_PB2	+	SC35M_HA	+	1663	1701	744	782	73.0596	0.0807879	0.320896	0.251757	0.801229	0.961351
1333	SC35M_PB2	+	SC35M_HA	+	1509	1547	968	1006	63.7908	-0.14243	0.338803	-0.420393	0.674199	0.935059
1334	SC35M_PB2	+	SC35M_HA	+	1879	1917	517	555	75.3259	0.152197	0.376241	0.404521	0.68583	0.941044
1335	SC35M_PB2	+	SC35M_HA	+	1870	1908	813	851	88.0568	-0.270423	0.282852	-0.956056	0.339044	0.846408
1336	SC35M_PB2	+	SC35M_HA	+	2121	2159	1321	1359	58.5305	0.34601	0.360627	0.95947	0.337322	0.844108
1337	SC35M_PB2	+	SC35M_HA	+	1022	1060	746	784	71.3745	0.0453557	0.299479	0.151449	0.879622	0.973669
1338	SC35M_PB2	+	SC35M_HA	+	195	233	1621	1659	77.2622	-0.111832	0.334028	-0.334799	0.737776	0.954741
1339	SC35M_PB2	+	SC35M_HA	+	1012	1050	1138	1176	51.4356	0.321181	0.41768	0.768965	0.441914	0.869283
1340	SC35M_PB2	+	SC35M_HA	+	1105	1143	1628	1666	50.1612	0.197886	0.339966	0.582075	0.560516	0.896826
1341	SC35M_PB2	+	SC35M_HA	+	1362	1400	578	616	75.9618	0.0414195	0.307189	0.134834	0.892743	0.975838
1342	SC35M_PB2	+	SC35M_HA	+	2081	2119	541	579	99.9036	0.442866	0.267367	1.6564	0.0976417	0.679247
1343	SC35M_PB2	+	SC35M_HA	+	1812	1850	1050	1088	68.3858	0.755638	0.330825	2.2841	0.0223657	0.412515
1344	SC35M_PB2	+	SC35M_HA	+	2081	2119	974	1012	91.3893	-0.242091	0.277748	-0.871623	0.383414	0.857931
1345	SC35M_PB2	+	SC35M_HA	+	2044	2082	1082	1120	70.6528	-0.12599	0.342312	-0.368055	0.712832	0.951163
1346	SC35M_PB2	+	SC35M_HA	+	865	903	42	80	360.812	0.211454	0.317503	0.665988	0.505419	0.877466
1347	SC35M_PB2	+	SC35M_HA	+	865	903	83	121	520.749	0.178057	0.326774	0.544894	0.585826	0.908428
1348	SC35M_PB2	+	SC35M_HA	+	1121	1159	514	552	1176.51	-6.60552	0.515958	-12.8024	1.58891e-37	2.79649e-34
1349	SC35M_PB2	+	SC35M_HA	+	1885	1923	242	280	137.343	0.645118	0.293921	2.19487	0.0281731	0.459117
1350	SC35M_PB2	+	SC35M_HA	+	806	844	42	80	252.319	0.261399	0.315964	0.827308	0.408063	0.861119
1351	SC35M_PB2	+	SC35M_HA	+	806	844	86	124	375.023	0.186672	0.306072	0.609895	0.541932	0.889685
1352	SC35M_PB2	+	SC35M_HA	+	541	579	310	348	54.8592	0.106193	0.418772	0.253582	0.799818	0.961351
1353	SC35M_PB2	+	SC35M_HA	+	704	742	347	385	68.8088	-0.443992	0.33254	-1.33516	0.181825	0.76602
1354	SC35M_PB2	+	SC35M_HA	+	795	833	347	385	64.0587	-0.145789	0.328755	-0.443459	0.657434	0.92528
1355	SC35M_PB2	+	SC35M_HA	+	83	121	866	904	57.3322	-0.104178	0.3097	-0.336383	0.736582	0.954741
1356	SC35M_PB2	+	SC35M_HA	+	53	91	804	842	42.177	0.552297	0.452325	1.22102	0.222079	0.788729
1357	SC35M_PB2	+	SC35M_HA	+	632	670	1561	1599	24.8037	-0.190421	0.437899	-0.43485	0.663671	0.929985
1358	SC35M_PB2	+	SC35M_HA	+	1909	1947	367	405	108.191	0.150353	0.240698	0.624654	0.532198	0.886997
1359	SC35M_PB2	+	SC35M_HA	+	1883	1921	705	743	68.9912	-0.210849	0.266971	-0.789781	0.429656	0.869283
1360	SC35M_PB2	+	SC35M_HA	+	1906	1944	813	851	94.648	-0.347898	0.282583	-1.23113	0.218273	0.788729
1361	SC35M_PB2	+	SC35M_HA	+	1536	1574	515	553	254.723	-0.466561	0.277638	-1.68047	0.0928667	0.673054
1362	SC35M_PB2	+	SC35M_HA	+	1524	1562	746	784	139.575	-0.133167	0.272969	-0.487848	0.625658	0.916105
1363	SC35M_PB2	+	SC35M_HA	+	1883	1921	1124	1162	412.59	0.0274111	0.321876	0.0851603	0.932134	0.982543
1364	SC35M_PB2	+	SC35M_M	+	127	165	159	197	59.6978	0.109898	0.356993	0.307845	0.7582	0.960793
1365	SC35M_PB2	+	SC35M_M	+	238	276	189	227	70.286	0.0622182	0.284033	0.219053	0.826609	0.961351
1366	SC35M_PB2	+	SC35M_M	+	335	373	426	464	245.027	-0.00933642	0.242596	-0.0384854	0.969301	0.998076
1367	SC35M_PB2	+	SC35M_M	+	294	332	501	539	234.274	0.0773336	0.242821	0.31848	0.750121	0.958064
1368	SC35M_PB2	+	SC35M_M	+	183	221	783	821	112.182	-0.332294	0.251824	-1.31955	0.186986	0.76602
1369	SC35M_PB2	+	SC35M_M	+	261	299	786	824	98.1954	-0.17817	0.273408	-0.651663	0.514618	0.882776
1370	SC35M_PB2	+	SC35M_M	+	527	565	64	102	60.4507	-0.223344	0.333278	-0.670145	0.502766	0.876106
1371	SC35M_PB2	+	SC35M_M	+	476	514	179	217	274.712	0.303108	0.291856	1.03855	0.299013	0.819419
1372	SC35M_PB2	+	SC35M_M	+	664	702	128	166	115.914	0.132855	0.239067	0.555725	0.578399	0.907597
1373	SC35M_PB2	+	SC35M_M	+	454	492	585	623	79.4138	0.183199	0.308534	0.593773	0.552664	0.892463
1374	SC35M_PB2	+	SC35M_M	+	527	565	446	484	103.314	-0.0526667	0.26375	-0.199684	0.841728	0.961351
1375	SC35M_PB2	+	SC35M_M	+	561	599	781	819	41.5328	0.437322	0.383406	1.14063	0.254026	0.80411
1376	SC35M_PB2	+	SC35M_M	+	646	684	784	822	56.4794	-0.280171	0.307547	-0.910987	0.362302	0.857931
1377	SC35M_PB2	+	SC35M_M	+	829	867	140	178	105.999	-0.198228	0.237701	-0.833937	0.404316	0.85838
1378	SC35M_PB2	+	SC35M_M	+	983	1021	48	86	232.418	0.306596	0.326281	0.939668	0.347388	0.852773
1379	SC35M_PB2	+	SC35M_M	+	975	1013	156	194	295.67	0.32136	0.264304	1.21587	0.224033	0.788729
1380	SC35M_PB2	+	SC35M_M	+	732	770	477	515	938.795	-0.827632	0.428903	-1.92965	0.0536504	0.572766
1381	SC35M_PB2	+	SC35M_M	+	827	865	472	510	401.731	-0.502286	0.332845	-1.50907	0.131281	0.749717
1382	SC35M_PB2	+	SC35M_M	+	986	1024	428	466	547.782	-0.122363	0.325232	-0.376232	0.706744	0.948371
1383	SC35M_PB2	+	SC35M_M	+	1108	1146	472	510	138.059	0.189482	0.285261	0.664239	0.506537	0.877466
1384	SC35M_PB2	+	SC35M_M	+	1053	1091	625	663	676.774	-0.081779	0.376299	-0.217325	0.827955	0.961351
1385	SC35M_PB2	+	SC35M_M	+	982	1020	787	825	253.842	-0.0772615	0.274675	-0.281284	0.778493	0.961351
1386	SC35M_PB2	+	SC35M_M	+	836	874	813	851	147.778	-0.403616	0.247896	-1.62816	0.103491	0.701305
1387	SC35M_PB2	+	SC35M_M	+	1262	1300	65	103	587.672	-1.18479	0.484754	-2.44412	0.0145208	0.340755
1388	SC35M_PB2	+	SC35M_M	+	1532	1570	52	90	364.161	-0.20575	0.367316	-0.560144	0.575381	0.904979
1389	SC35M_PB2	+	SC35M_M	+	1566	1604	477	515	447.363	-0.265302	0.304342	-0.871725	0.383359	0.857931
1390	SC35M_PB2	+	SC35M_M	+	1452	1490	476	514	524.505	-0.588762	0.308372	-1.90926	0.0562283	0.573523
1391	SC35M_PB2	+	SC35M_M	+	1299	1337	586	624	51.8846	-0.509759	0.368019	-1.38514	0.166009	0.76602
1392	SC35M_PB2	+	SC35M_M	+	1231	1269	774	812	93.0706	-0.556586	0.260494	-2.13666	0.032626	0.473179
1393	SC35M_PB2	+	SC35M_M	+	1404	1442	790	828	111.841	-0.78338	0.335367	-2.33589	0.019497	0.394422
1394	SC35M_PB2	+	SC35M_M	+	1479	1517	782	820	111.929	-0.6164	0.285241	-2.16098	0.0306967	0.473179
1395	SC35M_PB2	+	SC35M_M	+	1625	1663	790	828	102.968	-0.395739	0.33043	-1.19765	0.231054	0.795246
1396	SC35M_PB2	+	SC35M_M	+	1882	1920	64	102	87.5989	-0.660643	0.34779	-1.89955	0.0574925	0.573523
1397	SC35M_PB2	+	SC35M_M	+	1778	1816	171	209	113.202	0.304255	0.255079	1.19279	0.232952	0.795246
1398	SC35M_PB2	+	SC35M_M	+	1713	1751	424	462	1968.85	-0.80468	0.574672	-1.40024	0.161441	0.76602
1399	SC35M_PB2	+	SC35M_M	+	1993	2031	433	471	163.76	-0.0977525	0.253999	-0.384854	0.700346	0.944925
1400	SC35M_PB2	+	SC35M_M	+	1877	1915	592	630	275.682	0.0172999	0.288958	0.0598702	0.952259	0.989512
1401	SC35M_PB2	+	SC35M_M	+	1875	1913	782	820	133.853	-0.429105	0.369616	-1.16095	0.245663	0.795246
1402	SC35M_PB2	+	SC35M_M	+	1872	1910	922	960	58.3387	0.251123	0.351194	0.715056	0.474574	0.869283
1403	SC35M_PB2	+	SC35M_M	+	2186	2224	51	89	75.415	-0.4192	0.303205	-1.38256	0.166799	0.76602
1404	SC35M_PB2	+	SC35M_M	+	2200	2238	208	246	72.4317	0.160816	0.348489	0.461468	0.644463	0.922971
1405	SC35M_PB2	+	SC35M_M	+	2129	2167	395	433	153.192	-0.0805439	0.252769	-0.318646	0.749995	0.958064
1406	SC35M_PB2	+	SC35M_M	+	2220	2258	479	517	128.793	-0.0178251	0.312573	-0.0570268	0.954524	0.990544
1407	SC35M_PB2	+	SC35M_M	+	2248	2286	632	670	76.5186	0.481969	0.371482	1.29742	0.194486	0.76602
1408	SC35M_PB2	+	SC35M_M	+	2080	2118	779	817	104.167	-0.410138	0.279314	-1.46838	0.142002	0.758839
1409	SC35M_PB2	+	SC35M_M	+	2189	2227	793	831	70.8407	-0.346237	0.316811	-1.09288	0.274445	0.818279
1410	SC35M_PB2	+	SC35M_M	+	2078	2116	931	969	44.6831	0.336118	0.407536	0.824757	0.40951	0.861119
1411	SC35M_PB2	+	SC35M_M	+	331	369	309	347	102.773	0.319781	0.292417	1.09358	0.274139	0.818279
1412	SC35M_PB2	+	SC35M_M	+	797	835	605	643	122.986	0.122235	0.252836	0.483456	0.628772	0.918201
1413	SC35M_PB2	+	SC35M_M	+	1501	1539	198	236	131.912	-0.213777	0.320715	-0.666564	0.505051	0.877466
1414	SC35M_PB2	+	SC35M_M	+	719	757	406	444	630.416	-0.730725	0.378062	-1.93282	0.0532584	0.572766
1415	SC35M_PB2	+	SC35M_M	+	1607	1645	482	520	353.388	-0.244764	0.266702	-0.917744	0.358753	0.857931
1416	SC35M_PB2	+	SC35M_M	+	2081	2119	418	456	196.594	-0.418651	0.300687	-1.39232	0.163827	0.76602
1417	SC35M_PB2	+	SC35M_M	+	1875	1913	306	344	55.9877	0.0651938	0.302681	0.215387	0.829465	0.961351
1418	SC35M_PB2	+	SC35M_M	+	1876	1914	634	672	207.144	-0.0626935	0.251559	-0.24922	0.803191	0.961351
1419	SC35M_PB2	+	SC35M_M	+	1589	1627	582	620	90.4319	0.161998	0.361029	0.448714	0.653638	0.92528
1420	SC35M_PB2	+	SC35M_NA	+	336	374	353	391	239.32	0.554508	0.327309	1.69414	0.0902384	0.673054
1421	SC35M_PB2	+	SC35M_NA	+	449	487	481	519	174.789	-0.0374848	0.300894	-0.124578	0.900857	0.976803
1422	SC35M_PB2	+	SC35M_NA	+	141	179	963	1001	112.921	0.0364585	0.292582	0.12461	0.900832	0.976803
1423	SC35M_PB2	+	SC35M_NA	+	81	119	1117	1155	73.4917	0.273813	0.399173	0.685952	0.492743	0.8742
1424	SC35M_PB2	+	SC35M_NA	+	319	357	1091	1129	107.532	0.119752	0.268784	0.445531	0.655936	0.92528
1425	SC35M_PB2	+	SC35M_NA	+	320	358	1357	1395	87.483	0.26112	0.25845	1.01033	0.312337	0.823913
1426	SC35M_PB2	+	SC35M_NA	+	798	836	310	348	91.8928	0.37367	0.299809	1.24636	0.212632	0.786203
1427	SC35M_PB2	+	SC35M_NA	+	626	664	398	436	125.811	0.170405	0.336338	0.506646	0.612403	0.912515
1428	SC35M_PB2	+	SC35M_NA	+	752	790	495	533	265.402	-0.175957	0.247403	-0.711216	0.476951	0.869283
1429	SC35M_PB2	+	SC35M_NA	+	949	987	462	500	307.949	-0.253678	0.237664	-1.06738	0.285799	0.819419
1430	SC35M_PB2	+	SC35M_NA	+	870	908	577	615	178.183	0.142469	0.301263	0.472907	0.63628	0.92042
1431	SC35M_PB2	+	SC35M_NA	+	705	743	610	648	135.695	-0.0280272	0.280449	-0.0999368	0.920395	0.980298
1432	SC35M_PB2	+	SC35M_NA	+	663	701	833	871	86.6875	0.144695	0.294407	0.491478	0.623088	0.914625
1433	SC35M_PB2	+	SC35M_NA	+	668	706	964	1002	223.37	-0.00645526	0.267553	-0.024127	0.980751	0.998659
1434	SC35M_PB2	+	SC35M_NA	+	778	816	949	987	215.05	0.0203038	0.240368	0.0844695	0.932683	0.982543
1435	SC35M_PB2	+	SC35M_NA	+	796	834	1072	1110	246.899	0.175068	0.237252	0.7379	0.460575	0.869283
1436	SC35M_PB2	+	SC35M_NA	+	861	899	1394	1432	163.757	0.251898	0.372772	0.675742	0.499205	0.8742
1437	SC35M_PB2	+	SC35M_NA	+	1022	1060	62	100	90.0639	0.275835	0.390298	0.706728	0.479735	0.869283
1438	SC35M_PB2	+	SC35M_NA	+	1138	1176	482	520	376.659	-0.0352756	0.24148	-0.146081	0.883858	0.974731
1439	SC35M_PB2	+	SC35M_NA	+	1251	1289	462	500	289.282	-0.197754	0.270195	-0.731892	0.464234	0.869283
1440	SC35M_PB2	+	SC35M_NA	+	1012	1050	1014	1052	147.557	0.389544	0.326702	1.19235	0.233123	0.795246
1441	SC35M_PB2	+	SC35M_NA	+	999	1037	1174	1212	158.404	0.236072	0.268411	0.879518	0.379121	0.857931
1442	SC35M_PB2	+	SC35M_NA	+	985	1023	1327	1365	115.65	-0.073371	0.315055	-0.232883	0.815852	0.961351
1443	SC35M_PB2	+	SC35M_NA	+	1347	1385	476	514	259.616	-0.666634	0.296297	-2.24989	0.0244561	0.436158
1444	SC35M_PB2	+	SC35M_NA	+	1499	1537	635	673	721.11	-0.953303	0.608216	-1.56737	0.117027	0.736939
1445	SC35M_PB2	+	SC35M_NA	+	1488	1526	963	1001	150.895	-0.495949	0.30646	-1.61832	0.105594	0.701305
1446	SC35M_PB2	+	SC35M_NA	+	1414	1452	1044	1082	140.223	-0.491554	0.250636	-1.96123	0.0498525	0.560113
1447	SC35M_PB2	+	SC35M_NA	+	1638	1676	1214	1252	127.921	0.19776	0.328457	0.602088	0.547116	0.889907
1448	SC35M_PB2	+	SC35M_NA	+	1577	1615	1370	1408	156.984	0.0726299	0.295387	0.24588	0.805775	0.961351
1449	SC35M_PB2	+	SC35M_NA	+	1789	1827	457	495	145.029	0.0628716	0.280884	0.223835	0.822886	0.961351
1450	SC35M_PB2	+	SC35M_NA	+	1887	1925	739	777	166.455	-0.181875	0.415483	-0.437743	0.661573	0.92873
1451	SC35M_PB2	+	SC35M_NA	+	1633	1671	910	948	120.852	-0.17055	0.221858	-0.768736	0.44205	0.869283
1452	SC35M_PB2	+	SC35M_NA	+	1759	1797	915	953	200.8	-0.216561	0.294973	-0.73417	0.462845	0.869283
1453	SC35M_PB2	+	SC35M_NA	+	1882	1920	984	1022	177.519	-0.259955	0.323155	-0.804426	0.421151	0.863055
1454	SC35M_PB2	+	SC35M_NA	+	1882	1920	1334	1372	161.274	0.0294651	0.263806	0.111692	0.911067	0.979191
1455	SC35M_PB2	+	SC35M_NA	+	2198	2236	485	523	167.742	-0.292409	0.342548	-0.853629	0.393311	0.85838
1456	SC35M_PB2	+	SC35M_NA	+	2087	2125	978	1016	7167.77	-0.755387	0.615646	-1.22698	0.219829	0.788729
1457	SC35M_PB2	+	SC35M_NA	+	2132	2170	1148	1186	615.197	-0.073967	0.351166	-0.210633	0.833174	0.961351
1458	SC35M_PB2	+	SC35M_NA	+	336	374	457	495	182.94	0.25234	0.214589	1.17593	0.239625	0.795246
1459	SC35M_PB2	+	SC35M_NA	+	1488	1526	497	535	239.629	-0.687215	0.334422	-2.05493	0.0398853	0.519429
1460	SC35M_PB2	+	SC35M_NA	+	136	174	518	556	113.565	-0.196217	0.251593	-0.779901	0.435449	0.869283
1461	SC35M_PB2	+	SC35M_NA	+	404	442	336	374	113.636	0.64603	0.403056	1.60283	0.108972	0.712977
1462	SC35M_PB2	+	SC35M_NA	+	292	330	967	1005	99.0214	0.00332528	0.235851	0.0140991	0.988751	0.998659
1463	SC35M_PB2	+	SC35M_NA	+	749	787	52	90	98.4647	0.177484	0.291902	0.608026	0.54317	0.889685
1464	SC35M_PB2	+	SC35M_NA	+	868	906	88	126	94.9867	0.370385	0.264886	1.39828	0.162029	0.76602
1465	SC35M_PB2	+	SC35M_NA	+	1008	1046	281	319	81.7317	0.0485244	0.681852	0.0711657	0.943266	0.985836
1466	SC35M_PB2	+	SC35M_NA	+	816	854	496	534	242.364	-0.0943141	0.253599	-0.371903	0.709965	0.94902
1467	SC35M_PB2	+	SC35M_NA	+	663	701	833	871	86.6875	0.144695	0.294407	0.491478	0.623088	0.914625
1468	SC35M_PB2	+	SC35M_NA	+	985	1023	825	863	71.3386	0.165165	0.344616	0.479273	0.631744	0.92042
1469	SC35M_PB2	+	SC35M_NA	+	1305	1343	295	333	53.9127	0.125767	0.346255	0.363221	0.71644	0.95218
1470	SC35M_PB2	+	SC35M_NA	+	1572	1610	365	403	108.05	0.0683938	0.289755	0.23604	0.813402	0.961351
1471	SC35M_PB2	+	SC35M_NA	+	1299	1337	949	987	108.812	-0.0779853	0.287387	-0.27136	0.786114	0.961351
1472	SC35M_PB2	+	SC35M_NA	+	1548	1586	1065	1103	94.2017	0.0190359	0.290132	0.0656109	0.947688	0.988425
1473	SC35M_PB2	+	SC35M_NA	+	1362	1400	1368	1406	153.314	-0.544445	0.279286	-1.94942	0.0512453	0.562083
1474	SC35M_PB2	+	SC35M_NA	+	2206	2244	174	212	66.4767	0.618198	0.373042	1.65718	0.0974834	0.679247
1475	SC35M_PB2	+	SC35M_NA	+	2225	2263	626	664	55.0649	0.518192	0.397393	1.30398	0.192241	0.76602
1476	SC35M_PB2	+	SC35M_NA	+	2235	2273	740	778	59.9192	0.137168	0.337002	0.407024	0.683991	0.941044
1477	SC35M_PB2	+	SC35M_NA	+	2225	2263	958	996	153.206	0.112012	0.316601	0.353797	0.723491	0.952328
1478	SC35M_PB2	+	SC35M_NA	+	2207	2245	1149	1187	151.548	0.358361	0.349488	1.02539	0.305179	0.819419
1479	SC35M_PB2	+	SC35M_NA	+	646	684	1153	1191	73.3646	0.432805	0.302716	1.42974	0.152792	0.76602
1480	SC35M_PB2	+	SC35M_NA	+	1422	1460	990	1028	161.581	-0.333358	0.252265	-1.32146	0.186349	0.76602
1481	SC35M_PB2	+	SC35M_NA	+	1649	1687	738	776	73.9817	0.199314	0.283354	0.703411	0.4818	0.869283
1482	SC35M_PB2	+	SC35M_NA	+	1557	1595	1232	1270	96.4267	0.0653374	0.330486	0.197701	0.843279	0.961874
1483	SC35M_PB2	+	SC35M_NA	+	1809	1847	1153	1191	82.8518	-0.0897561	0.252881	-0.354934	0.722639	0.952328
1484	SC35M_PB2	+	SC35M_NA	+	719	757	1053	1091	196.773	-0.0282065	0.232099	-0.121528	0.903273	0.976803
1485	SC35M_PB2	+	SC35M_NA	+	1883	1921	466	504	160.069	-0.112066	0.348922	-0.321178	0.748076	0.957537
1486	SC35M_PB2	+	SC35M_NA	+	1961	1999	461	499	129.196	-0.176106	0.269136	-0.654338	0.512894	0.881234
1487	SC35M_PB2	+	SC35M_NA	+	625	663	983	1021	147.645	0.201852	0.323784	0.623415	0.533012	0.887082
1488	SC35M_PB2	+	SC35M_NA	+	1558	1596	515	553	211.41	-0.344114	0.296116	-1.16209	0.245198	0.795246
1489	SC35M_PB2	+	SC35M_NA	+	2081	2119	170	208	63.1077	0.333503	0.3833	0.870082	0.384255	0.857931
1490	SC35M_PB2	+	SC35M_NP	+	138	176	529	567	242.38	-0.411831	0.266369	-1.54609	0.122082	0.738365
1491	SC35M_PB2	+	SC35M_NP	+	126	164	859	897	1667.33	-0.811751	0.560074	-1.44936	0.147236	0.76602
1492	SC35M_PB2	+	SC35M_NP	+	185	223	1039	1077	45.8219	0.000269308	0.346437	0.000777367	0.99938	0.999793
1493	SC35M_PB2	+	SC35M_NP	+	136	174	1415	1453	111.938	0.623833	0.369353	1.68899	0.0912219	0.673054
1494	SC35M_PB2	+	SC35M_NP	+	290	328	488	526	136.845	-0.766174	0.343893	-2.22794	0.0258845	0.441402
1495	SC35M_PB2	+	SC35M_NP	+	265	303	829	867	149.912	0.127074	0.376732	0.337307	0.735885	0.954741
1496	SC35M_PB2	+	SC35M_NP	+	292	330	1064	1102	64.6203	-0.258856	0.319021	-0.811406	0.417132	0.863047
1497	SC35M_PB2	+	SC35M_NP	+	261	299	1314	1352	64.519	0.272425	0.314088	0.867351	0.38575	0.857931
1498	SC35M_PB2	+	SC35M_NP	+	446	484	541	579	245.995	-0.116256	0.273297	-0.425384	0.670557	0.934426
1499	SC35M_PB2	+	SC35M_NP	+	463	501	817	855	67.7417	-0.234153	0.267473	-0.875424	0.381343	0.857931
1500	SC35M_PB2	+	SC35M_NP	+	443	481	956	994	110.28	0.371014	0.340438	1.08981	0.275795	0.818279
1501	SC35M_PB2	+	SC35M_NP	+	457	495	1405	1443	32.1059	-0.0554102	0.39398	-0.140642	0.888153	0.975838
1502	SC35M_PB2	+	SC35M_NP	+	984	1022	96	134	132.061	-0.365464	0.309238	-1.18182	0.237277	0.795246
1503	SC35M_PB2	+	SC35M_NP	+	839	877	198	236	66.9189	-0.0704922	0.339726	-0.207497	0.835622	0.961351
1504	SC35M_PB2	+	SC35M_NP	+	839	877	339	377	42.7956	0.120512	0.436532	0.276067	0.782497	0.961351
1505	SC35M_PB2	+	SC35M_NP	+	687	725	429	467	374.663	-0.368178	0.390994	-0.941646	0.346374	0.852613
1506	SC35M_PB2	+	SC35M_NP	+	900	938	505	543	576.396	-0.358497	0.324531	-1.10466	0.269307	0.818279
1507	SC35M_PB2	+	SC35M_NP	+	660	698	665	703	44.6631	0.490738	0.415027	1.18242	0.237037	0.795246
1508	SC35M_PB2	+	SC35M_NP	+	785	823	636	674	80.3276	-0.219028	0.405534	-0.5401	0.589128	0.908844
1509	SC35M_PB2	+	SC35M_NP	+	797	835	728	766	73.0826	0.378597	0.321459	1.17774	0.238898	0.795246
1510	SC35M_PB2	+	SC35M_NP	+	855	893	878	916	374.682	-0.105686	0.328596	-0.32163	0.747733	0.957537
1511	SC35M_PB2	+	SC35M_NP	+	660	698	1204	1242	77.9603	0.188532	0.343497	0.548861	0.583101	0.908198
1512	SC35M_PB2	+	SC35M_NP	+	656	694	1266	1304	70.2321	0.330907	0.331584	0.997959	0.318299	0.827612
1513	SC35M_PB2	+	SC35M_NP	+	996	1034	1067	1105	145.022	-0.129067	0.32388	-0.398502	0.69026	0.942744
1514	SC35M_PB2	+	SC35M_NP	+	1022	1060	813	851	292.796	0.0598221	0.305485	0.195827	0.844746	0.962923
1515	SC35M_PB2	+	SC35M_NP	+	1027	1065	1427	1465	84.9366	0.551716	0.309263	1.78397	0.0744288	0.648488
1516	SC35M_PB2	+	SC35M_NP	+	1437	1475	177	215	486.033	-0.310457	0.367694	-0.844336	0.398482	0.85838
1517	SC35M_PB2	+	SC35M_NP	+	1180	1218	430	468	387.078	-0.186668	0.29533	-0.632065	0.527344	0.886596
1518	SC35M_PB2	+	SC35M_NP	+	1298	1336	536	574	595.924	-0.77319	0.330119	-2.34216	0.0191725	0.392368
1519	SC35M_PB2	+	SC35M_NP	+	1496	1534	488	526	345.421	-0.485285	0.357215	-1.35852	0.174298	0.76602
1520	SC35M_PB2	+	SC35M_NP	+	1082	1120	813	851	141.653	0.0144909	0.291071	0.0497848	0.960294	0.993382
1521	SC35M_PB2	+	SC35M_NP	+	1285	1323	818	856	142.411	0.0933397	0.394859	0.236388	0.813132	0.961351
1522	SC35M_PB2	+	SC35M_NP	+	1509	1547	813	851	275.138	0.195543	0.400391	0.48838	0.625281	0.916105
1523	SC35M_PB2	+	SC35M_NP	+	1513	1551	939	977	85.1457	-0.422688	0.3345	-1.26364	0.206358	0.77911
1524	SC35M_PB2	+	SC35M_NP	+	1222	1260	1377	1415	50.4194	-0.34458	0.386482	-0.89158	0.372618	0.857931
1525	SC35M_PB2	+	SC35M_NP	+	1324	1362	1375	1413	60.6361	-0.29175	0.36589	-0.797371	0.425235	0.86622
1526	SC35M_PB2	+	SC35M_NP	+	1431	1469	1266	1304	96.1323	-0.413245	0.293508	-1.40795	0.159146	0.76602
1527	SC35M_PB2	+	SC35M_NP	+	1490	1528	1263	1301	77.6823	-0.317824	0.310778	-1.02267	0.306463	0.819419
1528	SC35M_PB2	+	SC35M_NP	+	1413	1451	1480	1518	63.1958	-0.368786	0.323312	-1.14065	0.254015	0.80411
1529	SC35M_PB2	+	SC35M_NP	+	1555	1593	1409	1447	53.4451	0.290234	0.341131	0.850799	0.394881	0.85838
1530	SC35M_PB2	+	SC35M_NP	+	1643	1681	168	206	116.115	0.0713898	0.24897	0.28674	0.774311	0.961351
1531	SC35M_PB2	+	SC35M_NP	+	1870	1908	262	300	283.41	0.243871	0.310137	0.786333	0.431672	0.869283
1532	SC35M_PB2	+	SC35M_NP	+	1670	1708	454	492	191.327	-0.274357	0.371311	-0.738888	0.459975	0.869283
1533	SC35M_PB2	+	SC35M_NP	+	1653	1691	609	647	144.597	-0.337772	0.336697	-1.00319	0.315768	0.827612
1534	SC35M_PB2	+	SC35M_NP	+	1881	1919	581	619	13810.7	-0.744019	0.515057	-1.44454	0.148588	0.76602
1535	SC35M_PB2	+	SC35M_NP	+	1794	1832	840	878	96.4551	-0.470329	0.363221	-1.29488	0.19536	0.76602
1536	SC35M_PB2	+	SC35M_NP	+	1870	1908	828	866	118.704	-0.0331989	0.413671	-0.0802543	0.936035	0.982948
1537	SC35M_PB2	+	SC35M_NP	+	1882	1920	943	981	110.86	-0.367011	0.346001	-1.06072	0.288816	0.819419
1538	SC35M_PB2	+	SC35M_NP	+	1629	1667	1262	1300	58.664	0.473376	0.318413	1.48667	0.137102	0.75171
1539	SC35M_PB2	+	SC35M_NP	+	1881	1919	1261	1299	127.851	-0.103705	0.268909	-0.385651	0.699755	0.944925
1540	SC35M_PB2	+	SC35M_NP	+	2202	2240	47	85	42.0104	-0.332598	0.353967	-0.939629	0.347408	0.852773
1541	SC35M_PB2	+	SC35M_NP	+	2081	2119	208	246	64.4614	-0.172762	0.35034	-0.493125	0.621924	0.914625
1542	SC35M_PB2	+	SC35M_NP	+	2204	2242	294	332	40.6114	0.0412708	0.74456	0.0554298	0.955796	0.991145
1543	SC35M_PB2	+	SC35M_NP	+	2138	2176	483	521	190.141	-0.444809	0.378171	-1.17621	0.23951	0.795246
1544	SC35M_PB2	+	SC35M_NP	+	2199	2237	536	574	182.77	-0.336674	0.28731	-1.17181	0.241272	0.795246
1545	SC35M_PB2	+	SC35M_NP	+	2078	2116	724	762	84.8183	0.212836	0.304602	0.698732	0.484719	0.871405
1546	SC35M_PB2	+	SC35M_NP	+	1993	2031	881	919	128.517	0.0953386	0.286805	0.332416	0.739575	0.954976
1547	SC35M_PB2	+	SC35M_NP	+	2225	2263	849	887	118.416	-0.063779	0.331758	-0.192246	0.84755	0.963781
1548	SC35M_PB2	+	SC35M_NP	+	2196	2234	948	986	67.3913	-0.155844	0.308978	-0.504385	0.613991	0.912737
1549	SC35M_PB2	+	SC35M_NP	+	2125	2163	1188	1226	71.7304	0.393246	0.294135	1.33696	0.181237	0.76602
1550	SC35M_PB2	+	SC35M_NP	+	2178	2216	1265	1303	77.9297	0.295852	0.316617	0.934415	0.35009	0.853404
1551	SC35M_PB2	+	SC35M_NP	+	2078	2116	1339	1377	69.8666	0.302121	0.340197	0.888078	0.374499	0.857931
1552	SC35M_PB2	+	SC35M_NP	+	2044	2082	1488	1526	52.7128	0.532153	0.371616	1.432	0.152145	0.76602
1553	SC35M_PB2	+	SC35M_NP	+	2118	2156	1485	1523	44.8912	0.277382	0.44211	0.627405	0.530393	0.886596
1554	SC35M_PB2	+	SC35M_NP	+	1911	1949	249	287	279.524	0.164961	0.319965	0.51556	0.606162	0.911606
1555	SC35M_PB2	+	SC35M_NS	+	316	354	100	138	134.58	0.116586	0.269567	0.432495	0.665382	0.930161
1556	SC35M_PB2	+	SC35M_NS	+	163	201	508	546	88.2963	-0.222722	0.278753	-0.798993	0.424294	0.865903
1557	SC35M_PB2	+	SC35M_NS	+	292	330	500	538	64.5969	-0.222022	0.300921	-0.737807	0.460632	0.869283
1558	SC35M_PB2	+	SC35M_NS	+	461	499	449	487	46.4759	0.134826	0.350692	0.384456	0.700641	0.944925
1559	SC35M_PB2	+	SC35M_NS	+	839	877	49	87	55.4615	-0.404299	0.309572	-1.30599	0.191556	0.76602
1560	SC35M_PB2	+	SC35M_NS	+	795	833	160	198	83.2597	0.301343	0.273989	1.09984	0.271404	0.818279
1561	SC35M_PB2	+	SC35M_NS	+	829	867	271	309	113.38	0.335569	0.32254	1.0404	0.298156	0.819419
1562	SC35M_PB2	+	SC35M_NS	+	824	862	503	541	334.48	0.310949	0.368492	0.843842	0.398758	0.85838
1563	SC35M_PB2	+	SC35M_NS	+	691	729	797	835	53.2514	0.109205	0.322443	0.33868	0.734851	0.954741
1564	SC35M_PB2	+	SC35M_NS	+	1022	1060	159	197	87.0917	-0.056987	0.314622	-0.181128	0.856267	0.96514
1565	SC35M_PB2	+	SC35M_NS	+	1012	1050	500	538	219.23	0.0568202	0.284552	0.199683	0.841728	0.961351
1566	SC35M_PB2	+	SC35M_NS	+	1107	1145	505	543	165.916	0.242583	0.288704	0.840246	0.40077	0.85838
1567	SC35M_PB2	+	SC35M_NS	+	982	1020	791	829	93.0361	0.153813	0.291472	0.52771	0.597701	0.908844
1568	SC35M_PB2	+	SC35M_NS	+	1279	1317	324	362	126.173	-0.0330323	0.246096	-0.134225	0.893225	0.975838
1569	SC35M_PB2	+	SC35M_NS	+	1479	1517	281	319	249.566	-0.021463	0.29384	-0.0730432	0.941772	0.984859
1570	SC35M_PB2	+	SC35M_NS	+	1487	1525	351	389	200.575	-0.0240765	0.343668	-0.0700575	0.944148	0.986172
1571	SC35M_PB2	+	SC35M_NS	+	1494	1532	501	539	260.046	-0.294496	0.250504	-1.17562	0.239749	0.795246
1572	SC35M_PB2	+	SC35M_NS	+	1348	1386	584	622	87.5146	-0.202206	0.299126	-0.675987	0.499049	0.8742
1573	SC35M_PB2	+	SC35M_NS	+	1210	1248	798	836	41.0335	0.020712	0.428538	0.0483317	0.961452	0.993382
1574	SC35M_PB2	+	SC35M_NS	+	1634	1672	452	490	109.154	-0.202012	0.262693	-0.769002	0.441892	0.869283
1575	SC35M_PB2	+	SC35M_NS	+	1946	1984	104	142	233.513	-0.523621	0.391691	-1.33682	0.181281	0.76602
1576	SC35M_PB2	+	SC35M_NS	+	1784	1822	275	313	77.9087	-0.228738	0.322379	-0.709529	0.477996	0.869283
1577	SC35M_PB2	+	SC35M_NS	+	1959	1997	263	301	90.2348	0.425177	0.33912	1.25377	0.209927	0.783484
1578	SC35M_PB2	+	SC35M_NS	+	1874	1912	620	658	73.9302	-0.172945	0.265851	-0.650532	0.515349	0.883168
1579	SC35M_PB2	+	SC35M_NS	+	2014	2052	505	543	105.404	-0.327315	0.227928	-1.43605	0.150989	0.76602
1580	SC35M_PB2	+	SC35M_NS	+	2219	2257	271	309	156.388	0.492901	0.36644	1.34511	0.178591	0.76602
1581	SC35M_PB2	+	SC35M_NS	+	2173	2211	351	389	117.012	-0.0456694	0.255823	-0.178519	0.858315	0.96514
1582	SC35M_PB2	+	SC35M_NS	+	2076	2114	350	388	96.9963	0.0491234	0.28827	0.170408	0.86469	0.969951
1583	SC35M_PB2	+	SC35M_NS	+	2173	2211	505	543	1713.55	-0.411502	0.473564	-0.868947	0.384876	0.857931
1584	SC35M_PB2	+	SC35M_NS	+	2173	2211	653	691	70.4322	0.105404	0.34228	0.307948	0.758122	0.960793
1585	SC35M_PB2	+	SC35M_NS	+	857	895	500	538	296.937	0.331485	0.374739	0.884578	0.376385	0.857931
1586	SC35M_PB2	+	SC35M_NS	+	1186	1224	271	309	101.824	-0.0724761	0.258897	-0.279941	0.779523	0.961351
1587	SC35M_PB2	+	SC35M_NS	+	961	999	276	314	216.291	0.249369	0.305966	0.81502	0.415061	0.863047
1588	SC35M_PB2	+	SC35M_NS	+	1017	1055	276	314	231.834	0.159032	0.333476	0.476891	0.63344	0.92042
1589	SC35M_PB2	+	SC35M_NS	+	982	1020	354	392	201.945	0.00276691	0.234947	0.0117768	0.990604	0.99907
1590	SC35M_PB2	+	SC35M_NS	+	982	1020	395	433	214.292	-0.0912261	0.245457	-0.371658	0.710147	0.94902
1591	SC35M_PB2	+	SC35M_NS	+	1554	1592	472	510	150.701	-0.173511	0.271909	-0.638121	0.523395	0.886029
1592	SC35M_PB2	+	SC35M_NS	+	280	318	97	135	112.104	-0.121353	0.314791	-0.385505	0.699863	0.944925
1593	SC35M_PB2	+	SC35M_NS	+	905	943	269	307	143.155	0.389487	0.319102	1.22057	0.222248	0.788729
1594	SC35M_PB2	+	SC35M_NS	+	2272	2310	273	311	86.1898	0.809551	0.632444	1.28004	0.200532	0.772415
1595	SC35M_PB2	+	SC35M_PA	+	83	121	275	313	219.709	0.417652	0.384275	1.08686	0.277099	0.818279
1596	SC35M_PB2	+	SC35M_PA	+	462	500	755	793	58.4666	0.260697	0.347307	0.750625	0.452878	0.869283
1597	SC35M_PB2	+	SC35M_PA	+	57	95	1473	1511	98.1321	0.193453	0.349101	0.554146	0.579479	0.907597
1598	SC35M_PB2	+	SC35M_PA	+	115	153	1557	1595	149.589	0.253436	0.272687	0.929403	0.35268	0.853806
1599	SC35M_PB2	+	SC35M_PA	+	412	450	1478	1516	427.511	-0.450714	0.414574	-1.08717	0.27696	0.818279
1600	SC35M_PB2	+	SC35M_PA	+	551	589	1456	1494	228.605	0.640465	0.363304	1.76289	0.0779194	0.661372
1601	SC35M_PB2	+	SC35M_PA	+	391	429	1676	1714	194.257	-0.120929	0.351315	-0.344217	0.730683	0.953658
1602	SC35M_PB2	+	SC35M_PA	+	141	179	1985	2023	111.467	-0.197374	0.243272	-0.811331	0.417175	0.863047
1603	SC35M_PB2	+	SC35M_PA	+	126	164	2132	2170	136.629	-0.0626908	0.297845	-0.210481	0.833292	0.961351
1604	SC35M_PB2	+	SC35M_PA	+	1016	1054	209	247	375.754	0.116605	0.349884	0.333269	0.738931	0.95486
1605	SC35M_PB2	+	SC35M_PA	+	807	845	267	305	171.922	0.0910844	0.259368	0.351178	0.725455	0.952328
1606	SC35M_PB2	+	SC35M_PA	+	880	918	534	572	99.2711	0.148765	0.274133	0.542674	0.587354	0.908844
1607	SC35M_PB2	+	SC35M_PA	+	724	762	831	869	242.818	-0.177959	0.235983	-0.754116	0.45078	0.869283
1608	SC35M_PB2	+	SC35M_PA	+	1012	1050	662	700	160.984	0.775587	0.361895	2.14312	0.0321032	0.473179
1609	SC35M_PB2	+	SC35M_PA	+	1012	1050	833	871	202.427	0.0840939	0.304529	0.276144	0.782437	0.961351
1610	SC35M_PB2	+	SC35M_PA	+	981	1019	955	993	142.661	0.297617	0.256351	1.16097	0.245653	0.795246
1611	SC35M_PB2	+	SC35M_PA	+	836	874	1033	1071	168.121	0.306032	0.381003	0.803226	0.421844	0.863055
1612	SC35M_PB2	+	SC35M_PA	+	1056	1094	1157	1195	114.767	0.313015	0.304571	1.02773	0.304079	0.819419
1613	SC35M_PB2	+	SC35M_PA	+	664	702	1348	1386	107.894	0.27319	0.260976	1.0468	0.29519	0.819419
1614	SC35M_PB2	+	SC35M_PA	+	668	706	1616	1654	241.977	-0.113462	0.26175	-0.433476	0.664669	0.930161
1615	SC35M_PB2	+	SC35M_PA	+	778	816	1672	1710	130.052	-0.101667	0.269759	-0.376881	0.706262	0.948371
1616	SC35M_PB2	+	SC35M_PA	+	953	991	1430	1468	291.278	0.0752998	0.340494	0.221149	0.824976	0.961351
1617	SC35M_PB2	+	SC35M_PA	+	985	1023	1590	1628	146.307	-0.335032	0.23639	-1.41729	0.156399	0.76602
1618	SC35M_PB2	+	SC35M_PA	+	982	1020	1685	1723	130.639	0.058596	0.285815	0.205014	0.837561	0.961351
1619	SC35M_PB2	+	SC35M_PA	+	1012	1050	1764	1802	125.107	0.342209	0.363271	0.94202	0.346182	0.852613
1620	SC35M_PB2	+	SC35M_PA	+	827	865	2004	2042	158.81	0.0567517	0.272132	0.208545	0.834804	0.961351
1621	SC35M_PB2	+	SC35M_PA	+	714	752	2109	2147	327.97	0.336562	0.478485	0.703392	0.481812	0.869283
1622	SC35M_PB2	+	SC35M_PA	+	862	900	2159	2197	172.873	0.44269	0.329365	1.34407	0.178925	0.76602
1623	SC35M_PB2	+	SC35M_PA	+	1030	1068	2137	2175	197.936	0.322247	0.371779	0.866769	0.386069	0.857931
1624	SC35M_PB2	+	SC35M_PA	+	1080	1118	2138	2176	195.83	0.386169	0.343628	1.1238	0.261098	0.815629
1625	SC35M_PB2	+	SC35M_PA	+	1305	1343	176	214	192.599	-0.255816	0.287669	-0.889272	0.373857	0.857931
1626	SC35M_PB2	+	SC35M_PA	+	1214	1252	265	303	95.8945	0.0964207	0.266315	0.362055	0.717311	0.95218
1627	SC35M_PB2	+	SC35M_PA	+	1211	1249	477	515	72.4479	0.0564135	0.297973	0.189324	0.849839	0.964356
1628	SC35M_PB2	+	SC35M_PA	+	1109	1147	660	698	128.074	0.625149	0.366623	1.70515	0.088166	0.673054
1629	SC35M_PB2	+	SC35M_PA	+	1251	1289	1663	1701	212.438	0.180624	0.304254	0.593664	0.552737	0.892463
1630	SC35M_PB2	+	SC35M_PA	+	1514	1552	218	256	204.61	0.38237	0.255484	1.49665	0.134484	0.749974
1631	SC35M_PB2	+	SC35M_PA	+	1523	1561	315	353	114.61	0.278952	0.261673	1.06603	0.286409	0.819419
1632	SC35M_PB2	+	SC35M_PA	+	1625	1663	665	703	1424.19	-0.64361	0.53072	-1.21271	0.22524	0.788729
1633	SC35M_PB2	+	SC35M_PA	+	1488	1526	809	847	3738.33	-0.451299	0.658418	-0.685429	0.493073	0.8742
1634	SC35M_PB2	+	SC35M_PA	+	1571	1609	1364	1402	3597.75	-0.65171	0.585205	-1.11364	0.265432	0.818279
1635	SC35M_PB2	+	SC35M_PA	+	1654	1692	1467	1505	489.153	0.348979	0.294207	1.18617	0.235556	0.795246
1636	SC35M_PB2	+	SC35M_PA	+	1531	1569	1595	1633	1463.51	-0.919784	0.527161	-1.74479	0.0810221	0.672636
1637	SC35M_PB2	+	SC35M_PA	+	1674	1712	1691	1729	142.398	0.167905	0.266855	0.629198	0.529219	0.886596
1638	SC35M_PB2	+	SC35M_PA	+	1438	1476	1770	1808	218.479	-0.433813	0.334294	-1.2977	0.194391	0.76602
1639	SC35M_PB2	+	SC35M_PA	+	1458	1496	2133	2171	200.856	0.0131752	0.300106	0.043902	0.964983	0.994944
1640	SC35M_PB2	+	SC35M_PA	+	1867	1905	255	293	142.407	0.583568	0.295281	1.97631	0.0481192	0.555418
1641	SC35M_PB2	+	SC35M_PA	+	2147	2185	168	206	122.217	0.412913	0.295846	1.3957	0.162804	0.76602
1642	SC35M_PB2	+	SC35M_PA	+	2207	2245	301	339	121.876	0.261284	0.341061	0.766093	0.443621	0.869283
1643	SC35M_PB2	+	SC35M_PA	+	2074	2112	490	528	209.937	-0.479069	0.730088	-0.65618	0.511709	0.881234
1644	SC35M_PB2	+	SC35M_PA	+	1886	1924	810	848	298.628	-0.167813	0.313436	-0.535397	0.592375	0.908844
1645	SC35M_PB2	+	SC35M_PA	+	1789	1827	915	953	288.049	-0.0252421	0.323848	-0.0779445	0.937872	0.983977
1646	SC35M_PB2	+	SC35M_PA	+	2195	2233	665	703	183.737	0.243635	0.256138	0.951183	0.341511	0.847757
1647	SC35M_PB2	+	SC35M_PA	+	2207	2245	805	843	3997.82	-0.188433	0.562024	-0.335277	0.737416	0.954741
1648	SC35M_PB2	+	SC35M_PA	+	1867	1905	1350	1388	219.766	0.221596	0.310953	0.712635	0.476071	0.869283
1649	SC35M_PB2	+	SC35M_PA	+	2142	2180	1446	1484	114.58	0.0887091	0.309195	0.286904	0.774186	0.961351
1650	SC35M_PB2	+	SC35M_PA	+	1868	1906	1617	1655	1389.19	-0.0310859	0.502891	-0.0618143	0.950711	0.989426
1651	SC35M_PB2	+	SC35M_PA	+	2172	2210	1773	1811	1804.74	-0.101113	0.640892	-0.157769	0.874639	0.972435
1652	SC35M_PB2	+	SC35M_PA	+	1971	2009	1866	1904	112.14	0.365795	0.362083	1.01025	0.312374	0.823913
1653	SC35M_PB2	+	SC35M_PA	+	2164	2202	1986	2024	156.281	-6.41968e-05	0.247818	-0.000259048	0.999793	0.999793
1654	SC35M_PB2	+	SC35M_PA	+	2045	2083	2105	2143	169.32	0.107024	0.268596	0.398456	0.690294	0.942744
1655	SC35M_PB2	+	SC35M_PA	+	1896	1934	2133	2171	209.453	0.482479	0.390219	1.23643	0.216298	0.788729
1656	SC35M_PB2	+	SC35M_PA	+	288	326	886	924	106.96	-0.192541	0.242357	-0.794452	0.426932	0.868672
1657	SC35M_PB2	+	SC35M_PA	+	827	865	854	892	188.894	-0.0563693	0.246389	-0.228782	0.819039	0.961351
1658	SC35M_PB2	+	SC35M_PA	+	1011	1049	2004	2042	138.306	-0.209686	0.339807	-0.617073	0.537187	0.889014
1659	SC35M_PB2	+	SC35M_PA	+	1674	1712	1595	1633	204.115	-0.340174	0.256879	-1.32426	0.185418	0.76602
1660	SC35M_PB2	+	SC35M_PA	+	1865	1903	1536	1574	534.958	-0.0165753	0.416255	-0.03982	0.968237	0.997715
1661	SC35M_PB2	+	SC35M_PA	+	238	276	832	870	120.503	0.0269	0.249487	0.107821	0.914137	0.979191
1662	SC35M_PB2	+	SC35M_PA	+	2201	2239	857	895	2546.87	-0.20314	0.526028	-0.386178	0.699365	0.944925
1663	SC35M_PB2	+	SC35M_PA	+	1937	1975	2136	2174	228.876	0.634145	0.360832	1.75745	0.0788405	0.66392
1664	SC35M_PB2	+	SC35M_PA	+	2185	2223	2121	2159	107.026	0.0975943	0.243861	0.400205	0.689006	0.942744
1665	SC35M_PB2	+	SC35M_PA	+	1479	1517	857	895	1856.04	-0.362064	0.600457	-0.60298	0.546522	0.889907
1666	SC35M_PB2	+	SC35M_PA	+	1010	1048	1428	1466	274.731	0.156968	0.370821	0.423299	0.672077	0.934494
1667	SC35M_PB2	+	SC35M_PB1	+	217	255	301	339	174.091	-0.30426	0.271319	-1.12141	0.262113	0.815629
1668	SC35M_PB2	+	SC35M_PB1	+	55	93	518	556	87.5233	0.441064	0.410155	1.07536	0.282214	0.819419
1669	SC35M_PB2	+	SC35M_PB1	+	275	313	507	545	108.312	0.401208	0.367726	1.09105	0.275251	0.818279
1670	SC35M_PB2	+	SC35M_PB1	+	340	378	510	548	84.7817	0.357622	0.397986	0.89858	0.368877	0.857931
1671	SC35M_PB2	+	SC35M_PB1	+	457	495	513	551	59.5277	0.118187	0.649971	0.181834	0.855713	0.96514
1672	SC35M_PB2	+	SC35M_PB1	+	242	280	760	798	91.76	-0.0490884	0.35055	-0.140032	0.888634	0.975838
1673	SC35M_PB2	+	SC35M_PB1	+	123	161	1338	1376	69.5012	0.293652	0.29346	1.00065	0.316995	0.827612
1674	SC35M_PB2	+	SC35M_PB1	+	292	330	1372	1410	75.6351	0.205733	0.296661	0.693495	0.487999	0.873344
1675	SC35M_PB2	+	SC35M_PB1	+	287	325	1694	1732	60.2191	0.277219	0.298266	0.929435	0.352664	0.853806
1676	SC35M_PB2	+	SC35M_PB1	+	328	366	1936	1974	126.808	0.299672	0.300175	0.998323	0.318123	0.827612
1677	SC35M_PB2	+	SC35M_PB1	+	468	506	2166	2204	188.066	-0.630616	0.374206	-1.68521	0.0919477	0.673054
1678	SC35M_PB2	+	SC35M_PB1	+	704	742	134	172	143.567	0.268418	0.314469	0.853558	0.39335	0.85838
1679	SC35M_PB2	+	SC35M_PB1	+	1043	1081	70	108	151.85	0.190005	0.33822	0.561779	0.574266	0.904979
1680	SC35M_PB2	+	SC35M_PB1	+	836	874	254	292	118.154	-0.107076	0.243884	-0.439047	0.660627	0.928678
1681	SC35M_PB2	+	SC35M_PB1	+	983	1021	209	247	164.262	0.583384	0.308948	1.88829	0.0589872	0.573523
1682	SC35M_PB2	+	SC35M_PB1	+	844	882	508	546	247.274	0.00662709	0.269171	0.0246204	0.980358	0.998659
1683	SC35M_PB2	+	SC35M_PB1	+	906	944	510	548	263.525	0.0400364	0.304301	0.131568	0.895326	0.976803
1684	SC35M_PB2	+	SC35M_PB1	+	983	1021	507	545	297.013	0.0832839	0.338604	0.245963	0.805711	0.961351
1685	SC35M_PB2	+	SC35M_PB1	+	705	743	736	774	180.894	0.516533	0.346022	1.49278	0.135496	0.749974
1686	SC35M_PB2	+	SC35M_PB1	+	982	1020	699	737	337.92	0.587469	0.416308	1.41114	0.158204	0.76602
1687	SC35M_PB2	+	SC35M_PB1	+	1131	1169	738	776	57.995	0.40837	0.375125	1.08862	0.27632	0.818279
1688	SC35M_PB2	+	SC35M_PB1	+	975	1013	899	937	242.083	0.419123	0.299928	1.39741	0.16229	0.76602
1689	SC35M_PB2	+	SC35M_PB1	+	797	835	963	1001	285.086	0.0100809	0.292209	0.034499	0.972479	0.998659
1690	SC35M_PB2	+	SC35M_PB1	+	602	640	912	950	137.726	0.567869	0.335851	1.69084	0.0908678	0.673054
1691	SC35M_PB2	+	SC35M_PB1	+	839	877	1122	1160	85.2774	0.0307554	0.344446	0.0892895	0.928852	0.982484
1692	SC35M_PB2	+	SC35M_PB1	+	748	786	1226	1264	120.594	-0.394554	0.278638	-1.41601	0.156772	0.76602
1693	SC35M_PB2	+	SC35M_PB1	+	644	682	1336	1374	160.054	0.142287	0.325972	0.436501	0.662473	0.929046
1694	SC35M_PB2	+	SC35M_PB1	+	836	874	1418	1456	120.649	0.00888001	0.267888	0.0331482	0.973556	0.998659
1695	SC35M_PB2	+	SC35M_PB1	+	996	1034	1363	1401	1275.14	0.45585	0.466872	0.976392	0.32887	0.832822
1696	SC35M_PB2	+	SC35M_PB1	+	830	868	1549	1587	188.184	0.279472	0.257096	1.08704	0.27702	0.818279
1697	SC35M_PB2	+	SC35M_PB1	+	975	1013	1536	1574	133.543	0.111523	0.239663	0.465332	0.641694	0.922224
1698	SC35M_PB2	+	SC35M_PB1	+	714	752	1628	1666	95.6765	0.249404	0.29073	0.857855	0.390973	0.85838
1699	SC35M_PB2	+	SC35M_PB1	+	835	873	1811	1849	90.8767	0.0284002	0.31078	0.0913837	0.927188	0.982484
1700	SC35M_PB2	+	SC35M_PB1	+	978	1016	1836	1874	114.254	0.129372	0.255646	0.506059	0.612816	0.912515
1701	SC35M_PB2	+	SC35M_PB1	+	691	729	2008	2046	338.997	0.39606	0.406131	0.975203	0.329459	0.833116
1702	SC35M_PB2	+	SC35M_PB1	+	827	865	1987	2025	395.208	0.311345	0.364564	0.854021	0.393093	0.85838
1703	SC35M_PB2	+	SC35M_PB1	+	1125	1163	2002	2040	815.545	-0.168393	0.425738	-0.395532	0.692451	0.942744
1704	SC35M_PB2	+	SC35M_PB1	+	1217	1255	125	163	153.326	0.393467	0.293001	1.34289	0.179308	0.76602
1705	SC35M_PB2	+	SC35M_PB1	+	1490	1528	76	114	879.42	-0.370131	0.538709	-0.687069	0.492039	0.8742
1706	SC35M_PB2	+	SC35M_PB1	+	1368	1406	525	563	963.939	-0.0741312	0.393884	-0.188205	0.850716	0.964729
1707	SC35M_PB2	+	SC35M_PB1	+	1480	1518	912	950	98.8702	-0.158312	0.285691	-0.554137	0.579485	0.907597
1708	SC35M_PB2	+	SC35M_PB1	+	1307	1345	1234	1272	194.486	-0.446803	0.24985	-1.78828	0.0737301	0.648488
1709	SC35M_PB2	+	SC35M_PB1	+	1539	1577	1215	1253	229.853	0.239824	0.327975	0.731227	0.464641	0.869283
1710	SC35M_PB2	+	SC35M_PB1	+	1467	1505	1336	1374	131.815	-0.0765463	0.252903	-0.302671	0.76214	0.961351
1711	SC35M_PB2	+	SC35M_PB1	+	1355	1393	1541	1579	169.793	-0.427611	0.283298	-1.5094	0.131196	0.749717
1712	SC35M_PB2	+	SC35M_PB1	+	1518	1556	2007	2045	166.456	-0.256659	0.278732	-0.92081	0.35715	0.857931
1713	SC35M_PB2	+	SC35M_PB1	+	1577	1615	2007	2045	122.68	-0.0724084	0.280273	-0.25835	0.796137	0.961351
1714	SC35M_PB2	+	SC35M_PB1	+	1781	1819	385	423	102.112	-0.807814	0.301989	-2.67498	0.00747343	0.23915
1715	SC35M_PB2	+	SC35M_PB1	+	1635	1673	510	548	166.714	0.0642449	0.291801	0.220167	0.825741	0.961351
1716	SC35M_PB2	+	SC35M_PB1	+	1761	1799	518	556	159.669	0.00545077	0.281565	0.0193588	0.984555	0.998659
1717	SC35M_PB2	+	SC35M_PB1	+	1870	1908	528	566	150.556	0.155276	0.325962	0.476364	0.633815	0.92042
1718	SC35M_PB2	+	SC35M_PB1	+	1866	1904	632	670	88.618	0.948659	0.866058	1.09538	0.273352	0.818279
1719	SC35M_PB2	+	SC35M_PB1	+	1866	1904	786	824	106.509	0.265705	0.249731	1.06396	0.287345	0.819419
1720	SC35M_PB2	+	SC35M_PB1	+	1883	1921	904	942	180.501	-0.0487344	0.269744	-0.180669	0.856627	0.96514
1721	SC35M_PB2	+	SC35M_PB1	+	1643	1681	1628	1666	97.3085	-0.0217081	0.268767	-0.0807692	0.935626	0.982948
1722	SC35M_PB2	+	SC35M_PB1	+	1761	1799	1638	1676	253.052	-0.979717	0.382542	-2.56107	0.010435	0.274115
1723	SC35M_PB2	+	SC35M_PB1	+	1874	1912	70	108	125.296	-0.0353601	0.287633	-0.122935	0.902159	0.976803
1724	SC35M_PB2	+	SC35M_PB1	+	1965	2003	81	119	127.41	0.146845	0.303329	0.484111	0.628307	0.918201
1725	SC35M_PB2	+	SC35M_PB1	+	1969	2007	197	235	113.81	0.481224	0.352923	1.36354	0.172713	0.76602
1726	SC35M_PB2	+	SC35M_PB1	+	2201	2239	75	113	120.624	0.701814	0.315425	2.22498	0.0260828	0.441402
1727	SC35M_PB2	+	SC35M_PB1	+	2190	2228	209	247	88.4847	0.0407688	0.31371	0.129957	0.896601	0.976803
1728	SC35M_PB2	+	SC35M_PB1	+	2230	2268	300	338	154.395	-0.11775	0.342442	-0.343853	0.730957	0.953658
1729	SC35M_PB2	+	SC35M_PB1	+	2045	2083	510	548	125.384	0.276117	0.300905	0.917621	0.358817	0.857931
1730	SC35M_PB2	+	SC35M_PB1	+	2147	2185	510	548	197.164	0.405024	0.363645	1.11379	0.265369	0.818279
1731	SC35M_PB2	+	SC35M_PB1	+	2164	2202	910	948	99.8564	0.268553	0.313738	0.855977	0.39201	0.85838
1732	SC35M_PB2	+	SC35M_PB1	+	1980	2018	1208	1246	139.904	0.166603	0.286894	0.580712	0.561435	0.89748
1733	SC35M_PB2	+	SC35M_PB1	+	2066	2104	1338	1376	169.617	0.344932	0.234961	1.46804	0.142093	0.758839
1734	SC35M_PB2	+	SC35M_PB1	+	2062	2100	1649	1687	74.3125	-0.323017	0.278318	-1.1606	0.245803	0.795246
1735	SC35M_PB2	+	SC35M_PB1	+	1940	1978	2008	2046	126.493	-0.111384	0.261556	-0.425853	0.670215	0.934426
1736	SC35M_PB2	+	SC35M_PB1	+	2102	2140	2007	2045	290.761	0.143516	0.271168	0.52925	0.596632	0.908844
1737	SC35M_PB2	+	SC35M_PB1	+	2235	2273	1922	1960	57.2441	0.246272	0.375252	0.656283	0.511642	0.881234
1738	SC35M_PB2	+	SC35M_PB1	+	1629	1667	915	953	107.664	-0.0391492	0.301609	-0.129802	0.896723	0.976803
1739	SC35M_PB2	+	SC35M_PB1	+	301	339	81	119	161.175	0.0290188	0.270242	0.107381	0.914487	0.979191
1740	SC35M_PB2	+	SC35M_PB1	+	301	339	121	159	188.878	0.142157	0.252329	0.563379	0.573177	0.904979
1741	SC35M_PB2	+	SC35M_PB1	+	983	1021	2048	2086	257.376	-0.068415	0.277565	-0.246483	0.805309	0.961351
1742	SC35M_PB2	+	SC35M_PB1	+	2007	2045	1214	1252	125.013	0.0190067	0.275878	0.0688954	0.945073	0.986553
1743	SC35M_PB2	+	SC35M_PB1	+	1372	1410	261	299	61.8208	-1.09393	0.356116	-3.07184	0.00212742	0.0891492
1744	SC35M_PB2	+	SC35M_PB1	+	1502	1540	507	545	192.115	-0.159989	0.350369	-0.45663	0.647937	0.92528
1745	SC35M_PB2	+	SC35M_PB1	+	1382	1420	919	957	73.2979	-0.877781	0.360337	-2.436	0.0148506	0.343696
1746	SC35M_PB2	+	SC35M_PB1	+	1876	1914	2004	2042	102.43	-0.0691525	0.330803	-0.209044	0.834414	0.961351
1747	SC35M_PB2	+	SC35M_PB1	+	310	348	1992	2030	133.176	0.448311	0.355526	1.26098	0.207316	0.77911
1748	SC35M_PB2	+	SC35M_PB1	+	430	468	29	67	48.6277	0.309862	0.38374	0.807479	0.41939	0.863047
1749	SC35M_PB2	+	SC35M_PB1	+	725	763	97	135	145.902	0.00685025	0.284914	0.0240432	0.980818	0.998659
1750	SC35M_PB2	+	SC35M_PB1	+	834	872	370	408	50.0901	-0.152195	0.322314	-0.472195	0.636788	0.92042
1751	SC35M_PB2	+	SC35M_PB1	+	943	981	372	410	72.0053	0.00492686	0.295799	0.0166561	0.986711	0.998659
1752	SC35M_PB2	+	SC35M_PB1	+	826	864	1955	1993	367.427	0.340328	0.381951	0.891026	0.372915	0.857931
1753	SC35M_PB2	+	SC35M_PB1	+	1872	1910	151	189	96.8573	0.250569	0.256081	0.978477	0.327838	0.832822
1754	SC35M_PB2	+	SC35M_PB1	+	2097	2135	84	122	103.025	0.38266	0.301723	1.26825	0.204709	0.77911
1755	SC35M_PB2	+	SC35M_PB1	+	2183	2221	1999	2037	110.375	-0.0021534	0.271796	-0.00792284	0.993679	0.99909
1756	SC35M_PB2	+	SC35M_PB1	+	112	150	518	556	87.026	0.412582	0.42999	0.959513	0.3373	0.844108
1757	SC35M_PB2	+	SC35M_PB1	+	798	836	919	957	284.35	-0.113119	0.284929	-0.397009	0.691361	0.942744
1758	SC35M_PB2	+	SC35M_PB1	+	2093	2131	2035	2073	316.725	0.0842168	0.324184	0.259781	0.795033	0.961351
1759	SC35M_PB2	+	SC35M_PB1	+	707	745	928	966	252.732	-0.239904	0.230509	-1.04076	0.297988	0.819419
1760	SC35M_PB2	+	SC35M_PB1	+	906	944	1336	1374	302.807	0.310082	0.301491	1.02849	0.303717	0.819419

## Sheet: dmfe_wt_vs_HA4x
number	aSeq	aStrand	bSeq	bStrand	pai	paj	pbi	pbj	peak_mfe_wt	peak_mfe_mutant	∆mfe
1	SC35M_HA	+	SC35M_M	+	123	161	68	106	-24.4	-24.4	0
2	SC35M_HA	+	SC35M_M	+	115	153	778	816	-15.8	-15.8	0
3	SC35M_HA	+	SC35M_M	+	388	426	53	91	-21.9	-21.9	0
4	SC35M_HA	+	SC35M_M	+	457	495	124	162	-27.8	-14.7	13.1
5	SC35M_HA	+	SC35M_M	+	429	467	367	405	-33	-33.3	-0.299999
6	SC35M_HA	+	SC35M_M	+	400	438	518	556	-20.9	-20.9	0
7	SC35M_HA	+	SC35M_M	+	486	524	512	550	-22.1	-22.1	0
8	SC35M_HA	+	SC35M_M	+	442	480	663	701	-21.3	-18.9	2.4
9	SC35M_HA	+	SC35M_M	+	583	621	418	456	-19.2	-19.2	0
10	SC35M_HA	+	SC35M_M	+	746	784	349	387	-26.5	-26.5	0
11	SC35M_HA	+	SC35M_M	+	750	788	799	837	-23.3	-23.3	0
12	SC35M_HA	+	SC35M_M	+	907	945	142	180	-28.3	-28.3	0
13	SC35M_HA	+	SC35M_M	+	981	1019	347	385	-27.2	-27.2	0
14	SC35M_HA	+	SC35M_M	+	898	936	446	484	-17.3	-17.3	0
15	SC35M_HA	+	SC35M_M	+	969	1007	615	653	-21.7	-21.7	0
16	SC35M_HA	+	SC35M_M	+	909	947	934	972	-25.5	-25.5	0
17	SC35M_HA	+	SC35M_M	+	1040	1078	60	98	-27.7	-24.4	3.3
18	SC35M_HA	+	SC35M_M	+	1090	1128	518	556	-24.2	-24.2	0
19	SC35M_HA	+	SC35M_M	+	1152	1190	412	450	-20.8	-20.8	0
20	SC35M_HA	+	SC35M_M	+	1150	1188	642	680	-19.4	-19.4	0
21	SC35M_HA	+	SC35M_M	+	1158	1196	772	810	-20.1	-20.1	0
22	SC35M_HA	+	SC35M_M	+	1269	1307	156	194	-20.6	-20.6	0
23	SC35M_HA	+	SC35M_M	+	1271	1309	512	550	-18.4	-18.4	0
24	SC35M_HA	+	SC35M_M	+	1451	1489	140	178	-19.4	-19.4	0
25	SC35M_HA	+	SC35M_M	+	1440	1478	512	550	-17.3	-17.3	0
26	SC35M_HA	+	SC35M_M	+	1428	1466	835	873	-15.2	-15.2	0
27	SC35M_HA	+	SC35M_M	+	1644	1682	159	197	-25.6	-25.6	0
28	SC35M_HA	+	SC35M_M	+	1637	1675	519	557	-22.6	-22.6	0
29	SC35M_HA	+	SC35M_M	+	1631	1669	611	649	-21.2	-21.2	0
30	SC35M_HA	+	SC35M_M	+	441	479	782	820	-22.7	-21.4	1.3
31	SC35M_HA	+	SC35M_M	+	514	552	910	948	-17.9	-23.2	-5.3
32	SC35M_HA	+	SC35M_M	+	234	272	125	163	-17.9	-17.7	0.199999
33	SC35M_HA	+	SC35M_M	+	271	309	313	351	-15.6	-15.6	0
34	SC35M_HA	+	SC35M_M	+	110	148	201	239	-18.9	-18.9	0
35	SC35M_HA	+	SC35M_M	+	104	142	240	278	-24.9	-24.9	0
36	SC35M_HA	+	SC35M_M	+	88	126	393	431	-26.2	-26.2	0
37	SC35M_HA	+	SC35M_M	+	88	126	432	470	-16.3	-16.3	0
38	SC35M_HA	+	SC35M_M	+	34	72	631	669	-14.7	-14.7	0
39	SC35M_HA	+	SC35M_M	+	34	72	650	688	-23.6	-23.6	0
40	SC35M_HA	+	SC35M_M	+	1040	1078	132	170	-4.7	-16.2	-11.5
41	SC35M_HA	+	SC35M_M	+	509	547	118	156	-19.5	-22.7	-3.2
42	SC35M_HA	+	SC35M_M	+	368	406	444	482	-11.9	-11.9	0
43	SC35M_HA	+	SC35M_M	+	511	549	603	641	-15.1	-19.7	-4.6
44	SC35M_HA	+	SC35M_M	+	325	363	789	827	-10.2	-10.2	0
45	SC35M_HA	+	SC35M_M	+	516	554	780	818	-18.9	-17	1.9
46	SC35M_HA	+	SC35M_M	+	1328	1366	462	500	-18.8	-18.8	0
47	SC35M_HA	+	SC35M_M	+	1428	1466	797	835	-8.2	-8.2	0
48	SC35M_HA	+	SC35M_M	+	244	282	447	485	-11.3	-22	-10.7
49	SC35M_HA	+	SC35M_M	+	891	929	60	98	-21.4	-21.4	0
50	SC35M_HA	+	SC35M_M	+	1623	1661	432	470	-15.6	-15.6	0
51	SC35M_HA	+	SC35M_M	+	62	100	169	207	-23.4	-23.4	0
52	SC35M_HA	+	SC35M_M	+	837	875	168	206	-14.7	-14.7	0
53	SC35M_HA	+	SC35M_NA	+	123	161	60	98	-15.9	-15.9	0
54	SC35M_HA	+	SC35M_NA	+	40	78	159	197	-16.7	-16.7	0
55	SC35M_HA	+	SC35M_NA	+	115	153	501	539	-19.9	-19.9	0
56	SC35M_HA	+	SC35M_NA	+	271	309	483	521	-17.9	-17.9	0
57	SC35M_HA	+	SC35M_NA	+	138	176	626	664	-27.2	-27.2	0
58	SC35M_HA	+	SC35M_NA	+	73	111	749	787	-18.5	-18.5	0
59	SC35M_HA	+	SC35M_NA	+	45	83	824	862	-16.1	-16.1	0
60	SC35M_HA	+	SC35M_NA	+	120	158	1061	1099	-7.4	-7.4	0
61	SC35M_HA	+	SC35M_NA	+	162	200	1063	1101	-15	-15	0
62	SC35M_HA	+	SC35M_NA	+	234	272	1062	1100	-22	-18.7	3.3
63	SC35M_HA	+	SC35M_NA	+	319	357	1072	1110	-18.1	-18.1	0
64	SC35M_HA	+	SC35M_NA	+	186	224	1157	1195	-16.4	-16.4	0
65	SC35M_HA	+	SC35M_NA	+	209	247	1370	1408	-41.7	-41.7	0
66	SC35M_HA	+	SC35M_NA	+	405	443	69	107	-17.6	-17.6	0
67	SC35M_HA	+	SC35M_NA	+	411	449	113	151	-14.2	-14.2	0
68	SC35M_HA	+	SC35M_NA	+	319	357	167	205	-16.6	-16.6	0
69	SC35M_HA	+	SC35M_NA	+	484	522	203	241	-18.3	-18.3	0
70	SC35M_HA	+	SC35M_NA	+	532	570	322	360	-18.6	-17.7	0.9
71	SC35M_HA	+	SC35M_NA	+	380	418	482	520	-23.8	-23.8	0
72	SC35M_HA	+	SC35M_NA	+	248	286	810	848	-31.2	-17.8	13.4
73	SC35M_HA	+	SC35M_NA	+	462	500	824	862	-14.7	-16.4	-1.7
74	SC35M_HA	+	SC35M_NA	+	439	477	977	1015	-27.5	-22.2	5.3
75	SC35M_HA	+	SC35M_NA	+	395	433	1231	1269	-17	-17	0
76	SC35M_HA	+	SC35M_NA	+	642	680	72	110	-13.2	-13.2	0
77	SC35M_HA	+	SC35M_NA	+	698	736	101	139	-20.2	-20.2	0
78	SC35M_HA	+	SC35M_NA	+	768	806	331	369	-13.8	-13.8	0
79	SC35M_HA	+	SC35M_NA	+	698	736	544	582	-24.3	-24.3	0
80	SC35M_HA	+	SC35M_NA	+	606	644	681	719	-18.5	-18.5	0
81	SC35M_HA	+	SC35M_NA	+	586	624	1109	1147	-22.1	-22.1	0
82	SC35M_HA	+	SC35M_NA	+	543	581	1228	1266	-15.2	-15.2	0
83	SC35M_HA	+	SC35M_NA	+	913	951	58	96	-14.2	-14.2	0
84	SC35M_HA	+	SC35M_NA	+	879	917	196	234	-13.9	-13.9	0
85	SC35M_HA	+	SC35M_NA	+	830	868	482	520	-18.5	-18.5	0
86	SC35M_HA	+	SC35M_NA	+	744	782	746	784	-25.6	-25.6	0
87	SC35M_HA	+	SC35M_NA	+	737	775	1306	1344	-21.9	-21.9	0
88	SC35M_HA	+	SC35M_NA	+	839	877	762	800	-19.6	-19.6	0
89	SC35M_HA	+	SC35M_NA	+	843	881	825	863	-20.1	-20.1	0
90	SC35M_HA	+	SC35M_NA	+	996	1034	58	96	-13.1	-13.1	0
91	SC35M_HA	+	SC35M_NA	+	969	1007	988	1026	-16.4	-16.4	0
92	SC35M_HA	+	SC35M_NA	+	1110	1148	62	100	-12.7	-12.7	0
93	SC35M_HA	+	SC35M_NA	+	1091	1129	205	243	-22.6	-22.6	0
94	SC35M_HA	+	SC35M_NA	+	1132	1170	611	649	-23.3	-23.3	0
95	SC35M_HA	+	SC35M_NA	+	1136	1174	738	776	-19.9	-19.9	0
96	SC35M_HA	+	SC35M_NA	+	1177	1215	910	948	-20.8	-20.8	0
97	SC35M_HA	+	SC35M_NA	+	1127	1165	1380	1418	-25.8	-25.8	0
98	SC35M_HA	+	SC35M_NA	+	1345	1383	96	134	-23.4	-23.4	0
99	SC35M_HA	+	SC35M_NA	+	1315	1353	163	201	-17.8	-17.8	0
100	SC35M_HA	+	SC35M_NA	+	1311	1349	458	496	-14.7	-14.7	0
101	SC35M_HA	+	SC35M_NA	+	1324	1362	610	648	-18.3	-18.3	0
102	SC35M_HA	+	SC35M_NA	+	1322	1360	979	1017	-16.5	-16.5	0
103	SC35M_HA	+	SC35M_NA	+	1281	1319	1111	1149	-19.6	-19.6	0
104	SC35M_HA	+	SC35M_NA	+	1324	1362	1337	1375	-19.2	-19.2	0
105	SC35M_HA	+	SC35M_NA	+	1459	1497	113	151	-17	-17	0
106	SC35M_HA	+	SC35M_NA	+	1465	1503	777	815	-7.5	-7.5	0
107	SC35M_HA	+	SC35M_NA	+	1451	1489	828	866	-16.3	-16.3	0
108	SC35M_HA	+	SC35M_NA	+	1440	1478	970	1008	-18.6	-18.6	0
109	SC35M_HA	+	SC35M_NA	+	1462	1500	1089	1127	-15.3	-15.3	0
110	SC35M_HA	+	SC35M_NA	+	1359	1397	1174	1212	-14.4	-14.4	0
111	SC35M_HA	+	SC35M_NA	+	1434	1472	1363	1401	-20.9	-20.9	0
112	SC35M_HA	+	SC35M_NA	+	1620	1658	280	318	-15.4	-15.4	0
113	SC35M_HA	+	SC35M_NA	+	1683	1721	353	391	-12.6	-12.6	0
114	SC35M_HA	+	SC35M_NA	+	1619	1657	461	499	-16.6	-16.6	0
115	SC35M_HA	+	SC35M_NA	+	1603	1641	631	669	-18.6	-18.6	0
116	SC35M_HA	+	SC35M_NA	+	1556	1594	777	815	-15.3	-15.3	0
117	SC35M_HA	+	SC35M_NA	+	1602	1640	986	1024	-16.3	-16.3	0
118	SC35M_HA	+	SC35M_NA	+	1622	1660	1297	1335	-18.9	-18.9	0
119	SC35M_HA	+	SC35M_NA	+	1352	1390	676	714	-21.2	-21.2	0
120	SC35M_HA	+	SC35M_NA	+	312	350	1385	1423	-21.9	-21.9	0
121	SC35M_HA	+	SC35M_NA	+	514	552	964	1002	-10.5	-15.1	-4.6
122	SC35M_HA	+	SC35M_NA	+	45	83	970	1008	-21.6	-21.6	0
123	SC35M_HA	+	SC35M_NA	+	71	109	965	1003	-23	-23	0
124	SC35M_HA	+	SC35M_NA	+	1075	1113	497	535	-15.7	-15.7	0
125	SC35M_HA	+	SC35M_NA	+	1121	1159	499	537	-13	-13	0
126	SC35M_HA	+	SC35M_NA	+	1000	1038	1174	1212	-13.6	-13.6	0
127	SC35M_HA	+	SC35M_NA	+	1001	1039	1212	1250	-26.8	-26.8	0
128	SC35M_HA	+	SC35M_NA	+	1618	1656	797	835	-21	-21	0
129	SC35M_HA	+	SC35M_NA	+	529	567	357	395	-12.6	-11.7	0.900001
130	SC35M_HA	+	SC35M_NA	+	768	806	382	420	-15.8	-15.8	0
131	SC35M_HA	+	SC35M_NA	+	882	920	423	461	-16.4	-16.4	0
132	SC35M_HA	+	SC35M_NA	+	1324	1362	665	703	-9.9	-9.9	0
133	SC35M_HA	+	SC35M_NA	+	936	974	1158	1196	-26.2	-26.2	0
134	SC35M_HA	+	SC35M_NA	+	1054	1092	1162	1200	-14.6	-16	-1.4
135	SC35M_HA	+	SC35M_NA	+	1057	1095	1221	1259	-7.1	-7.8	-0.7
136	SC35M_HA	+	SC35M_NA	+	1622	1660	1342	1380	-19.4	-19.4	0
137	SC35M_HA	+	SC35M_NA	+	1642	1680	1295	1333	-14.3	-14.3	0
138	SC35M_HA	+	SC35M_NA	+	435	473	538	576	-19	-24.9	-5.9
139	SC35M_HA	+	SC35M_NA	+	507	545	488	526	-16.2	-14.2	2
140	SC35M_HA	+	SC35M_NA	+	466	504	1302	1340	-14.3	-18.1	-3.8
141	SC35M_HA	+	SC35M_NA	+	516	554	1302	1340	-13.4	-16.3	-2.9
142	SC35M_HA	+	SC35M_NA	+	1048	1086	402	440	-11.9	-22.7	-10.8
143	SC35M_HA	+	SC35M_NA	+	845	883	953	991	-18.8	-18.8	0
144	SC35M_HA	+	SC35M_NA	+	876	914	1353	1391	-17.6	-17.6	0
145	SC35M_HA	+	SC35M_NA	+	213	251	136	174	-15.5	-15.5	0
146	SC35M_HA	+	SC35M_NA	+	239	277	387	425	-24.2	-22.8	1.4
147	SC35M_HA	+	SC35M_NA	+	191	229	581	619	-17.2	-17.2	0
148	SC35M_HA	+	SC35M_NA	+	225	263	975	1013	-17.9	-15.7	2.2
149	SC35M_HA	+	SC35M_NA	+	366	404	891	929	-10.9	-10.9	0
150	SC35M_HA	+	SC35M_NP	+	87	125	36	74	-28.9	-28.9	0
151	SC35M_HA	+	SC35M_NP	+	249	287	191	229	-18	-19	-1
152	SC35M_HA	+	SC35M_NP	+	242	280	293	331	-25.5	-19.6	5.9
153	SC35M_HA	+	SC35M_NP	+	118	156	527	565	-19.7	-19.7	0
154	SC35M_HA	+	SC35M_NP	+	248	286	549	587	-21.8	-16.4	5.4
155	SC35M_HA	+	SC35M_NP	+	252	290	645	683	-19.8	-17.9	1.9
156	SC35M_HA	+	SC35M_NP	+	41	79	732	770	-26.6	-26.6	0
157	SC35M_HA	+	SC35M_NP	+	123	161	856	894	-15.5	-15.5	0
158	SC35M_HA	+	SC35M_NP	+	123	161	907	945	-9.2	-9.2	0
159	SC35M_HA	+	SC35M_NP	+	111	149	1030	1068	-16.3	-16.3	0
160	SC35M_HA	+	SC35M_NP	+	50	88	1121	1159	-10.8	-10.8	0
161	SC35M_HA	+	SC35M_NP	+	204	242	876	914	-14.9	-14.9	0
162	SC35M_HA	+	SC35M_NP	+	265	303	930	968	-19.3	-20	-0.700001
163	SC35M_HA	+	SC35M_NP	+	121	159	1268	1306	-11.2	-11.2	0
164	SC35M_HA	+	SC35M_NP	+	224	262	1255	1293	-26.4	-37.1	-10.7
165	SC35M_HA	+	SC35M_NP	+	213	251	1404	1442	-15.8	-15.8	0
166	SC35M_HA	+	SC35M_NP	+	558	596	111	149	-23	-23	0
167	SC35M_HA	+	SC35M_NP	+	396	434	483	521	-5.4	-5.4	0
168	SC35M_HA	+	SC35M_NP	+	323	361	515	553	-17	-17	0
169	SC35M_HA	+	SC35M_NP	+	439	477	488	526	-21.7	-15.7	6
170	SC35M_HA	+	SC35M_NP	+	391	429	847	885	-10	-10	0
171	SC35M_HA	+	SC35M_NP	+	331	369	1283	1321	-22.4	-22.4	0
172	SC35M_HA	+	SC35M_NP	+	323	361	1405	1443	-12.4	-12.4	0
173	SC35M_HA	+	SC35M_NP	+	611	649	549	587	-28	-28	0
174	SC35M_HA	+	SC35M_NP	+	516	554	762	800	-26.3	-24.8	1.5
175	SC35M_HA	+	SC35M_NP	+	506	544	1041	1079	-26.3	-16.8	9.5
176	SC35M_HA	+	SC35M_NP	+	468	506	1327	1365	-21.2	-21.9	-0.699999
177	SC35M_HA	+	SC35M_NP	+	747	785	76	114	-19.7	-19.7	0
178	SC35M_HA	+	SC35M_NP	+	853	891	43	81	-17.8	-17.8	0
179	SC35M_HA	+	SC35M_NP	+	730	768	599	637	-21.5	-21.5	0
180	SC35M_HA	+	SC35M_NP	+	693	731	881	919	-21.5	-21.5	0
181	SC35M_HA	+	SC35M_NP	+	611	649	964	1002	-21.9	-21.9	0
182	SC35M_HA	+	SC35M_NP	+	764	802	1065	1103	-13.1	-13.1	0
183	SC35M_HA	+	SC35M_NP	+	843	881	1030	1068	-20.7	-20.7	0
184	SC35M_HA	+	SC35M_NP	+	685	723	1203	1241	-23.3	-23.3	0
185	SC35M_HA	+	SC35M_NP	+	738	776	1197	1235	-20.6	-20.6	0
186	SC35M_HA	+	SC35M_NP	+	685	723	1424	1462	-28.4	-28.4	0
187	SC35M_HA	+	SC35M_NP	+	631	669	1457	1495	-12	-12	0
188	SC35M_HA	+	SC35M_NP	+	1091	1129	50	88	-11.6	-11.6	0
189	SC35M_HA	+	SC35M_NP	+	969	1007	192	230	-18.4	-18.4	0
190	SC35M_HA	+	SC35M_NP	+	1106	1144	233	271	-17.3	-17.3	0
191	SC35M_HA	+	SC35M_NP	+	1091	1129	450	488	-18	-18	0
192	SC35M_HA	+	SC35M_NP	+	968	1006	488	526	-15.4	-15.4	0
193	SC35M_HA	+	SC35M_NP	+	971	1009	552	590	-27.7	-27.7	0
194	SC35M_HA	+	SC35M_NP	+	905	943	663	701	-17.1	-17.1	0
195	SC35M_HA	+	SC35M_NP	+	989	1027	848	886	-20.6	-20.6	0
196	SC35M_HA	+	SC35M_NP	+	1048	1086	975	1013	-17.5	-16.4	1.1
197	SC35M_HA	+	SC35M_NP	+	896	934	1286	1324	-20.8	-20.8	0
198	SC35M_HA	+	SC35M_NP	+	893	931	1453	1491	-27.7	-27.7	0
199	SC35M_HA	+	SC35M_NP	+	1000	1038	1428	1466	-24.2	-24.2	0
200	SC35M_HA	+	SC35M_NP	+	1081	1119	1268	1306	-25.2	-25.2	0
201	SC35M_HA	+	SC35M_NP	+	1322	1360	173	211	-16.9	-16.9	0
202	SC35M_HA	+	SC35M_NP	+	1266	1304	455	493	-14.6	-14.6	0
203	SC35M_HA	+	SC35M_NP	+	1428	1466	455	493	-9.9	-9.9	0
204	SC35M_HA	+	SC35M_NP	+	1326	1364	728	766	-14.3	-14.3	0
205	SC35M_HA	+	SC35M_NP	+	1443	1481	721	759	-14.9	-14.9	0
206	SC35M_HA	+	SC35M_NP	+	1342	1380	882	920	-24.1	-24.1	0
207	SC35M_HA	+	SC35M_NP	+	1428	1466	958	996	-20.3	-20.3	0
208	SC35M_HA	+	SC35M_NP	+	1361	1399	1039	1077	-24.1	-24.1	0
209	SC35M_HA	+	SC35M_NP	+	1434	1472	1265	1303	-18.2	-18.2	0
210	SC35M_HA	+	SC35M_NP	+	1299	1337	1343	1381	-15	-15	0
211	SC35M_HA	+	SC35M_NP	+	1542	1580	488	526	-10.5	-10.5	0
212	SC35M_HA	+	SC35M_NP	+	1625	1663	704	742	-10.5	-10.5	0
213	SC35M_HA	+	SC35M_NP	+	1519	1557	818	856	-22	-22	0
214	SC35M_HA	+	SC35M_NP	+	1621	1659	1204	1242	-24.1	-24.1	0
215	SC35M_HA	+	SC35M_NP	+	1631	1669	265	303	-20.2	-20.2	0
216	SC35M_HA	+	SC35M_NP	+	1623	1661	1326	1364	-18.3	-18.3	0
217	SC35M_HA	+	SC35M_NP	+	606	644	488	526	-9.5	-9.5	0
218	SC35M_HA	+	SC35M_NP	+	969	1007	155	193	-8.2	-8.2	0
219	SC35M_HA	+	SC35M_NP	+	497	535	198	236	-18.7	-22.6	-3.9
220	SC35M_HA	+	SC35M_NP	+	556	594	482	520	-22.2	-22.2	0
221	SC35M_HA	+	SC35M_NP	+	517	555	626	664	-18.9	-18	0.9
222	SC35M_HA	+	SC35M_NP	+	1623	1661	484	522	-16.2	-16.2	0
223	SC35M_HA	+	SC35M_NP	+	1121	1159	566	604	-11.2	-11.2	0
224	SC35M_HA	+	SC35M_NP	+	971	1009	608	646	-8	-8	0
225	SC35M_HA	+	SC35M_NP	+	925	963	480	518	-8.7	-8.7	0
226	SC35M_HA	+	SC35M_NP	+	905	943	1346	1384	-20.1	-20.1	0
227	SC35M_HA	+	SC35M_NP	+	1612	1650	1358	1396	-12.1	-12.1	0
228	SC35M_HA	+	SC35M_NP	+	1621	1659	160	198	-10.8	-10.8	0
229	SC35M_HA	+	SC35M_NP	+	1680	1718	159	197	-20	-20	0
230	SC35M_HA	+	SC35M_NP	+	1095	1133	483	521	-9.8	-9.8	0
231	SC35M_HA	+	SC35M_NP	+	1593	1631	549	587	-6.9	-6.9	0
232	SC35M_HA	+	SC35M_NP	+	1473	1511	507	545	-15.5	-15.5	0
233	SC35M_HA	+	SC35M_NP	+	1459	1497	955	993	-17.7	-17.7	0
234	SC35M_HA	+	SC35M_NP	+	1133	1171	1265	1303	-25.7	-25.7	0
235	SC35M_HA	+	SC35M_NP	+	481	519	1281	1319	-14.3	-14.3	0
236	SC35M_HA	+	SC35M_NP	+	834	872	1398	1436	-8.4	-8.4	0
237	SC35M_HA	+	SC35M_NP	+	924	962	1265	1303	-15.1	-15.1	0
238	SC35M_HA	+	SC35M_NP	+	924	962	1317	1355	-7.2	-7.2	0
239	SC35M_HA	+	SC35M_NP	+	77	115	70	108	-8.5	-8.5	0
240	SC35M_HA	+	SC35M_NP	+	1373	1411	1261	1299	-12.9	-12.9	0
241	SC35M_HA	+	SC35M_NP	+	512	550	707	745	-10.9	-20.9	-10
242	SC35M_HA	+	SC35M_NP	+	513	551	814	852	-18.4	-18.2	0.199999
243	SC35M_HA	+	SC35M_NP	+	461	499	859	897	-13.8	-14.3	-0.5
244	SC35M_HA	+	SC35M_NP	+	747	785	753	791	-17	-17	0
245	SC35M_HA	+	SC35M_NS	+	121	159	57	95	-13.7	-13.7	0
246	SC35M_HA	+	SC35M_NS	+	155	193	60	98	-16.5	-16.5	0
247	SC35M_HA	+	SC35M_NS	+	111	149	495	533	-18.9	-18.9	0
248	SC35M_HA	+	SC35M_NS	+	393	431	111	149	-18.4	-18.4	0
249	SC35M_HA	+	SC35M_NS	+	508	546	152	190	-24	-25.8	-1.8
250	SC35M_HA	+	SC35M_NS	+	458	496	219	257	-22.2	-21.5	0.700001
251	SC35M_HA	+	SC35M_NS	+	321	359	506	544	-18.8	-18.8	0
252	SC35M_HA	+	SC35M_NS	+	514	552	729	767	-22.3	-20.2	2.1
253	SC35M_HA	+	SC35M_NS	+	639	677	30	68	-15.1	-15.1	0
254	SC35M_HA	+	SC35M_NS	+	611	649	320	358	-20.8	-20.8	0
255	SC35M_HA	+	SC35M_NS	+	611	649	346	384	-13.4	-13.4	0
256	SC35M_HA	+	SC35M_NS	+	746	784	507	545	-14.9	-14.9	0
257	SC35M_HA	+	SC35M_NS	+	891	929	99	137	-23.8	-23.8	0
258	SC35M_HA	+	SC35M_NS	+	846	884	164	202	-18.7	-18.7	0
259	SC35M_HA	+	SC35M_NS	+	901	939	165	203	-18.7	-18.7	0
260	SC35M_HA	+	SC35M_NS	+	877	915	351	389	-12.7	-12.7	0
261	SC35M_HA	+	SC35M_NS	+	907	945	678	716	-19	-19	0
262	SC35M_HA	+	SC35M_NS	+	984	1022	67	105	-16.2	-16.2	0
263	SC35M_HA	+	SC35M_NS	+	984	1022	108	146	-21.4	-21.4	0
264	SC35M_HA	+	SC35M_NS	+	975	1013	161	199	-15.6	-15.6	0
265	SC35M_HA	+	SC35M_NS	+	981	1019	342	380	-18.2	-18.2	0
266	SC35M_HA	+	SC35M_NS	+	1048	1086	349	387	-16.8	-10	6.8
267	SC35M_HA	+	SC35M_NS	+	996	1034	507	545	-19.4	-19.4	0
268	SC35M_HA	+	SC35M_NS	+	1055	1093	505	543	-21.2	-17.5	3.7
269	SC35M_HA	+	SC35M_NS	+	964	1002	716	754	-17.7	-17.7	0
270	SC35M_HA	+	SC35M_NS	+	1438	1476	162	200	-11.9	-11.9	0
271	SC35M_HA	+	SC35M_NS	+	1410	1448	286	324	-10.2	-10.2	0
272	SC35M_HA	+	SC35M_NS	+	1416	1454	349	387	-17.1	-17.1	0
273	SC35M_HA	+	SC35M_NS	+	1297	1335	506	544	-11.3	-11.3	0
274	SC35M_HA	+	SC35M_NS	+	1443	1481	515	553	-7.2	-7.2	0
275	SC35M_HA	+	SC35M_NS	+	1348	1386	719	757	-16	-16	0
276	SC35M_HA	+	SC35M_NS	+	1419	1457	835	873	-10.7	-10.7	0
277	SC35M_HA	+	SC35M_NS	+	1604	1642	99	137	-26.3	-26.3	0
278	SC35M_HA	+	SC35M_NS	+	1525	1563	290	328	-19	-19	0
279	SC35M_HA	+	SC35M_NS	+	1518	1556	354	392	-25.1	-25.1	0
280	SC35M_HA	+	SC35M_NS	+	1616	1654	495	533	-12.7	-12.7	0
281	SC35M_HA	+	SC35M_NS	+	1622	1660	728	766	-17.8	-17.8	0
282	SC35M_HA	+	SC35M_NS	+	118	156	281	319	-17.8	-17.8	0
283	SC35M_HA	+	SC35M_NS	+	1131	1169	350	388	-19	-19	0
284	SC35M_HA	+	SC35M_NS	+	114	152	100	138	-19.3	-19.3	0
285	SC35M_HA	+	SC35M_NS	+	115	153	351	389	-21.5	-21.5	0
286	SC35M_HA	+	SC35M_NS	+	107	145	829	867	-10.1	-10.1	0
287	SC35M_HA	+	SC35M_NS	+	1583	1621	263	301	-19.4	-19.4	0
288	SC35M_HA	+	SC35M_NS	+	1571	1609	332	370	-9.7	-9.7	0
289	SC35M_HA	+	SC35M_NS	+	866	904	660	698	-21.6	-21.6	0
290	SC35M_HA	+	SC35M_NS	+	900	938	629	667	-18.7	-18.7	0
291	SC35M_HA	+	SC35M_NS	+	900	938	581	619	-14.2	-14.2	0
292	SC35M_HA	+	SC35M_NS	+	399	437	501	539	-12	-12	0
293	SC35M_HA	+	SC35M_NS	+	395	433	258	296	-13.6	-13.6	0
294	SC35M_HA	+	SC35M_NS	+	659	697	675	713	-14.2	-14.2	0
295	SC35M_HA	+	SC35M_NS	+	680	718	342	380	-19.2	-19.2	0
296	SC35M_HA	+	SC35M_NS	+	646	684	345	383	-19.2	-19.2	0
297	SC35M_HA	+	SC35M_NS	+	1129	1167	507	545	-13.8	-13.8	0
298	SC35M_HA	+	SC35M_NS	+	451	489	257	295	-15.2	-17.9	-2.7
299	SC35M_HA	+	SC35M_NS	+	1599	1637	46	84	-7	-7	0
300	SC35M_M	+	SC35M_NS	+	135	173	163	201	-16.6	-16.6	0
301	SC35M_M	+	SC35M_NS	+	160	198	354	392	-21.7	-21.7	0
302	SC35M_M	+	SC35M_NS	+	64	102	425	463	-23.2	-23.2	0
303	SC35M_M	+	SC35M_NS	+	62	100	501	539	-17.7	-17.7	0
304	SC35M_M	+	SC35M_NS	+	124	162	505	543	-15.6	-15.6	0
305	SC35M_M	+	SC35M_NS	+	341	379	103	141	-23.3	-23.3	0
306	SC35M_M	+	SC35M_NS	+	308	346	352	390	-19.1	-19.1	0
307	SC35M_M	+	SC35M_NS	+	578	616	107	145	-23.5	-23.5	0
308	SC35M_M	+	SC35M_NS	+	632	670	271	309	-36.8	-36.8	0
309	SC35M_M	+	SC35M_NS	+	612	650	267	305	-25.8	-25.8	0
310	SC35M_M	+	SC35M_NS	+	444	482	358	396	-20.7	-20.7	0
311	SC35M_M	+	SC35M_NS	+	578	616	458	496	-19.7	-19.7	0
312	SC35M_M	+	SC35M_NS	+	580	618	495	533	-22.2	-22.2	0
313	SC35M_M	+	SC35M_NS	+	420	458	577	615	-19.7	-19.7	0
314	SC35M_M	+	SC35M_NS	+	608	646	797	835	-23	-23	0
315	SC35M_M	+	SC35M_NS	+	811	849	54	92	-6.1	-6.1	0
316	SC35M_M	+	SC35M_NS	+	887	925	351	389	-23.3	-23.3	0
317	SC35M_M	+	SC35M_NS	+	901	939	455	493	-19.2	-19.2	0
318	SC35M_M	+	SC35M_NS	+	788	826	518	556	-9.2	-9.2	0
319	SC35M_M	+	SC35M_NS	+	834	872	720	758	-11.9	-11.9	0
320	SC35M_M	+	SC35M_NS	+	772	810	268	306	-13.4	-13.4	0
321	SC35M_M	+	SC35M_NS	+	615	653	500	538	-13.5	-13.5	0
322	SC35M_M	+	SC35M_NS	+	910	948	286	324	-13.1	-13.1	0
323	SC35M_M	+	SC35M_NS	+	202	240	652	690	-16.5	-16.5	0
324	SC35M_M	+	SC35M_NS	+	171	209	693	731	-19	-19	0
325	SC35M_M	+	SC35M_NS	+	274	312	650	688	-27.1	-27.1	0
326	SC35M_M	+	SC35M_NS	+	452	490	107	145	-15.4	-15.4	0
327	SC35M_M	+	SC35M_NS	+	449	487	518	556	-11.1	-11.1	0
328	SC35M_M	+	SC35M_NS	+	793	831	728	766	-12.7	-12.7	0
329	SC35M_M	+	SC35M_NS	+	376	414	270	308	-17.2	-17.2	0
330	SC35M_M	+	SC35M_NS	+	483	521	445	483	-19.1	-19.1	0
331	SC35M_M	+	SC35M_NS	+	804	842	351	389	-14.1	-14.1	0
332	SC35M_NA	+	SC35M_M	+	54	92	563	601	-21.3	-21.3	0
333	SC35M_NA	+	SC35M_M	+	131	169	825	863	-19.9	-19.9	0
334	SC35M_NA	+	SC35M_M	+	331	369	201	239	-19.1	-19.1	0
335	SC35M_NA	+	SC35M_M	+	467	505	69	107	-21.4	-21.4	0
336	SC35M_NA	+	SC35M_M	+	470	508	156	194	-19	-19	0
337	SC35M_NA	+	SC35M_M	+	499	537	309	347	-26	-26	0
338	SC35M_NA	+	SC35M_M	+	1007	1045	473	511	-21.2	-21.2	0
339	SC35M_NA	+	SC35M_M	+	461	499	588	626	-14.1	-14.1	0
340	SC35M_NA	+	SC35M_M	+	538	576	685	723	-26.9	-26.9	0
341	SC35M_NA	+	SC35M_M	+	482	520	890	928	-27.5	-27.5	0
342	SC35M_NA	+	SC35M_M	+	640	678	814	852	-17.6	-17.6	0
343	SC35M_NA	+	SC35M_M	+	737	775	478	516	-29.4	-29.4	0
344	SC35M_NA	+	SC35M_M	+	963	1001	54	92	-27.3	-27.3	0
345	SC35M_NA	+	SC35M_M	+	941	979	128	166	-19.5	-19.5	0
346	SC35M_NA	+	SC35M_M	+	964	1002	477	515	-24.5	-24.5	0
347	SC35M_NA	+	SC35M_M	+	1150	1188	479	517	-27.8	-27.8	0
348	SC35M_NA	+	SC35M_M	+	984	1022	645	683	-11.3	-11.3	0
349	SC35M_NA	+	SC35M_M	+	979	1017	910	948	-30.4	-30.4	0
350	SC35M_NA	+	SC35M_M	+	1174	1212	787	825	-9.5	-9.5	0
351	SC35M_NA	+	SC35M_M	+	1375	1413	108	146	-22.1	-22.1	0
352	SC35M_NA	+	SC35M_M	+	1357	1395	292	330	-29.8	-29.8	0
353	SC35M_NA	+	SC35M_M	+	1343	1381	445	483	-18.3	-18.3	0
354	SC35M_NA	+	SC35M_M	+	1300	1338	689	727	-22.2	-22.2	0
355	SC35M_NA	+	SC35M_M	+	1303	1341	779	817	-12.4	-12.4	0
356	SC35M_NA	+	SC35M_M	+	1303	1341	817	855	-13.8	-13.8	0
357	SC35M_NA	+	SC35M_M	+	58	96	616	654	-17	-17	0
358	SC35M_NA	+	SC35M_M	+	479	517	830	868	-8.9	-8.9	0
359	SC35M_NA	+	SC35M_M	+	431	469	898	936	-20.2	-20.2	0
360	SC35M_NA	+	SC35M_M	+	60	98	452	490	-11.3	-11.3	0
361	SC35M_NA	+	SC35M_M	+	375	413	401	439	-17.6	-17.6	0
362	SC35M_NA	+	SC35M_M	+	407	445	387	425	-16.9	-16.9	0
363	SC35M_NA	+	SC35M_M	+	375	413	433	471	-9.4	-9.4	0
364	SC35M_NA	+	SC35M_M	+	461	499	378	416	-13.6	-13.6	0
365	SC35M_NA	+	SC35M_M	+	145	183	156	194	-15.2	-15.2	0
366	SC35M_NA	+	SC35M_M	+	1293	1331	171	209	-18.2	-18.2	0
367	SC35M_NA	+	SC35M_M	+	1259	1297	360	398	-24.5	-24.5	0
368	SC35M_NA	+	SC35M_M	+	78	116	827	865	-6.3	-6.3	0
369	SC35M_NA	+	SC35M_M	+	491	529	460	498	-19.2	-19.2	0
370	SC35M_NA	+	SC35M_M	+	542	580	451	489	-17.4	-17.4	0
371	SC35M_NA	+	SC35M_NS	+	59	97	446	484	-20.1	-20.1	0
372	SC35M_NA	+	SC35M_NS	+	54	92	732	770	-18.8	-18.8	0
373	SC35M_NA	+	SC35M_NS	+	167	205	316	354	-22.6	-22.6	0
374	SC35M_NA	+	SC35M_NS	+	234	272	276	314	-22.8	-22.8	0
375	SC35M_NA	+	SC35M_NS	+	301	339	276	314	-14	-14	0
376	SC35M_NA	+	SC35M_NS	+	331	369	461	499	-18.2	-18.2	0
377	SC35M_NA	+	SC35M_NS	+	352	390	797	835	-14.1	-14.1	0
378	SC35M_NA	+	SC35M_NS	+	544	582	183	221	-26.1	-26.1	0
379	SC35M_NA	+	SC35M_NS	+	478	516	567	605	-24.7	-24.7	0
380	SC35M_NA	+	SC35M_NS	+	762	800	273	311	-16	-16	0
381	SC35M_NA	+	SC35M_NS	+	824	862	263	301	-23.1	-23.1	0
382	SC35M_NA	+	SC35M_NS	+	802	840	350	388	-22	-22	0
383	SC35M_NA	+	SC35M_NS	+	746	784	797	835	-18.3	-18.3	0
384	SC35M_NA	+	SC35M_NS	+	847	885	737	775	-12.8	-12.8	0
385	SC35M_NA	+	SC35M_NS	+	971	1009	178	216	-27.3	-27.3	0
386	SC35M_NA	+	SC35M_NS	+	954	992	507	545	-12.8	-12.8	0
387	SC35M_NA	+	SC35M_NS	+	954	992	735	773	-16.6	-16.6	0
388	SC35M_NA	+	SC35M_NS	+	1174	1212	53	91	-10.4	-10.4	0
389	SC35M_NA	+	SC35M_NS	+	1086	1124	271	309	-17	-17	0
390	SC35M_NA	+	SC35M_NS	+	1062	1100	507	545	-18.4	-18.4	0
391	SC35M_NA	+	SC35M_NS	+	1090	1128	780	818	-25.7	-25.7	0
392	SC35M_NA	+	SC35M_NS	+	1302	1340	351	389	-20.7	-20.7	0
393	SC35M_NA	+	SC35M_NS	+	1228	1266	595	633	-22.6	-22.6	0
394	SC35M_NA	+	SC35M_NS	+	232	270	319	357	-12.4	-12.4	0
395	SC35M_NA	+	SC35M_NS	+	365	403	576	614	-20	-20	0
396	SC35M_NA	+	SC35M_NS	+	534	572	252	290	-18.3	-18.3	0
397	SC35M_NA	+	SC35M_NS	+	492	530	268	306	-17.9	-17.9	0
398	SC35M_NA	+	SC35M_NS	+	622	660	413	451	-21.3	-21.3	0
399	SC35M_NA	+	SC35M_NS	+	1093	1131	730	768	-15.3	-15.3	0
400	SC35M_NA	+	SC35M_NS	+	1243	1281	505	543	-20.3	-20.3	0
401	SC35M_NA	+	SC35M_NS	+	1357	1395	527	565	-19.3	-19.3	0
402	SC35M_NA	+	SC35M_NS	+	352	390	850	888	-17.5	-17.5	0
403	SC35M_NA	+	SC35M_NS	+	58	96	505	543	-9.9	-9.9	0
404	SC35M_NA	+	SC35M_NS	+	938	976	422	460	-11.4	-11.4	0
405	SC35M_NA	+	SC35M_NS	+	1226	1264	352	390	-20.6	-20.6	0
406	SC35M_NA	+	SC35M_NS	+	63	101	170	208	-17.4	-17.4	0
407	SC35M_NA	+	SC35M_NS	+	96	134	170	208	-17.4	-17.4	0
408	SC35M_NA	+	SC35M_NS	+	332	370	276	314	-14.5	-14.5	0
409	SC35M_NA	+	SC35M_NS	+	353	391	352	390	-16.7	-16.7	0
410	SC35M_NA	+	SC35M_NS	+	343	381	406	444	-5.2	-5.2	0
411	SC35M_NA	+	SC35M_NS	+	494	532	458	496	-24.3	-24.3	0
412	SC35M_NA	+	SC35M_NS	+	501	539	505	543	-24.3	-24.3	0
413	SC35M_NA	+	SC35M_NS	+	964	1002	327	365	-22	-22	0
414	SC35M_NA	+	SC35M_NS	+	60	98	267	305	-10.3	-10.3	0
415	SC35M_NA	+	SC35M_NS	+	477	515	70	108	-15.6	-15.6	0
416	SC35M_NA	+	SC35M_NS	+	1344	1382	93	131	-19.6	-19.6	0
417	SC35M_NA	+	SC35M_NS	+	887	925	498	536	-20.7	-20.7	0
418	SC35M_NA	+	SC35M_NS	+	1365	1403	165	203	-16.9	-16.9	0
419	SC35M_NA	+	SC35M_NS	+	802	840	269	307	-20.2	-20.2	0
420	SC35M_NA	+	SC35M_NS	+	232	270	350	388	-22.7	-22.7	0
421	SC35M_NA	+	SC35M_NS	+	868	906	266	304	-26.9	-26.9	0
422	SC35M_NA	+	SC35M_NS	+	331	369	493	531	-13.4	-13.4	0
423	SC35M_NP	+	SC35M_M	+	220	258	51	89	-22	-22	0
424	SC35M_NP	+	SC35M_M	+	52	90	451	489	-14.9	-14.9	0
425	SC35M_NP	+	SC35M_M	+	116	154	502	540	-16.5	-16.5	0
426	SC35M_NP	+	SC35M_M	+	244	282	783	821	-21.9	-21.9	0
427	SC35M_NP	+	SC35M_M	+	324	362	53	91	-22.4	-22.4	0
428	SC35M_NP	+	SC35M_M	+	488	526	124	162	-9.5	-9.5	0
429	SC35M_NP	+	SC35M_M	+	488	526	450	488	-13.5	-13.5	0
430	SC35M_NP	+	SC35M_M	+	472	510	790	828	-14.6	-14.6	0
431	SC35M_NP	+	SC35M_M	+	483	521	898	936	-17.7	-17.7	0
432	SC35M_NP	+	SC35M_M	+	648	686	63	101	-22.2	-22.2	0
433	SC35M_NP	+	SC35M_M	+	636	674	124	162	-16.7	-16.7	0
434	SC35M_NP	+	SC35M_M	+	623	661	776	814	-18.6	-18.6	0
435	SC35M_NP	+	SC35M_M	+	621	659	821	859	-16.9	-16.9	0
436	SC35M_NP	+	SC35M_M	+	830	868	64	102	-24	-24	0
437	SC35M_NP	+	SC35M_M	+	857	895	64	102	-16.5	-16.5	0
438	SC35M_NP	+	SC35M_M	+	856	894	643	681	-25.4	-25.4	0
439	SC35M_NP	+	SC35M_M	+	946	984	588	626	-24.2	-24.2	0
440	SC35M_NP	+	SC35M_M	+	1078	1116	165	203	-29.4	-29.4	0
441	SC35M_NP	+	SC35M_M	+	1082	1120	681	719	-26.7	-26.7	0
442	SC35M_NP	+	SC35M_M	+	1225	1263	199	237	-16.2	-16.2	0
443	SC35M_NP	+	SC35M_M	+	1238	1276	248	286	-28.2	-28.2	0
444	SC35M_NP	+	SC35M_M	+	1257	1295	452	490	-18.2	-18.2	0
445	SC35M_NP	+	SC35M_M	+	1268	1306	795	833	-17.5	-17.5	0
446	SC35M_NP	+	SC35M_M	+	1307	1345	793	831	-17.4	-17.4	0
447	SC35M_NP	+	SC35M_M	+	1428	1466	64	102	-29	-29	0
448	SC35M_NP	+	SC35M_M	+	1480	1518	65	103	-20.5	-20.5	0
449	SC35M_NP	+	SC35M_M	+	1495	1533	478	516	-23	-23	0
450	SC35M_NP	+	SC35M_M	+	1479	1517	776	814	-17.2	-17.2	0
451	SC35M_NP	+	SC35M_M	+	1442	1480	852	890	-19.1	-19.1	0
452	SC35M_NP	+	SC35M_M	+	824	862	464	502	-17.2	-17.2	0
453	SC35M_NP	+	SC35M_M	+	1285	1323	60	98	-23.8	-23.8	0
454	SC35M_NP	+	SC35M_M	+	731	769	686	724	-26.6	-26.6	0
455	SC35M_NP	+	SC35M_M	+	1045	1083	830	868	-23.4	-23.4	0
456	SC35M_NP	+	SC35M_M	+	1415	1453	476	514	-21.8	-21.8	0
457	SC35M_NP	+	SC35M_M	+	455	493	615	653	-26.8	-26.8	0
458	SC35M_NP	+	SC35M_M	+	528	566	606	644	-25	-25	0
459	SC35M_NP	+	SC35M_M	+	48	86	62	100	-24.7	-24.7	0
460	SC35M_NP	+	SC35M_M	+	726	764	460	498	-20	-20	0
461	SC35M_NP	+	SC35M_M	+	249	287	166	204	-12.6	-12.6	0
462	SC35M_NP	+	SC35M_M	+	1185	1223	167	205	-15.1	-15.1	0
463	SC35M_NP	+	SC35M_M	+	857	895	606	644	-22.6	-22.6	0
464	SC35M_NP	+	SC35M_M	+	945	983	634	672	-18.3	-18.3	0
465	SC35M_NP	+	SC35M_M	+	1017	1055	595	633	-17.1	-17.1	0
466	SC35M_NP	+	SC35M_M	+	1156	1194	53	91	-12.5	-12.5	0
467	SC35M_NP	+	SC35M_M	+	1208	1246	53	91	-26	-26	0
468	SC35M_NP	+	SC35M_M	+	1269	1307	339	377	-19	-19	0
469	SC35M_NP	+	SC35M_M	+	728	766	769	807	-23.1	-23.1	0
470	SC35M_NP	+	SC35M_NA	+	44	82	468	506	-17.2	-17.2	0
471	SC35M_NP	+	SC35M_NA	+	321	359	501	539	-22.2	-22.2	0
472	SC35M_NP	+	SC35M_NA	+	267	305	965	1003	-27.7	-27.7	0
473	SC35M_NP	+	SC35M_NA	+	305	343	1272	1310	-17.3	-17.3	0
474	SC35M_NP	+	SC35M_NA	+	545	583	475	513	-16.2	-16.2	0
475	SC35M_NP	+	SC35M_NA	+	454	492	833	871	-15.8	-15.8	0
476	SC35M_NP	+	SC35M_NA	+	508	546	1047	1085	-26.3	-26.3	0
477	SC35M_NP	+	SC35M_NA	+	489	527	1102	1140	-24.6	-24.6	0
478	SC35M_NP	+	SC35M_NA	+	864	902	165	203	-21.2	-21.2	0
479	SC35M_NP	+	SC35M_NA	+	862	900	466	504	-12.7	-12.7	0
480	SC35M_NP	+	SC35M_NA	+	931	969	472	510	-26	-26	0
481	SC35M_NP	+	SC35M_NA	+	866	904	979	1017	-33.5	-33.5	0
482	SC35M_NP	+	SC35M_NA	+	653	691	1103	1141	-23.2	-23.2	0
483	SC35M_NP	+	SC35M_NA	+	818	856	1299	1337	-18	-18	0
484	SC35M_NP	+	SC35M_NA	+	1263	1301	69	107	-15.3	-15.3	0
485	SC35M_NP	+	SC35M_NA	+	1331	1369	467	505	-15.2	-15.2	0
486	SC35M_NP	+	SC35M_NA	+	1319	1357	1065	1103	-14.8	-14.8	0
487	SC35M_NP	+	SC35M_NA	+	1427	1465	1031	1069	-21.2	-21.2	0
488	SC35M_NP	+	SC35M_NA	+	1187	1225	1092	1130	-18.8	-18.8	0
489	SC35M_NP	+	SC35M_NA	+	1493	1531	415	453	-19.2	-19.2	0
490	SC35M_NP	+	SC35M_NA	+	1183	1221	486	524	-15.2	-15.2	0
491	SC35M_NP	+	SC35M_NA	+	1268	1306	482	520	-16.1	-16.1	0
492	SC35M_NP	+	SC35M_NA	+	48	86	1323	1361	-17.4	-17.4	0
493	SC35M_NP	+	SC35M_NA	+	167	205	685	723	-23.8	-23.8	0
494	SC35M_NP	+	SC35M_NA	+	198	236	833	871	-8.9	-8.9	0
495	SC35M_NP	+	SC35M_NA	+	277	315	836	874	-18.8	-18.8	0
496	SC35M_NP	+	SC35M_NA	+	492	530	476	514	-11.8	-11.8	0
497	SC35M_NP	+	SC35M_NA	+	464	502	547	585	-12.9	-12.9	0
498	SC35M_NP	+	SC35M_NA	+	508	546	1006	1044	-12	-12	0
499	SC35M_NP	+	SC35M_NA	+	605	643	994	1032	-18.3	-18.3	0
500	SC35M_NP	+	SC35M_NA	+	1033	1071	462	500	-19.6	-19.6	0
501	SC35M_NP	+	SC35M_NA	+	450	488	1305	1343	-15.5	-15.5	0
502	SC35M_NP	+	SC35M_NA	+	488	526	1341	1379	-12.6	-12.6	0
503	SC35M_NP	+	SC35M_NS	+	194	232	352	390	-15.9	-15.9	0
504	SC35M_NP	+	SC35M_NS	+	52	90	508	546	-13.8	-13.8	0
505	SC35M_NP	+	SC35M_NS	+	167	205	720	758	-19.6	-19.6	0
506	SC35M_NP	+	SC35M_NS	+	459	497	74	112	-15.6	-15.6	0
507	SC35M_NP	+	SC35M_NS	+	557	595	121	159	-15.8	-15.8	0
508	SC35M_NP	+	SC35M_NS	+	320	358	358	396	-24.7	-24.7	0
509	SC35M_NP	+	SC35M_NS	+	269	307	505	543	-22.4	-22.4	0
510	SC35M_NP	+	SC35M_NS	+	483	521	376	414	-8.2	-8.2	0
511	SC35M_NP	+	SC35M_NS	+	488	526	515	553	-12.3	-12.3	0
512	SC35M_NP	+	SC35M_NS	+	678	716	507	545	-10.1	-10.1	0
513	SC35M_NP	+	SC35M_NS	+	848	886	354	392	-19.1	-19.1	0
514	SC35M_NP	+	SC35M_NS	+	801	839	816	854	-19.4	-19.4	0
515	SC35M_NP	+	SC35M_NS	+	918	956	654	692	-25.6	-25.6	0
516	SC35M_NP	+	SC35M_NS	+	965	1003	735	773	-18.7	-18.7	0
517	SC35M_NP	+	SC35M_NS	+	1386	1424	164	202	-25.3	-25.3	0
518	SC35M_NP	+	SC35M_NS	+	1326	1364	273	311	-17.2	-17.2	0
519	SC35M_NP	+	SC35M_NS	+	1326	1364	319	357	-15.2	-15.2	0
520	SC35M_NP	+	SC35M_NS	+	1333	1371	506	544	-16.9	-16.9	0
521	SC35M_NP	+	SC35M_NS	+	1491	1529	710	748	-13.9	-13.9	0
522	SC35M_NP	+	SC35M_NS	+	490	528	119	157	-13.1	-13.1	0
523	SC35M_NP	+	SC35M_NS	+	483	521	572	610	-9.4	-9.4	0
524	SC35M_NP	+	SC35M_NS	+	488	526	794	832	-12.3	-12.3	0
525	SC35M_NP	+	SC35M_NS	+	862	900	39	77	-17.7	-17.7	0
526	SC35M_NP	+	SC35M_NS	+	949	987	202	240	-21	-21	0
527	SC35M_NP	+	SC35M_NS	+	482	520	852	890	-16.5	-16.5	0
528	SC35M_NP	+	SC35M_NS	+	892	930	363	401	-20.8	-20.8	0
529	SC35M_NP	+	SC35M_NS	+	948	986	374	412	-23.6	-23.6	0
530	SC35M_NP	+	SC35M_NS	+	1169	1207	319	357	-17.5	-17.5	0
531	SC35M_NP	+	SC35M_NS	+	1204	1242	319	357	-15.6	-15.6	0
532	SC35M_NP	+	SC35M_NS	+	1208	1246	346	384	-16.2	-16.2	0
533	SC35M_NP	+	SC35M_NS	+	57	95	281	319	-10.1	-10.1	0
534	SC35M_NP	+	SC35M_NS	+	321	359	508	546	-17.4	-17.4	0
535	SC35M_NP	+	SC35M_NS	+	599	637	498	536	-17.1	-17.1	0
536	SC35M_NP	+	SC35M_NS	+	824	862	490	528	-9.1	-9.1	0
537	SC35M_NP	+	SC35M_NS	+	725	763	694	732	-8.2	-8.2	0
538	SC35M_NP	+	SC35M_NS	+	565	603	792	830	-18.9	-18.9	0
539	SC35M_NP	+	SC35M_NS	+	569	607	309	347	-10.9	-10.9	0
540	SC35M_NP	+	SC35M_NS	+	791	829	754	792	-9.8	-9.8	0
541	SC35M_NP	+	SC35M_NS	+	442	480	379	417	-20	-20	0
542	SC35M_PA	+	SC35M_HA	+	387	425	245	283	-22.8	-10.1	12.7
543	SC35M_PA	+	SC35M_HA	+	314	352	400	438	-21.4	-21.4	0
544	SC35M_PA	+	SC35M_HA	+	249	287	900	938	-19.4	-19.4	0
545	SC35M_PA	+	SC35M_HA	+	261	299	1040	1078	-6.2	-14	-7.8
546	SC35M_PA	+	SC35M_HA	+	314	352	1079	1117	-19.4	-19.4	0
547	SC35M_PA	+	SC35M_HA	+	200	238	1286	1324	-20.8	-20.8	0
548	SC35M_PA	+	SC35M_HA	+	47	85	1468	1506	-21.7	-21.7	0
549	SC35M_PA	+	SC35M_HA	+	831	869	118	156	-22.9	-22.9	0
550	SC35M_PA	+	SC35M_HA	+	826	864	350	388	-29.3	-29.3	0
551	SC35M_PA	+	SC35M_HA	+	573	611	543	581	-25.4	-25.4	0
552	SC35M_PA	+	SC35M_HA	+	569	607	1004	1042	-30.4	-30.4	0
553	SC35M_PA	+	SC35M_HA	+	663	701	1059	1097	-27	-26.6	0.4
554	SC35M_PA	+	SC35M_HA	+	477	515	1329	1367	-19.4	-19.4	0
555	SC35M_PA	+	SC35M_HA	+	445	483	1431	1469	-22.3	-22.3	0
556	SC35M_PA	+	SC35M_HA	+	456	494	1569	1607	-23.8	-23.8	0
557	SC35M_PA	+	SC35M_HA	+	546	584	1625	1663	-24	-24	0
558	SC35M_PA	+	SC35M_HA	+	668	706	1428	1466	-27.9	-27.9	0
559	SC35M_PA	+	SC35M_HA	+	915	953	514	552	-30	-16.9	13.1
560	SC35M_PA	+	SC35M_HA	+	814	852	1090	1128	-17.6	-17.6	0
561	SC35M_PA	+	SC35M_HA	+	883	921	1296	1334	-19.1	-19.1	0
562	SC35M_PA	+	SC35M_HA	+	832	870	1417	1455	-18.8	-18.8	0
563	SC35M_PA	+	SC35M_HA	+	872	910	1606	1644	-15.1	-15.1	0
564	SC35M_PA	+	SC35M_HA	+	1530	1568	245	283	-29.3	-11.3	18
565	SC35M_PA	+	SC35M_HA	+	1365	1403	442	480	-19.6	-13	6.6
566	SC35M_PA	+	SC35M_HA	+	1542	1580	515	553	-23.4	-21.7	1.7
567	SC35M_PA	+	SC35M_HA	+	1644	1682	776	814	-21.1	-21.1	0
568	SC35M_PA	+	SC35M_HA	+	1522	1560	964	1002	-15.7	-15.7	0
569	SC35M_PA	+	SC35M_HA	+	1361	1399	1137	1175	-20.7	-20.7	0
570	SC35M_PA	+	SC35M_HA	+	1335	1373	1623	1661	-22.5	-22.5	0
571	SC35M_PA	+	SC35M_HA	+	1770	1808	124	162	-22.3	-22.3	0
572	SC35M_PA	+	SC35M_HA	+	2010	2048	444	482	-27.4	-17.3	10.1
573	SC35M_PA	+	SC35M_HA	+	2132	2170	378	416	-23.5	-23.5	0
574	SC35M_PA	+	SC35M_HA	+	1970	2008	862	900	-19.5	-19.5	0
575	SC35M_PA	+	SC35M_HA	+	1863	1901	972	1010	-22.4	-22.4	0
576	SC35M_PA	+	SC35M_HA	+	2000	2038	975	1013	-18.3	-18.3	0
577	SC35M_PA	+	SC35M_HA	+	1671	1709	1125	1163	-15	-15	0
578	SC35M_PA	+	SC35M_HA	+	1590	1628	1352	1390	-11.1	-11.1	0
579	SC35M_PA	+	SC35M_HA	+	2010	2048	1124	1162	-20.9	-20.9	0
580	SC35M_PA	+	SC35M_HA	+	2132	2170	1121	1159	-20.9	-20.9	0
581	SC35M_PA	+	SC35M_HA	+	1771	1809	1428	1466	-18.9	-18.9	0
582	SC35M_PA	+	SC35M_HA	+	1963	2001	1477	1515	-20.2	-20.2	0
583	SC35M_PA	+	SC35M_HA	+	1854	1892	1618	1656	-17.9	-17.9	0
584	SC35M_PA	+	SC35M_HA	+	1479	1517	1632	1670	-20.3	-20.3	0
585	SC35M_PA	+	SC35M_HA	+	1606	1644	88	126	-18.3	-18.3	0
586	SC35M_PA	+	SC35M_HA	+	1716	1754	332	370	-19.9	-19.9	0
587	SC35M_PA	+	SC35M_HA	+	2133	2171	119	157	-16.6	-16.6	0
588	SC35M_PA	+	SC35M_HA	+	2087	2125	234	272	-31	-20.1	10.9
589	SC35M_PA	+	SC35M_HA	+	2077	2115	516	554	-25	-20.1	4.9
590	SC35M_PA	+	SC35M_HA	+	332	370	680	718	-20.4	-20.4	0
591	SC35M_PA	+	SC35M_HA	+	875	913	971	1009	-18.8	-18.8	0
592	SC35M_PA	+	SC35M_HA	+	1368	1406	73	111	-12.1	-12.1	0
593	SC35M_PA	+	SC35M_HA	+	1963	2001	1477	1515	-20.2	-20.2	0
594	SC35M_PA	+	SC35M_HA	+	201	239	612	650	-21	-21	0
595	SC35M_PA	+	SC35M_HA	+	194	232	664	702	-21.6	-21.6	0
596	SC35M_PA	+	SC35M_HA	+	298	336	273	311	-18.8	-18.8	0
597	SC35M_PA	+	SC35M_HA	+	822	860	491	529	-14.9	-14.2	0.7
598	SC35M_PA	+	SC35M_HA	+	832	870	870	908	-15.7	-15.7	0
599	SC35M_PA	+	SC35M_HA	+	1008	1046	1020	1058	-31.2	-33.1	-1.9
600	SC35M_PA	+	SC35M_HA	+	1335	1373	505	543	-12.5	-17.5	-5
601	SC35M_PA	+	SC35M_HA	+	1451	1489	441	479	-10.8	-12.8	-2
602	SC35M_PA	+	SC35M_HA	+	1950	1988	490	528	-20.2	-19.9	0.300001
603	SC35M_PA	+	SC35M_HA	+	2075	2113	859	897	-9.5	-9.5	0
604	SC35M_PA	+	SC35M_HA	+	2013	2051	1239	1277	-18.1	-18.1	0
605	SC35M_PA	+	SC35M_HA	+	1950	1988	1347	1385	-20.3	-20.3	0
606	SC35M_PA	+	SC35M_HA	+	2123	2161	1419	1457	-20	-20	0
607	SC35M_PA	+	SC35M_HA	+	1601	1639	870	908	-13.8	-13.8	0
608	SC35M_PA	+	SC35M_HA	+	1533	1571	824	862	-10.3	-10.3	0
609	SC35M_PA	+	SC35M_HA	+	674	712	374	412	-20	-20	0
610	SC35M_PA	+	SC35M_HA	+	2179	2217	636	674	-15.8	-15.8	0
611	SC35M_PA	+	SC35M_HA	+	962	1000	1626	1664	-19.8	-19.8	0
612	SC35M_PA	+	SC35M_HA	+	1565	1603	251	289	-11.9	-16.1	-4.2
613	SC35M_PA	+	SC35M_HA	+	1593	1631	324	362	-23.4	-23.4	0
614	SC35M_PA	+	SC35M_M	+	258	296	48	86	-20.7	-20.7	0
615	SC35M_PA	+	SC35M_M	+	342	380	44	82	-22.7	-22.7	0
616	SC35M_PA	+	SC35M_M	+	381	419	155	193	-19.9	-19.9	0
617	SC35M_PA	+	SC35M_M	+	158	196	278	316	-19.1	-19.1	0
618	SC35M_PA	+	SC35M_M	+	131	169	446	484	-20.2	-20.2	0
619	SC35M_PA	+	SC35M_M	+	265	303	562	600	-22	-22	0
620	SC35M_PA	+	SC35M_M	+	216	254	845	883	-24.2	-24.2	0
621	SC35M_PA	+	SC35M_M	+	545	583	161	199	-20.3	-20.3	0
622	SC35M_PA	+	SC35M_M	+	645	683	393	431	-18.9	-18.9	0
623	SC35M_PA	+	SC35M_M	+	664	702	584	622	-27.8	-27.8	0
624	SC35M_PA	+	SC35M_M	+	609	647	843	881	-23.5	-23.5	0
625	SC35M_PA	+	SC35M_M	+	906	944	121	159	-19	-19	0
626	SC35M_PA	+	SC35M_M	+	881	919	411	449	-15.2	-15.2	0
627	SC35M_PA	+	SC35M_M	+	834	872	539	577	-32.3	-32.3	0
628	SC35M_PA	+	SC35M_M	+	1122	1160	208	246	-27.3	-27.3	0
629	SC35M_PA	+	SC35M_M	+	1167	1205	476	514	-21.2	-21.2	0
630	SC35M_PA	+	SC35M_M	+	1064	1102	827	865	-16.8	-16.8	0
631	SC35M_PA	+	SC35M_M	+	1490	1528	53	91	-27.4	-27.4	0
632	SC35M_PA	+	SC35M_M	+	1365	1403	233	271	-23.4	-23.4	0
633	SC35M_PA	+	SC35M_M	+	1584	1622	184	222	-17.6	-17.6	0
634	SC35M_PA	+	SC35M_M	+	1587	1625	322	360	-25.3	-25.3	0
635	SC35M_PA	+	SC35M_M	+	1471	1509	381	419	-24.4	-24.4	0
636	SC35M_PA	+	SC35M_M	+	1693	1731	395	433	-22	-22	0
637	SC35M_PA	+	SC35M_M	+	1431	1469	595	633	-20.5	-20.5	0
638	SC35M_PA	+	SC35M_M	+	1471	1509	799	837	-23	-23	0
639	SC35M_PA	+	SC35M_M	+	1676	1714	796	834	-24.4	-24.4	0
640	SC35M_PA	+	SC35M_M	+	2139	2177	463	501	-27	-27	0
641	SC35M_PA	+	SC35M_M	+	2006	2044	601	639	-14.7	-14.7	0
642	SC35M_PA	+	SC35M_M	+	2132	2170	611	649	-19.6	-19.6	0
643	SC35M_PA	+	SC35M_M	+	2014	2052	902	940	-20.9	-20.9	0
644	SC35M_PA	+	SC35M_M	+	2124	2162	888	926	-16.9	-16.9	0
645	SC35M_PA	+	SC35M_M	+	115	153	234	272	-26.5	-26.5	0
646	SC35M_PA	+	SC35M_M	+	218	256	623	661	-18.3	-18.3	0
647	SC35M_PA	+	SC35M_M	+	477	515	681	719	-15.1	-15.1	0
648	SC35M_PA	+	SC35M_M	+	534	572	444	482	-16.8	-16.8	0
649	SC35M_PA	+	SC35M_M	+	1869	1907	395	433	-14.8	-14.8	0
650	SC35M_PA	+	SC35M_M	+	2003	2041	535	573	-12.8	-12.8	0
651	SC35M_PA	+	SC35M_M	+	1406	1444	797	835	-9.9	-9.9	0
652	SC35M_PA	+	SC35M_M	+	2080	2118	68	106	-26.6	-26.6	0
653	SC35M_PA	+	SC35M_M	+	2083	2121	103	141	-14	-14	0
654	SC35M_PA	+	SC35M_M	+	111	149	756	794	-30.1	-30.1	0
655	SC35M_PA	+	SC35M_M	+	44	82	832	870	-12	-12	0
656	SC35M_PA	+	SC35M_M	+	203	241	50	88	-14.2	-14.2	0
657	SC35M_PA	+	SC35M_M	+	287	325	48	86	-11.8	-11.8	0
658	SC35M_PA	+	SC35M_M	+	606	644	53	91	-29.1	-29.1	0
659	SC35M_PA	+	SC35M_M	+	919	957	48	86	-15	-15	0
660	SC35M_PA	+	SC35M_M	+	970	1008	195	233	-15.2	-15.2	0
661	SC35M_PA	+	SC35M_M	+	1038	1076	202	240	-14.6	-14.6	0
662	SC35M_PA	+	SC35M_M	+	679	717	735	773	-25.3	-25.3	0
663	SC35M_PA	+	SC35M_M	+	663	701	914	952	-24.9	-24.9	0
664	SC35M_PA	+	SC35M_M	+	1207	1245	466	504	-19.6	-19.6	0
665	SC35M_PA	+	SC35M_M	+	2014	2052	53	91	-23.9	-23.9	0
666	SC35M_PA	+	SC35M_M	+	1871	1909	310	348	-9.9	-9.9	0
667	SC35M_PA	+	SC35M_M	+	1653	1691	717	755	-16.6	-16.6	0
668	SC35M_PA	+	SC35M_M	+	1684	1722	725	763	-14.3	-14.3	0
669	SC35M_PA	+	SC35M_M	+	1696	1734	322	360	-16.9	-16.9	0
670	SC35M_PA	+	SC35M_NA	+	266	304	54	92	-22.6	-22.6	0
671	SC35M_PA	+	SC35M_NA	+	201	239	175	213	-12.5	-12.5	0
672	SC35M_PA	+	SC35M_NA	+	41	79	421	459	-29.6	-29.6	0
673	SC35M_PA	+	SC35M_NA	+	162	200	452	490	-11.1	-11.1	0
674	SC35M_PA	+	SC35M_NA	+	248	286	476	514	-9	-9	0
675	SC35M_PA	+	SC35M_NA	+	378	416	493	531	-16.7	-16.7	0
676	SC35M_PA	+	SC35M_NA	+	485	523	514	552	-21.4	-21.4	0
677	SC35M_PA	+	SC35M_NA	+	268	306	825	863	-21.5	-21.5	0
678	SC35M_PA	+	SC35M_NA	+	165	203	925	963	-12.4	-12.4	0
679	SC35M_PA	+	SC35M_NA	+	24	62	1098	1136	-22.9	-22.9	0
680	SC35M_PA	+	SC35M_NA	+	266	304	979	1017	-18.8	-18.8	0
681	SC35M_PA	+	SC35M_NA	+	325	363	1044	1082	-25.1	-25.1	0
682	SC35M_PA	+	SC35M_NA	+	459	497	906	944	-32.1	-32.1	0
683	SC35M_PA	+	SC35M_NA	+	589	627	37	75	-21.6	-21.6	0
684	SC35M_PA	+	SC35M_NA	+	810	848	95	133	-16.7	-16.7	0
685	SC35M_PA	+	SC35M_NA	+	971	1009	311	349	-20	-20	0
686	SC35M_PA	+	SC35M_NA	+	829	867	497	535	-27.6	-27.6	0
687	SC35M_PA	+	SC35M_NA	+	662	700	996	1034	-28.3	-28.3	0
688	SC35M_PA	+	SC35M_NA	+	883	921	967	1005	-23	-23	0
689	SC35M_PA	+	SC35M_NA	+	837	875	1180	1218	-23.1	-23.1	0
690	SC35M_PA	+	SC35M_NA	+	568	606	1323	1361	-8.2	-8.2	0
691	SC35M_PA	+	SC35M_NA	+	656	694	1327	1365	-23.1	-23.1	0
692	SC35M_PA	+	SC35M_NA	+	1134	1172	91	129	-20.1	-20.1	0
693	SC35M_PA	+	SC35M_NA	+	1471	1509	66	104	-12.6	-12.6	0
694	SC35M_PA	+	SC35M_NA	+	1467	1505	159	197	-22.1	-22.1	0
695	SC35M_PA	+	SC35M_NA	+	1161	1199	524	562	-15.7	-15.7	0
696	SC35M_PA	+	SC35M_NA	+	1381	1419	531	569	-14.8	-14.8	0
697	SC35M_PA	+	SC35M_NA	+	1478	1516	542	580	-22.9	-22.9	0
698	SC35M_PA	+	SC35M_NA	+	1595	1633	740	778	-21.2	-21.2	0
699	SC35M_PA	+	SC35M_NA	+	1472	1510	979	1017	-24.3	-24.3	0
700	SC35M_PA	+	SC35M_NA	+	1450	1488	1178	1216	-17.3	-17.3	0
701	SC35M_PA	+	SC35M_NA	+	1428	1466	1308	1346	-18.8	-18.8	0
702	SC35M_PA	+	SC35M_NA	+	1653	1691	979	1017	-15	-15	0
703	SC35M_PA	+	SC35M_NA	+	1771	1809	965	1003	-15.5	-15.5	0
704	SC35M_PA	+	SC35M_NA	+	2112	2150	159	197	-17.8	-17.8	0
705	SC35M_PA	+	SC35M_NA	+	1889	1927	485	523	-23.3	-23.3	0
706	SC35M_PA	+	SC35M_NA	+	1902	1940	709	747	-18.4	-18.4	0
707	SC35M_PA	+	SC35M_NA	+	2099	2137	746	784	-21.9	-21.9	0
708	SC35M_PA	+	SC35M_NA	+	2168	2206	737	775	-23.2	-23.2	0
709	SC35M_PA	+	SC35M_NA	+	2091	2129	825	863	-20.3	-20.3	0
710	SC35M_PA	+	SC35M_NA	+	2101	2139	958	996	-17.4	-17.4	0
711	SC35M_PA	+	SC35M_NA	+	2134	2172	1306	1344	-21.1	-21.1	0
712	SC35M_PA	+	SC35M_NA	+	2040	2078	1358	1396	-23.6	-23.6	0
713	SC35M_PA	+	SC35M_NA	+	472	510	54	92	-20.3	-20.3	0
714	SC35M_PA	+	SC35M_NA	+	273	311	206	244	-19.7	-19.7	0
715	SC35M_PA	+	SC35M_NA	+	890	928	1057	1095	-18.6	-18.6	0
716	SC35M_PA	+	SC35M_NA	+	1615	1653	481	519	-16.2	-16.2	0
717	SC35M_PA	+	SC35M_NA	+	1590	1628	582	620	-13	-13	0
718	SC35M_PA	+	SC35M_NA	+	1607	1645	866	904	-17.5	-17.5	0
719	SC35M_PA	+	SC35M_NA	+	1348	1386	1092	1130	-22.3	-22.3	0
720	SC35M_PA	+	SC35M_NA	+	1520	1558	1379	1417	-15.5	-15.5	0
721	SC35M_PA	+	SC35M_NA	+	1652	1690	1261	1299	-22.1	-22.1	0
722	SC35M_PA	+	SC35M_NA	+	2094	2132	432	470	-17.6	-17.6	0
723	SC35M_PA	+	SC35M_NA	+	2055	2093	497	535	-20.2	-20.2	0
724	SC35M_PA	+	SC35M_NA	+	660	698	497	535	-21.2	-21.2	0
725	SC35M_PA	+	SC35M_NA	+	1601	1639	1153	1191	-19.8	-19.8	0
726	SC35M_PA	+	SC35M_NA	+	293	331	48	86	-14.1	-14.1	0
727	SC35M_PA	+	SC35M_NA	+	818	856	431	469	-13.6	-13.6	0
728	SC35M_PA	+	SC35M_NA	+	1466	1504	465	503	-20.8	-20.8	0
729	SC35M_PA	+	SC35M_NA	+	1390	1428	1107	1145	-10.3	-10.3	0
730	SC35M_PA	+	SC35M_NA	+	1601	1639	1156	1194	-19.7	-19.7	0
731	SC35M_PA	+	SC35M_NA	+	2177	2215	424	462	-12.2	-12.2	0
732	SC35M_PA	+	SC35M_NA	+	2121	2159	54	92	-15.3	-15.3	0
733	SC35M_PA	+	SC35M_NA	+	1593	1631	938	976	-8.8	-8.8	0
734	SC35M_PA	+	SC35M_NP	+	203	241	173	211	-28.4	-28.4	0
735	SC35M_PA	+	SC35M_NP	+	131	169	488	526	-16.6	-16.6	0
736	SC35M_PA	+	SC35M_NP	+	78	116	540	578	-11.8	-11.8	0
737	SC35M_PA	+	SC35M_NP	+	292	330	473	511	-13.4	-13.4	0
738	SC35M_PA	+	SC35M_NP	+	232	270	647	685	-16.3	-16.3	0
739	SC35M_PA	+	SC35M_NP	+	123	161	685	723	-14	-14	0
740	SC35M_PA	+	SC35M_NP	+	264	302	881	919	-18.5	-18.5	0
741	SC35M_PA	+	SC35M_NP	+	57	95	944	982	-23.3	-23.3	0
742	SC35M_PA	+	SC35M_NP	+	167	205	1371	1409	-10.9	-10.9	0
743	SC35M_PA	+	SC35M_NP	+	664	702	125	163	-24.1	-24.1	0
744	SC35M_PA	+	SC35M_NP	+	530	568	488	526	-11	-11	0
745	SC35M_PA	+	SC35M_NP	+	483	521	881	919	-23.3	-23.3	0
746	SC35M_PA	+	SC35M_NP	+	518	556	935	973	-28.1	-28.1	0
747	SC35M_PA	+	SC35M_NP	+	663	701	645	683	-22.7	-22.7	0
748	SC35M_PA	+	SC35M_NP	+	589	627	1428	1466	-28.6	-28.6	0
749	SC35M_PA	+	SC35M_NP	+	865	903	109	147	-21.2	-21.2	0
750	SC35M_PA	+	SC35M_NP	+	840	878	305	343	-27.7	-27.7	0
751	SC35M_PA	+	SC35M_NP	+	782	820	540	578	-23.4	-23.4	0
752	SC35M_PA	+	SC35M_NP	+	917	955	450	488	-16.5	-16.5	0
753	SC35M_PA	+	SC35M_NP	+	828	866	639	677	-19.4	-19.4	0
754	SC35M_PA	+	SC35M_NP	+	917	955	703	741	-4.6	-4.6	0
755	SC35M_PA	+	SC35M_NP	+	838	876	840	878	-14.5	-14.5	0
756	SC35M_PA	+	SC35M_NP	+	883	921	840	878	-20.6	-20.6	0
757	SC35M_PA	+	SC35M_NP	+	852	890	1131	1169	-11.7	-11.7	0
758	SC35M_PA	+	SC35M_NP	+	855	893	1227	1265	-25.6	-25.6	0
759	SC35M_PA	+	SC35M_NP	+	805	843	1415	1453	-23.6	-23.6	0
760	SC35M_PA	+	SC35M_NP	+	1136	1174	527	565	-20.9	-20.9	0
761	SC35M_PA	+	SC35M_NP	+	1147	1185	1263	1301	-24.6	-24.6	0
762	SC35M_PA	+	SC35M_NP	+	1350	1388	484	522	-12.7	-12.7	0
763	SC35M_PA	+	SC35M_NP	+	1332	1370	854	892	-19.3	-19.3	0
764	SC35M_PA	+	SC35M_NP	+	1355	1393	1249	1287	-23.6	-23.6	0
765	SC35M_PA	+	SC35M_NP	+	1694	1732	155	193	-20.6	-20.6	0
766	SC35M_PA	+	SC35M_NP	+	1525	1563	483	521	-6.8	-6.8	0
767	SC35M_PA	+	SC35M_NP	+	1615	1653	488	526	-18.6	-18.6	0
768	SC35M_PA	+	SC35M_NP	+	1694	1732	480	518	-24.8	-24.8	0
769	SC35M_PA	+	SC35M_NP	+	1590	1628	753	791	-22	-22	0
770	SC35M_PA	+	SC35M_NP	+	1476	1514	852	890	-24.7	-24.7	0
771	SC35M_PA	+	SC35M_NP	+	1596	1634	836	874	-17.3	-17.3	0
772	SC35M_PA	+	SC35M_NP	+	1536	1574	1281	1319	-29.1	-29.1	0
773	SC35M_PA	+	SC35M_NP	+	1693	1731	1326	1364	-16.6	-16.6	0
774	SC35M_PA	+	SC35M_NP	+	1760	1798	1329	1367	-27	-27	0
775	SC35M_PA	+	SC35M_NP	+	1970	2008	155	193	-13.9	-13.9	0
776	SC35M_PA	+	SC35M_NP	+	2145	2183	116	154	-22.6	-22.6	0
777	SC35M_PA	+	SC35M_NP	+	2106	2144	483	521	-13.6	-13.6	0
778	SC35M_PA	+	SC35M_NP	+	1963	2001	680	718	-18.8	-18.8	0
779	SC35M_PA	+	SC35M_NP	+	2121	2159	623	661	-12.8	-12.8	0
780	SC35M_PA	+	SC35M_NP	+	1925	1963	852	890	-19.3	-19.3	0
781	SC35M_PA	+	SC35M_NP	+	2123	2161	1207	1245	-18.8	-18.8	0
782	SC35M_PA	+	SC35M_NP	+	1992	2030	1286	1324	-18.8	-18.8	0
783	SC35M_PA	+	SC35M_NP	+	2000	2038	1331	1369	-16.6	-16.6	0
784	SC35M_PA	+	SC35M_NP	+	2136	2174	215	253	-17.5	-17.5	0
785	SC35M_PA	+	SC35M_NP	+	664	702	71	109	-22.8	-22.8	0
786	SC35M_PA	+	SC35M_NP	+	838	876	1268	1306	-26.4	-26.4	0
787	SC35M_PA	+	SC35M_NP	+	1431	1469	1170	1208	-12.5	-12.5	0
788	SC35M_PA	+	SC35M_NP	+	2164	2202	723	761	-24.8	-24.8	0
789	SC35M_PA	+	SC35M_NS	+	58	96	63	101	-22	-22	0
790	SC35M_PA	+	SC35M_NS	+	35	73	274	312	-12.8	-12.8	0
791	SC35M_PA	+	SC35M_NS	+	45	83	379	417	-18	-18	0
792	SC35M_PA	+	SC35M_NS	+	268	306	349	387	-12.4	-12.4	0
793	SC35M_PA	+	SC35M_NS	+	1420	1458	759	797	-18.5	-18.5	0
794	SC35M_PA	+	SC35M_NS	+	165	203	665	703	-20.6	-20.6	0
795	SC35M_PA	+	SC35M_NS	+	215	253	738	776	-12.8	-12.8	0
796	SC35M_PA	+	SC35M_NS	+	487	525	51	89	-22	-22	0
797	SC35M_PA	+	SC35M_NS	+	384	422	351	389	-23	-23	0
798	SC35M_PA	+	SC35M_NS	+	381	419	651	689	-27.7	-27.7	0
799	SC35M_PA	+	SC35M_NS	+	533	571	757	795	-13.3	-13.3	0
800	SC35M_PA	+	SC35M_NS	+	754	792	169	207	-24.3	-24.3	0
801	SC35M_PA	+	SC35M_NS	+	831	869	162	200	-16.7	-16.7	0
802	SC35M_PA	+	SC35M_NS	+	886	924	345	383	-14.3	-14.3	0
803	SC35M_PA	+	SC35M_NS	+	673	711	429	467	-22.5	-22.5	0
804	SC35M_PA	+	SC35M_NS	+	805	843	506	544	-21.5	-21.5	0
805	SC35M_PA	+	SC35M_NS	+	857	895	507	545	-14.5	-14.5	0
806	SC35M_PA	+	SC35M_NS	+	668	706	637	675	-24.5	-24.5	0
807	SC35M_PA	+	SC35M_NS	+	1190	1228	164	202	-19.9	-19.9	0
808	SC35M_PA	+	SC35M_NS	+	1173	1211	281	319	-16.7	-16.7	0
809	SC35M_PA	+	SC35M_NS	+	1344	1382	273	311	-11.7	-11.7	0
810	SC35M_PA	+	SC35M_NS	+	1475	1513	265	303	-22.1	-22.1	0
811	SC35M_PA	+	SC35M_NS	+	1203	1241	421	459	-28.5	-28.5	0
812	SC35M_PA	+	SC35M_NS	+	1359	1397	437	475	-23.1	-23.1	0
813	SC35M_PA	+	SC35M_NS	+	1162	1200	830	868	-8.3	-8.3	0
814	SC35M_PA	+	SC35M_NS	+	1425	1463	685	723	-17	-17	0
815	SC35M_PA	+	SC35M_NS	+	1476	1514	55	93	-16.2	-16.2	0
816	SC35M_PA	+	SC35M_NS	+	1605	1643	185	223	-21.4	-21.4	0
817	SC35M_PA	+	SC35M_NS	+	1590	1628	354	392	-25.9	-25.9	0
818	SC35M_PA	+	SC35M_NS	+	1493	1531	506	544	-16	-16	0
819	SC35M_PA	+	SC35M_NS	+	1533	1571	641	679	-23.2	-23.2	0
820	SC35M_PA	+	SC35M_NS	+	1835	1873	63	101	-20.5	-20.5	0
821	SC35M_PA	+	SC35M_NS	+	1837	1875	100	138	-14.4	-14.4	0
822	SC35M_PA	+	SC35M_NS	+	1761	1799	142	180	-26.8	-26.8	0
823	SC35M_PA	+	SC35M_NS	+	1799	1837	374	412	-20.8	-20.8	0
824	SC35M_PA	+	SC35M_NS	+	1768	1806	726	764	-21.1	-21.1	0
825	SC35M_PA	+	SC35M_NS	+	2000	2038	176	214	-24.8	-24.8	0
826	SC35M_PA	+	SC35M_NS	+	2137	2175	507	545	-21.3	-21.3	0
827	SC35M_PA	+	SC35M_NS	+	2006	2044	624	662	-16.1	-16.1	0
828	SC35M_PA	+	SC35M_NS	+	2137	2175	721	759	-16.7	-16.7	0
829	SC35M_PA	+	SC35M_NS	+	1631	1669	446	484	-17.1	-17.1	0
830	SC35M_PA	+	SC35M_NS	+	2040	2078	351	389	-22.2	-22.2	0
831	SC35M_PA	+	SC35M_NS	+	50	88	505	543	-20.1	-20.1	0
832	SC35M_PA	+	SC35M_NS	+	76	114	505	543	-15.8	-15.8	0
833	SC35M_PA	+	SC35M_NS	+	1361	1399	499	537	-16.2	-16.2	0
834	SC35M_PA	+	SC35M_NS	+	150	188	263	301	-12	-12	0
835	SC35M_PA	+	SC35M_NS	+	1590	1628	322	360	-10.5	-10.5	0
836	SC35M_PA	+	SC35M_NS	+	1993	2031	118	156	-24.5	-24.5	0
837	SC35M_PA	+	SC35M_NS	+	2056	2094	275	313	-14.4	-14.4	0
838	SC35M_PA	+	SC35M_NS	+	230	268	525	563	-14.9	-14.9	0
839	SC35M_PA	+	SC35M_NS	+	267	305	508	546	-19	-19	0
840	SC35M_PA	+	SC35M_NS	+	666	704	713	751	-26.2	-26.2	0
841	SC35M_PA	+	SC35M_NS	+	2122	2160	353	391	-11.4	-11.4	0
842	SC35M_PA	+	SC35M_NS	+	456	494	507	545	-28	-28	0
843	SC35M_PA	+	SC35M_NS	+	760	798	508	546	-24.4	-24.4	0
844	SC35M_PB1	+	SC35M_HA	+	74	112	319	357	-22.3	-22.3	0
845	SC35M_PB1	+	SC35M_HA	+	116	154	319	357	-18.6	-18.6	0
846	SC35M_PB1	+	SC35M_HA	+	212	250	368	406	-29.1	-29.1	0
847	SC35M_PB1	+	SC35M_HA	+	76	114	1090	1128	-22.5	-22.5	0
848	SC35M_PB1	+	SC35M_HA	+	208	246	1088	1126	-22.2	-22.2	0
849	SC35M_PB1	+	SC35M_HA	+	300	338	1084	1122	-20.8	-20.8	0
850	SC35M_PB1	+	SC35M_HA	+	133	171	1328	1366	-26.6	-26.6	0
851	SC35M_PB1	+	SC35M_HA	+	130	168	1438	1476	-13	-13	0
852	SC35M_PB1	+	SC35M_HA	+	507	545	266	304	-12.4	-12.1	0.299999
853	SC35M_PB1	+	SC35M_HA	+	456	494	411	449	-10.9	-10.9	0
854	SC35M_PB1	+	SC35M_HA	+	492	530	517	555	-14.6	-16.6	-2
855	SC35M_PB1	+	SC35M_HA	+	527	565	741	779	-21.4	-21.4	0
856	SC35M_PB1	+	SC35M_HA	+	635	673	1617	1655	-22.5	-22.5	0
857	SC35M_PB1	+	SC35M_HA	+	915	953	71	109	-13.1	-13.1	0
858	SC35M_PB1	+	SC35M_HA	+	956	994	543	581	-25.8	-25.8	0
859	SC35M_PB1	+	SC35M_HA	+	818	856	831	869	-22.4	-22.4	0
860	SC35M_PB1	+	SC35M_HA	+	793	831	964	1002	-17.2	-17.2	0
861	SC35M_PB1	+	SC35M_HA	+	731	769	1047	1085	-18.2	-18.9	-0.699999
862	SC35M_PB1	+	SC35M_HA	+	920	958	1459	1497	-22.5	-22.5	0
863	SC35M_PB1	+	SC35M_HA	+	1029	1067	1416	1454	-16.4	-16.4	0
864	SC35M_PB1	+	SC35M_HA	+	1069	1107	1625	1663	-28.5	-28.5	0
865	SC35M_PB1	+	SC35M_HA	+	1335	1373	123	161	-21.2	-21.2	0
866	SC35M_PB1	+	SC35M_HA	+	1526	1564	79	117	-22.5	-22.5	0
867	SC35M_PB1	+	SC35M_HA	+	1382	1420	516	554	-23.6	-20.7	2.9
868	SC35M_PB1	+	SC35M_HA	+	1553	1591	542	580	-25.5	-25.5	0
869	SC35M_PB1	+	SC35M_HA	+	1375	1413	758	796	-21.7	-21.7	0
870	SC35M_PB1	+	SC35M_HA	+	1336	1374	1006	1044	-27.1	-27.1	0
871	SC35M_PB1	+	SC35M_HA	+	1335	1373	1065	1103	-20.8	-21.1	-0.300001
872	SC35M_PB1	+	SC35M_HA	+	1518	1556	981	1019	-20.7	-20.7	0
873	SC35M_PB1	+	SC35M_HA	+	1493	1531	1239	1277	-15.9	-15.9	0
874	SC35M_PB1	+	SC35M_HA	+	1220	1258	1289	1327	-18.2	-18.2	0
875	SC35M_PB1	+	SC35M_HA	+	1491	1529	1357	1395	-19.5	-19.5	0
876	SC35M_PB1	+	SC35M_HA	+	1350	1388	1525	1563	-23.8	-23.8	0
877	SC35M_PB1	+	SC35M_HA	+	1693	1731	248	286	-19.2	-15.7	3.5
878	SC35M_PB1	+	SC35M_HA	+	1836	1874	367	405	-21.8	-21.8	0
879	SC35M_PB1	+	SC35M_HA	+	1886	1924	368	406	-19.6	-19.6	0
880	SC35M_PB1	+	SC35M_HA	+	1921	1959	606	644	-18.1	-18.1	0
881	SC35M_PB1	+	SC35M_HA	+	1638	1676	1052	1090	-19.4	-16.8	2.6
882	SC35M_PB1	+	SC35M_HA	+	1639	1677	1328	1366	-20.9	-20.9	0
883	SC35M_PB1	+	SC35M_HA	+	1655	1693	1418	1456	-16.3	-16.3	0
884	SC35M_PB1	+	SC35M_HA	+	2150	2188	84	122	-19.9	-19.9	0
885	SC35M_PB1	+	SC35M_HA	+	2002	2040	368	406	-23.6	-23.6	0
886	SC35M_PB1	+	SC35M_HA	+	2022	2060	873	911	-16.2	-16.2	0
887	SC35M_PB1	+	SC35M_HA	+	2159	2197	968	1006	-25.1	-25.1	0
888	SC35M_PB1	+	SC35M_HA	+	1999	2037	1087	1125	-14.4	-14.4	0
889	SC35M_PB1	+	SC35M_HA	+	1921	1959	1292	1330	-13.8	-13.8	0
890	SC35M_PB1	+	SC35M_HA	+	2002	2040	1406	1444	-15.2	-15.2	0
891	SC35M_PB1	+	SC35M_HA	+	2106	2144	1416	1454	-18.4	-18.4	0
892	SC35M_PB1	+	SC35M_HA	+	2217	2255	1621	1659	-20.6	-20.6	0
893	SC35M_PB1	+	SC35M_HA	+	641	679	904	942	-18.1	-18.1	0
894	SC35M_PB1	+	SC35M_HA	+	518	556	1147	1185	-11.6	-11.6	0
895	SC35M_PB1	+	SC35M_HA	+	510	548	1330	1368	-10.4	-10.4	0
896	SC35M_PB1	+	SC35M_HA	+	452	490	1468	1506	-13.5	-13.5	0
897	SC35M_PB1	+	SC35M_HA	+	581	619	1618	1656	-18.6	-18.6	0
898	SC35M_PB1	+	SC35M_HA	+	1542	1580	674	712	-32.2	-32.2	0
899	SC35M_PB1	+	SC35M_HA	+	2007	2045	1570	1608	-12.5	-12.5	0
900	SC35M_PB1	+	SC35M_HA	+	1317	1355	807	845	-11.2	-11.2	0
901	SC35M_PB1	+	SC35M_HA	+	519	557	832	870	-14.3	-14.3	0
902	SC35M_PB1	+	SC35M_HA	+	513	551	920	958	-15.1	-15.1	0
903	SC35M_PB1	+	SC35M_HA	+	513	551	1000	1038	-18.4	-18.4	0
904	SC35M_PB1	+	SC35M_HA	+	906	944	1606	1644	-11.6	-11.6	0
905	SC35M_PB1	+	SC35M_HA	+	1421	1459	441	479	-17.3	-24.8	-7.5
906	SC35M_PB1	+	SC35M_HA	+	1353	1391	1594	1632	-12.5	-12.5	0
907	SC35M_PB1	+	SC35M_HA	+	2170	2208	221	259	-21.7	-19.1	2.6
908	SC35M_PB1	+	SC35M_HA	+	1864	1902	513	551	-13	-20.1	-7.1
909	SC35M_PB1	+	SC35M_HA	+	586	624	217	255	-19	-13.7	5.3
910	SC35M_PB1	+	SC35M_HA	+	2198	2236	594	632	-20.7	-20.7	0
911	SC35M_PB1	+	SC35M_HA	+	194	232	891	929	-23.3	-23.3	0
912	SC35M_PB1	+	SC35M_HA	+	94	132	1267	1305	-10.6	-10.6	0
913	SC35M_PB1	+	SC35M_HA	+	64	102	357	395	-10.3	-10.3	0
914	SC35M_PB1	+	SC35M_HA	+	251	289	348	386	-13.4	-13.4	0
915	SC35M_PB1	+	SC35M_HA	+	1426	1464	1614	1652	-23.3	-23.3	0
916	SC35M_PB1	+	SC35M_HA	+	2116	2154	1548	1586	-8.3	-8.3	0
917	SC35M_PB1	+	SC35M_HA	+	537	575	516	554	-19.4	-21.1	-1.7
918	SC35M_PB1	+	SC35M_HA	+	527	565	1618	1656	-19.5	-19.5	0
919	SC35M_PB1	+	SC35M_HA	+	2167	2205	918	956	-15.8	-15.8	0
920	SC35M_PB1	+	SC35M_M	+	86	124	60	98	-15.6	-15.6	0
921	SC35M_PB1	+	SC35M_M	+	135	173	210	248	-34.5	-34.5	0
922	SC35M_PB1	+	SC35M_M	+	201	239	337	375	-22.8	-22.8	0
923	SC35M_PB1	+	SC35M_M	+	72	110	421	459	-23	-23	0
924	SC35M_PB1	+	SC35M_M	+	92	130	646	684	-18.5	-18.5	0
925	SC35M_PB1	+	SC35M_M	+	201	239	652	690	-22.3	-22.3	0
926	SC35M_PB1	+	SC35M_M	+	510	548	64	102	-18.3	-18.3	0
927	SC35M_PB1	+	SC35M_M	+	587	625	53	91	-25.8	-25.8	0
928	SC35M_PB1	+	SC35M_M	+	677	715	204	242	-22.7	-22.7	0
929	SC35M_PB1	+	SC35M_M	+	671	709	255	293	-18	-18	0
930	SC35M_PB1	+	SC35M_M	+	518	556	449	487	-14.2	-14.2	0
931	SC35M_PB1	+	SC35M_M	+	722	760	774	812	-19.7	-19.7	0
932	SC35M_PB1	+	SC35M_M	+	950	988	149	187	-13.4	-13.4	0
933	SC35M_PB1	+	SC35M_M	+	855	893	386	424	-20.3	-20.3	0
934	SC35M_PB1	+	SC35M_M	+	906	944	600	638	-17.4	-17.4	0
935	SC35M_PB1	+	SC35M_M	+	1037	1075	539	577	-17.1	-17.1	0
936	SC35M_PB1	+	SC35M_M	+	905	943	881	919	-19.3	-19.3	0
937	SC35M_PB1	+	SC35M_M	+	1391	1429	54	92	-22.6	-22.6	0
938	SC35M_PB1	+	SC35M_M	+	1222	1260	331	369	-20.2	-20.2	0
939	SC35M_PB1	+	SC35M_M	+	1265	1303	447	485	-4.8	-4.8	0
940	SC35M_PB1	+	SC35M_M	+	1415	1453	722	760	-20.9	-20.9	0
941	SC35M_PB1	+	SC35M_M	+	1697	1735	65	103	-26.5	-26.5	0
942	SC35M_PB1	+	SC35M_M	+	1690	1728	119	157	-16	-16	0
943	SC35M_PB1	+	SC35M_M	+	1819	1857	274	312	-25.8	-25.8	0
944	SC35M_PB1	+	SC35M_M	+	1809	1847	470	508	-19.2	-19.2	0
945	SC35M_PB1	+	SC35M_M	+	1533	1571	681	719	-19.5	-19.5	0
946	SC35M_PB1	+	SC35M_M	+	1569	1607	771	809	-14.1	-14.1	0
947	SC35M_PB1	+	SC35M_M	+	1586	1624	820	858	-9.6	-9.6	0
948	SC35M_PB1	+	SC35M_M	+	1903	1941	175	213	-23.3	-23.3	0
949	SC35M_PB1	+	SC35M_M	+	2036	2074	196	234	-18.7	-18.7	0
950	SC35M_PB1	+	SC35M_M	+	2109	2147	116	154	-21.9	-21.9	0
951	SC35M_PB1	+	SC35M_M	+	2197	2235	74	112	-29.8	-29.8	0
952	SC35M_PB1	+	SC35M_M	+	1992	2030	346	384	-22.2	-22.2	0
953	SC35M_PB1	+	SC35M_M	+	2138	2176	485	523	-26.5	-26.5	0
954	SC35M_PB1	+	SC35M_M	+	1958	1996	574	612	-34.7	-34.7	0
955	SC35M_PB1	+	SC35M_M	+	1854	1892	680	718	-20.2	-20.2	0
956	SC35M_PB1	+	SC35M_M	+	2008	2046	773	811	-22.1	-22.1	0
957	SC35M_PB1	+	SC35M_M	+	2106	2144	914	952	-22.1	-22.1	0
958	SC35M_PB1	+	SC35M_M	+	699	737	453	491	-15.1	-15.1	0
959	SC35M_PB1	+	SC35M_M	+	917	955	679	717	-23.6	-23.6	0
960	SC35M_PB1	+	SC35M_M	+	976	1014	779	817	-24.8	-24.8	0
961	SC35M_PB1	+	SC35M_M	+	707	745	198	236	-10.4	-10.4	0
962	SC35M_PB1	+	SC35M_M	+	932	970	378	416	-21.8	-21.8	0
963	SC35M_PB1	+	SC35M_M	+	562	600	782	820	-15.2	-15.2	0
964	SC35M_PB1	+	SC35M_M	+	584	622	825	863	-16.3	-16.3	0
965	SC35M_PB1	+	SC35M_M	+	915	953	817	855	-18.9	-18.9	0
966	SC35M_PB1	+	SC35M_M	+	506	544	790	828	-8.3	-8.3	0
967	SC35M_PB1	+	SC35M_M	+	94	132	194	232	-13.7	-13.7	0
968	SC35M_PB1	+	SC35M_M	+	66	104	788	826	-16.3	-16.3	0
969	SC35M_PB1	+	SC35M_M	+	560	598	447	485	-13.5	-13.5	0
970	SC35M_PB1	+	SC35M_M	+	144	182	238	276	-13.9	-13.9	0
971	SC35M_PB1	+	SC35M_M	+	81	119	357	395	-23.2	-23.2	0
972	SC35M_PB1	+	SC35M_M	+	201	239	304	342	-16.7	-16.7	0
973	SC35M_PB1	+	SC35M_M	+	274	312	664	702	-15.5	-15.5	0
974	SC35M_PB1	+	SC35M_M	+	911	949	942	980	-13.3	-13.3	0
975	SC35M_PB1	+	SC35M_M	+	943	981	322	360	-25.7	-25.7	0
976	SC35M_PB1	+	SC35M_M	+	2002	2040	311	349	-11	-11	0
977	SC35M_PB1	+	SC35M_M	+	1883	1921	311	349	-19.4	-19.4	0
978	SC35M_PB1	+	SC35M_M	+	1995	2033	595	633	-25.4	-25.4	0
979	SC35M_PB1	+	SC35M_M	+	1336	1374	618	656	-21.6	-21.6	0
980	SC35M_PB1	+	SC35M_M	+	371	409	385	423	-19.9	-19.9	0
981	SC35M_PB1	+	SC35M_M	+	434	472	337	375	-11.1	-11.1	0
982	SC35M_PB1	+	SC35M_M	+	2036	2074	222	260	-25.1	-25.1	0
983	SC35M_PB1	+	SC35M_M	+	1683	1721	437	475	-18.2	-18.2	0
984	SC35M_PB1	+	SC35M_NA	+	70	108	93	131	-24.5	-24.5	0
985	SC35M_PB1	+	SC35M_NA	+	70	108	294	332	-21.6	-21.6	0
986	SC35M_PB1	+	SC35M_NA	+	198	236	538	576	-22.8	-22.8	0
987	SC35M_PB1	+	SC35M_NA	+	241	279	627	665	-22.7	-22.7	0
988	SC35M_PB1	+	SC35M_NA	+	130	168	712	750	-15.9	-15.9	0
989	SC35M_PB1	+	SC35M_NA	+	74	112	841	879	-23.7	-23.7	0
990	SC35M_PB1	+	SC35M_NA	+	49	87	960	998	-20.5	-20.5	0
991	SC35M_PB1	+	SC35M_NA	+	270	308	891	929	-13.6	-13.6	0
992	SC35M_PB1	+	SC35M_NA	+	232	270	964	1002	-17.6	-17.6	0
993	SC35M_PB1	+	SC35M_NA	+	190	228	1271	1309	-23.8	-23.8	0
994	SC35M_PB1	+	SC35M_NA	+	304	342	1230	1268	-22.2	-22.2	0
995	SC35M_PB1	+	SC35M_NA	+	376	414	816	854	-27	-27	0
996	SC35M_PB1	+	SC35M_NA	+	506	544	406	444	-10.1	-10.1	0
997	SC35M_PB1	+	SC35M_NA	+	509	547	60	98	-18.6	-18.6	0
998	SC35M_PB1	+	SC35M_NA	+	494	532	499	537	-19.3	-19.3	0
999	SC35M_PB1	+	SC35M_NA	+	649	687	499	537	-20.8	-20.8	0
1000	SC35M_PB1	+	SC35M_NA	+	576	614	368	406	-14.5	-14.5	0
1001	SC35M_PB1	+	SC35M_NA	+	438	476	818	856	-21.5	-21.5	0
1002	SC35M_PB1	+	SC35M_NA	+	518	556	965	1003	-23.1	-23.1	0
1003	SC35M_PB1	+	SC35M_NA	+	654	692	1065	1103	-11.6	-11.6	0
1004	SC35M_PB1	+	SC35M_NA	+	456	494	1302	1340	-13.3	-13.3	0
1005	SC35M_PB1	+	SC35M_NA	+	637	675	1273	1311	-16.8	-16.8	0
1006	SC35M_PB1	+	SC35M_NA	+	527	565	1374	1412	-19.3	-19.3	0
1007	SC35M_PB1	+	SC35M_NA	+	933	971	96	134	-19.9	-19.9	0
1008	SC35M_PB1	+	SC35M_NA	+	912	950	371	409	-10.9	-10.9	0
1009	SC35M_PB1	+	SC35M_NA	+	968	1006	401	439	-23.4	-23.4	0
1010	SC35M_PB1	+	SC35M_NA	+	814	852	481	519	-21.4	-21.4	0
1011	SC35M_PB1	+	SC35M_NA	+	962	1000	762	800	-20.8	-20.8	0
1012	SC35M_PB1	+	SC35M_NA	+	915	953	906	944	-22	-22	0
1013	SC35M_PB1	+	SC35M_NA	+	820	858	1030	1068	-26.6	-26.6	0
1014	SC35M_PB1	+	SC35M_NA	+	818	856	1303	1341	-19	-19	0
1015	SC35M_PB1	+	SC35M_NA	+	818	856	1343	1381	-22.5	-22.5	0
1016	SC35M_PB1	+	SC35M_NA	+	1592	1630	207	245	-19.2	-19.2	0
1017	SC35M_PB1	+	SC35M_NA	+	1492	1530	270	308	-15.9	-15.9	0
1018	SC35M_PB1	+	SC35M_NA	+	1337	1375	289	327	-19	-19	0
1019	SC35M_PB1	+	SC35M_NA	+	1263	1301	481	519	-20.8	-20.8	0
1020	SC35M_PB1	+	SC35M_NA	+	1438	1476	515	553	-17.8	-17.8	0
1021	SC35M_PB1	+	SC35M_NA	+	1219	1257	825	863	-16.7	-16.7	0
1022	SC35M_PB1	+	SC35M_NA	+	1489	1527	865	903	-15.8	-15.8	0
1023	SC35M_PB1	+	SC35M_NA	+	1214	1252	1007	1045	-19	-19	0
1024	SC35M_PB1	+	SC35M_NA	+	1347	1385	964	1002	-15.1	-15.1	0
1025	SC35M_PB1	+	SC35M_NA	+	1543	1581	979	1017	-21.4	-21.4	0
1026	SC35M_PB1	+	SC35M_NA	+	1353	1391	1063	1101	-21.1	-21.1	0
1027	SC35M_PB1	+	SC35M_NA	+	1538	1576	1156	1194	-23.9	-23.9	0
1028	SC35M_PB1	+	SC35M_NA	+	1196	1234	1300	1338	-22.4	-22.4	0
1029	SC35M_PB1	+	SC35M_NA	+	1324	1362	1343	1381	-13.5	-13.5	0
1030	SC35M_PB1	+	SC35M_NA	+	1513	1551	1401	1439	-22.2	-22.2	0
1031	SC35M_PB1	+	SC35M_NA	+	1652	1690	1305	1343	-15.9	-15.9	0
1032	SC35M_PB1	+	SC35M_NA	+	1675	1713	368	406	-20	-20	0
1033	SC35M_PB1	+	SC35M_NA	+	1810	1848	315	353	-17.5	-17.5	0
1034	SC35M_PB1	+	SC35M_NA	+	1772	1810	462	500	-24.1	-24.1	0
1035	SC35M_PB1	+	SC35M_NA	+	1729	1767	573	611	-14.6	-14.6	0
1036	SC35M_PB1	+	SC35M_NA	+	1711	1749	693	731	-22.8	-22.8	0
1037	SC35M_PB1	+	SC35M_NA	+	1798	1836	967	1005	-17.3	-17.3	0
1038	SC35M_PB1	+	SC35M_NA	+	2002	2040	299	337	-18.8	-18.8	0
1039	SC35M_PB1	+	SC35M_NA	+	2016	2054	489	527	-22.2	-22.2	0
1040	SC35M_PB1	+	SC35M_NA	+	1988	2026	607	645	-19.3	-19.3	0
1041	SC35M_PB1	+	SC35M_NA	+	1997	2035	717	755	-20.2	-20.2	0
1042	SC35M_PB1	+	SC35M_NA	+	2002	2040	1072	1110	-19	-19	0
1043	SC35M_PB1	+	SC35M_NA	+	2084	2122	1063	1101	-19	-19	0
1044	SC35M_PB1	+	SC35M_NA	+	1990	2028	1332	1370	-17.8	-17.8	0
1045	SC35M_PB1	+	SC35M_NA	+	1874	1912	1380	1418	-31.7	-31.7	0
1046	SC35M_PB1	+	SC35M_NA	+	2170	2208	958	996	-17.7	-17.7	0
1047	SC35M_PB1	+	SC35M_NA	+	621	659	69	107	-17.1	-17.1	0
1048	SC35M_PB1	+	SC35M_NA	+	759	797	104	142	-11	-11	0
1049	SC35M_PB1	+	SC35M_NA	+	518	556	1057	1095	-7.6	-7.6	0
1050	SC35M_PB1	+	SC35M_NA	+	963	1001	810	848	-18.3	-18.3	0
1051	SC35M_PB1	+	SC35M_NA	+	1419	1457	1156	1194	-18.9	-18.9	0
1052	SC35M_PB1	+	SC35M_NA	+	2057	2095	476	514	-16.6	-16.6	0
1053	SC35M_PB1	+	SC35M_NA	+	1932	1970	984	1022	-15.6	-15.6	0
1054	SC35M_PB1	+	SC35M_NA	+	1997	2035	986	1024	-12.2	-12.2	0
1055	SC35M_PB1	+	SC35M_NA	+	1993	2031	842	880	-17.2	-17.2	0
1056	SC35M_PB1	+	SC35M_NA	+	1338	1376	481	519	-21.3	-21.3	0
1057	SC35M_PB1	+	SC35M_NA	+	340	378	514	552	-17	-17	0
1058	SC35M_PB1	+	SC35M_NA	+	456	494	494	532	-15.3	-15.3	0
1059	SC35M_PB1	+	SC35M_NA	+	803	841	436	474	-11	-11	0
1060	SC35M_PB1	+	SC35M_NA	+	1628	1666	1136	1174	-18.6	-18.6	0
1061	SC35M_PB1	+	SC35M_NA	+	1670	1708	704	742	-12.7	-12.7	0
1062	SC35M_PB1	+	SC35M_NA	+	2284	2322	305	343	-15.8	-15.8	0
1063	SC35M_PB1	+	SC35M_NA	+	2262	2300	496	534	-20.2	-20.2	0
1064	SC35M_PB1	+	SC35M_NA	+	458	496	55	93	-17.4	-17.4	0
1065	SC35M_PB1	+	SC35M_NA	+	911	949	320	358	-17.7	-17.7	0
1066	SC35M_PB1	+	SC35M_NA	+	1832	1870	972	1010	-24.5	-24.5	0
1067	SC35M_PB1	+	SC35M_NA	+	2233	2271	358	396	-13.9	-13.9	0
1068	SC35M_PB1	+	SC35M_NA	+	1989	2027	529	567	-17.1	-17.1	0
1069	SC35M_PB1	+	SC35M_NA	+	1394	1432	486	524	-17.1	-17.1	0
1070	SC35M_PB1	+	SC35M_NP	+	74	112	115	153	-23.2	-23.2	0
1071	SC35M_PB1	+	SC35M_NP	+	285	323	78	116	-27.8	-27.8	0
1072	SC35M_PB1	+	SC35M_NP	+	76	114	324	362	-21.1	-21.1	0
1073	SC35M_PB1	+	SC35M_NP	+	139	177	518	556	-19.2	-19.2	0
1074	SC35M_PB1	+	SC35M_NP	+	291	329	544	582	-26.1	-26.1	0
1075	SC35M_PB1	+	SC35M_NP	+	116	154	876	914	-16.2	-16.2	0
1076	SC35M_PB1	+	SC35M_NP	+	513	551	52	90	-12	-12	0
1077	SC35M_PB1	+	SC35M_NP	+	510	548	459	497	-13.7	-13.7	0
1078	SC35M_PB1	+	SC35M_NP	+	389	427	557	595	-29	-29	0
1079	SC35M_PB1	+	SC35M_NP	+	510	548	852	890	-13.8	-13.8	0
1080	SC35M_PB1	+	SC35M_NP	+	518	556	981	1019	-16.9	-16.9	0
1081	SC35M_PB1	+	SC35M_NP	+	510	548	1285	1323	-14.7	-14.7	0
1082	SC35M_PB1	+	SC35M_NP	+	492	530	1456	1494	-20.7	-20.7	0
1083	SC35M_PB1	+	SC35M_NP	+	915	953	188	226	-22.3	-22.3	0
1084	SC35M_PB1	+	SC35M_NP	+	743	781	275	313	-25.9	-25.9	0
1085	SC35M_PB1	+	SC35M_NP	+	735	773	522	560	-21.4	-21.4	0
1086	SC35M_PB1	+	SC35M_NP	+	629	667	805	843	-16	-16	0
1087	SC35M_PB1	+	SC35M_NP	+	670	708	1064	1102	-24.1	-24.1	0
1088	SC35M_PB1	+	SC35M_NP	+	927	965	483	521	-9.8	-9.8	0
1089	SC35M_PB1	+	SC35M_NP	+	1034	1072	483	521	-18.4	-18.4	0
1090	SC35M_PB1	+	SC35M_NP	+	912	950	879	917	-16.3	-16.3	0
1091	SC35M_PB1	+	SC35M_NP	+	805	843	1064	1102	-20.7	-20.7	0
1092	SC35M_PB1	+	SC35M_NP	+	809	847	1113	1151	-24.9	-24.9	0
1093	SC35M_PB1	+	SC35M_NP	+	1062	1100	934	972	-20.6	-20.6	0
1094	SC35M_PB1	+	SC35M_NP	+	916	954	1396	1434	-17.9	-17.9	0
1095	SC35M_PB1	+	SC35M_NP	+	1220	1258	189	227	-18.8	-18.8	0
1096	SC35M_PB1	+	SC35M_NP	+	1220	1258	488	526	-10.2	-10.2	0
1097	SC35M_PB1	+	SC35M_NP	+	1220	1258	544	582	-25.1	-25.1	0
1098	SC35M_PB1	+	SC35M_NP	+	1371	1409	463	501	-13.7	-13.7	0
1099	SC35M_PB1	+	SC35M_NP	+	1367	1405	612	650	-16.7	-16.7	0
1100	SC35M_PB1	+	SC35M_NP	+	1391	1429	857	895	-17.5	-17.5	0
1101	SC35M_PB1	+	SC35M_NP	+	1463	1501	858	896	-27.9	-27.9	0
1102	SC35M_PB1	+	SC35M_NP	+	1341	1379	1082	1120	-24.6	-24.6	0
1103	SC35M_PB1	+	SC35M_NP	+	1532	1570	482	520	-16.3	-16.3	0
1104	SC35M_PB1	+	SC35M_NP	+	1630	1668	483	521	-18.3	-18.3	0
1105	SC35M_PB1	+	SC35M_NP	+	1796	1834	455	493	-19.4	-19.4	0
1106	SC35M_PB1	+	SC35M_NP	+	1716	1754	854	892	-30	-30	0
1107	SC35M_PB1	+	SC35M_NP	+	1767	1805	853	891	-27.8	-27.8	0
1108	SC35M_PB1	+	SC35M_NP	+	1645	1683	1192	1230	-20.4	-20.4	0
1109	SC35M_PB1	+	SC35M_NP	+	1836	1874	1340	1378	-24.1	-24.1	0
1110	SC35M_PB1	+	SC35M_NP	+	1943	1981	488	526	-15.4	-15.4	0
1111	SC35M_PB1	+	SC35M_NP	+	2053	2091	542	580	-20.5	-20.5	0
1112	SC35M_PB1	+	SC35M_NP	+	2132	2170	455	493	-17	-17	0
1113	SC35M_PB1	+	SC35M_NP	+	2085	2123	723	761	-18	-18	0
1114	SC35M_PB1	+	SC35M_NP	+	2003	2041	1204	1242	-21.5	-21.5	0
1115	SC35M_PB1	+	SC35M_NP	+	264	302	1254	1292	-20.4	-20.4	0
1116	SC35M_PB1	+	SC35M_NP	+	301	339	1411	1449	-25.2	-25.2	0
1117	SC35M_PB1	+	SC35M_NP	+	2021	2059	611	649	-25.8	-25.8	0
1118	SC35M_PB1	+	SC35M_NP	+	286	324	496	534	-21.5	-21.5	0
1119	SC35M_PB1	+	SC35M_NP	+	246	284	848	886	-16.8	-16.8	0
1120	SC35M_PB1	+	SC35M_NP	+	69	107	1326	1364	-19.2	-19.2	0
1121	SC35M_PB1	+	SC35M_NP	+	135	173	1395	1433	-18.6	-18.6	0
1122	SC35M_PB1	+	SC35M_NP	+	699	737	1248	1286	-15.9	-15.9	0
1123	SC35M_PB1	+	SC35M_NP	+	758	796	1222	1260	-17.5	-17.5	0
1124	SC35M_PB1	+	SC35M_NP	+	905	943	1231	1269	-20.5	-20.5	0
1125	SC35M_PB1	+	SC35M_NP	+	916	954	1346	1384	-12.4	-12.4	0
1126	SC35M_PB1	+	SC35M_NP	+	1037	1075	1346	1384	-13.4	-13.4	0
1127	SC35M_PB1	+	SC35M_NP	+	1156	1194	808	846	-17.5	-17.5	0
1128	SC35M_PB1	+	SC35M_NP	+	1221	1259	1332	1370	-16	-16	0
1129	SC35M_PB1	+	SC35M_NP	+	1350	1388	1295	1333	-16.8	-16.8	0
1130	SC35M_PB1	+	SC35M_NP	+	1350	1388	248	286	-17.1	-17.1	0
1131	SC35M_PB1	+	SC35M_NP	+	1503	1541	205	243	-19.7	-19.7	0
1132	SC35M_PB1	+	SC35M_NP	+	1649	1687	268	306	-23.2	-23.2	0
1133	SC35M_PB1	+	SC35M_NP	+	1787	1825	939	977	-25.7	-25.7	0
1134	SC35M_PB1	+	SC35M_NP	+	1999	2037	209	247	-11.2	-11.2	0
1135	SC35M_PB1	+	SC35M_NP	+	2028	2066	725	763	-10.9	-10.9	0
1136	SC35M_PB1	+	SC35M_NP	+	2202	2240	981	1019	-22.9	-22.9	0
1137	SC35M_PB1	+	SC35M_NP	+	1382	1420	611	649	-12	-12	0
1138	SC35M_PB1	+	SC35M_NP	+	360	398	1131	1169	-9.1	-9.1	0
1139	SC35M_PB1	+	SC35M_NP	+	360	398	1132	1170	-8.8	-8.8	0
1140	SC35M_PB1	+	SC35M_NP	+	1341	1379	1132	1170	-19.2	-19.2	0
1141	SC35M_PB1	+	SC35M_NP	+	2262	2300	824	862	-25	-25	0
1142	SC35M_PB1	+	SC35M_NS	+	276	314	512	550	-27.1	-27.1	0
1143	SC35M_PB1	+	SC35M_NS	+	596	634	54	92	-18.7	-18.7	0
1144	SC35M_PB1	+	SC35M_NS	+	641	679	53	91	-15.5	-15.5	0
1145	SC35M_PB1	+	SC35M_NS	+	582	620	99	137	-17.8	-17.8	0
1146	SC35M_PB1	+	SC35M_NS	+	503	541	271	309	-11.1	-11.1	0
1147	SC35M_PB1	+	SC35M_NS	+	623	661	263	301	-20.8	-20.8	0
1148	SC35M_PB1	+	SC35M_NS	+	527	565	730	768	-3.8	-3.8	0
1149	SC35M_PB1	+	SC35M_NS	+	720	758	505	543	-20.3	-20.3	0
1150	SC35M_PB1	+	SC35M_NS	+	639	677	591	629	-20.1	-20.1	0
1151	SC35M_PB1	+	SC35M_NS	+	460	498	591	629	-24.6	-24.6	0
1152	SC35M_PB1	+	SC35M_NS	+	559	597	730	768	-14.2	-14.2	0
1153	SC35M_PB1	+	SC35M_NS	+	509	547	775	813	-12.3	-12.3	0
1154	SC35M_PB1	+	SC35M_NS	+	637	675	835	873	-13	-13	0
1155	SC35M_PB1	+	SC35M_NS	+	810	848	35	73	-15.7	-15.7	0
1156	SC35M_PB1	+	SC35M_NS	+	920	958	51	89	-13.8	-13.8	0
1157	SC35M_PB1	+	SC35M_NS	+	791	829	271	309	-17.9	-17.9	0
1158	SC35M_PB1	+	SC35M_NS	+	905	943	359	397	-16.7	-16.7	0
1159	SC35M_PB1	+	SC35M_NS	+	917	955	508	546	-23.9	-23.9	0
1160	SC35M_PB1	+	SC35M_NS	+	1037	1075	685	723	-12.6	-12.6	0
1161	SC35M_PB1	+	SC35M_NS	+	1096	1134	275	313	-21	-21	0
1162	SC35M_PB1	+	SC35M_NS	+	1225	1263	513	551	-29.3	-29.3	0
1163	SC35M_PB1	+	SC35M_NS	+	1425	1463	39	77	-12.9	-12.9	0
1164	SC35M_PB1	+	SC35M_NS	+	1526	1564	99	137	-30.6	-30.6	0
1165	SC35M_PB1	+	SC35M_NS	+	1578	1616	325	363	-21	-21	0
1166	SC35M_PB1	+	SC35M_NS	+	1336	1374	636	674	-29.2	-29.2	0
1167	SC35M_PB1	+	SC35M_NS	+	1338	1376	682	720	-23.1	-23.1	0
1168	SC35M_PB1	+	SC35M_NS	+	1835	1873	48	86	-22.9	-22.9	0
1169	SC35M_PB1	+	SC35M_NS	+	2083	2121	155	193	-23.6	-23.6	0
1170	SC35M_PB1	+	SC35M_NS	+	1905	1943	285	323	-18.2	-18.2	0
1171	SC35M_PB1	+	SC35M_NS	+	1812	1850	351	389	-15	-15	0
1172	SC35M_PB1	+	SC35M_NS	+	2008	2046	352	390	-23.7	-23.7	0
1173	SC35M_PB1	+	SC35M_NS	+	2110	2148	449	487	-18.7	-18.7	0
1174	SC35M_PB1	+	SC35M_NS	+	2004	2042	508	546	-17.9	-17.9	0
1175	SC35M_PB1	+	SC35M_NS	+	1825	1863	511	549	-25.2	-25.2	0
1176	SC35M_PB1	+	SC35M_NS	+	532	570	308	346	-6.9	-6.9	0
1177	SC35M_PB1	+	SC35M_NS	+	671	709	320	358	-19	-19	0
1178	SC35M_PB1	+	SC35M_NS	+	1694	1732	356	394	-19.9	-19.9	0
1179	SC35M_PB1	+	SC35M_NS	+	1798	1836	164	202	-15.7	-15.7	0
1180	SC35M_PB1	+	SC35M_NS	+	510	548	508	546	-16	-16	0
1181	SC35M_PB1	+	SC35M_NS	+	559	597	505	543	-20.8	-20.8	0
1182	SC35M_PB1	+	SC35M_NS	+	1246	1284	270	308	-17.6	-17.6	0
1183	SC35M_PB1	+	SC35M_NS	+	1389	1427	265	303	-15.7	-15.7	0
1184	SC35M_PB1	+	SC35M_NS	+	2002	2040	724	762	-18.1	-18.1	0
1185	SC35M_PB1	+	SC35M_NS	+	1574	1612	382	420	-9.8	-9.8	0
1186	SC35M_PB1	+	SC35M_PA	+	173	211	159	197	-19.7	-19.7	0
1187	SC35M_PB1	+	SC35M_PA	+	74	112	269	307	-18.8	-18.8	0
1188	SC35M_PB1	+	SC35M_PA	+	389	427	203	241	-25.3	-25.3	0
1189	SC35M_PB1	+	SC35M_PA	+	92	130	881	919	-27	-27	0
1190	SC35M_PB1	+	SC35M_PA	+	130	168	1579	1617	-16	-16	0
1191	SC35M_PB1	+	SC35M_PA	+	291	329	1537	1575	-25.2	-25.2	0
1192	SC35M_PB1	+	SC35M_PA	+	110	148	1693	1731	-20.3	-20.3	0
1193	SC35M_PB1	+	SC35M_PA	+	73	111	1752	1790	-26.4	-26.4	0
1194	SC35M_PB1	+	SC35M_PA	+	281	319	2001	2039	-27.9	-27.9	0
1195	SC35M_PB1	+	SC35M_PA	+	304	342	2105	2143	-20.6	-20.6	0
1196	SC35M_PB1	+	SC35M_PA	+	548	586	158	196	-15.2	-15.2	0
1197	SC35M_PB1	+	SC35M_PA	+	509	547	295	333	-17.7	-17.7	0
1198	SC35M_PB1	+	SC35M_PA	+	513	551	437	475	-15.1	-15.1	0
1199	SC35M_PB1	+	SC35M_PA	+	509	547	830	868	-15.4	-15.4	0
1200	SC35M_PB1	+	SC35M_PA	+	670	708	838	876	-19	-19	0
1201	SC35M_PB1	+	SC35M_PA	+	444	482	1034	1072	-21.1	-21.1	0
1202	SC35M_PB1	+	SC35M_PA	+	513	551	1590	1628	-13.9	-13.9	0
1203	SC35M_PB1	+	SC35M_PA	+	576	614	1590	1628	-19.3	-19.3	0
1204	SC35M_PB1	+	SC35M_PA	+	513	551	1769	1807	-17.4	-17.4	0
1205	SC35M_PB1	+	SC35M_PA	+	507	545	2055	2093	-9.4	-9.4	0
1206	SC35M_PB1	+	SC35M_PA	+	510	548	2102	2140	-12.7	-12.7	0
1207	SC35M_PB1	+	SC35M_PA	+	649	687	2006	2044	-20.8	-20.8	0
1208	SC35M_PB1	+	SC35M_PA	+	915	953	53	91	-20.6	-20.6	0
1209	SC35M_PB1	+	SC35M_PA	+	936	974	164	202	-17.6	-17.6	0
1210	SC35M_PB1	+	SC35M_PA	+	804	842	752	790	-17.6	-17.6	0
1211	SC35M_PB1	+	SC35M_PA	+	804	842	971	1009	-22.9	-22.9	0
1212	SC35M_PB1	+	SC35M_PA	+	772	810	1381	1419	-10.1	-10.1	0
1213	SC35M_PB1	+	SC35M_PA	+	920	958	1450	1488	-21.1	-21.1	0
1214	SC35M_PB1	+	SC35M_PA	+	899	937	1632	1670	-17.8	-17.8	0
1215	SC35M_PB1	+	SC35M_PA	+	791	829	1653	1691	-16.1	-16.1	0
1216	SC35M_PB1	+	SC35M_PA	+	803	841	2006	2044	-17.9	-17.9	0
1217	SC35M_PB1	+	SC35M_PA	+	738	776	2109	2147	-25.1	-25.1	0
1218	SC35M_PB1	+	SC35M_PA	+	1362	1400	208	246	-22.8	-22.8	0
1219	SC35M_PB1	+	SC35M_PA	+	1191	1229	408	446	-21	-21	0
1220	SC35M_PB1	+	SC35M_PA	+	1336	1374	371	409	-22.9	-22.9	0
1221	SC35M_PB1	+	SC35M_PA	+	1351	1389	532	570	-21.1	-21.1	0
1222	SC35M_PB1	+	SC35M_PA	+	1060	1098	680	718	-23.2	-23.2	0
1223	SC35M_PB1	+	SC35M_PA	+	1115	1153	867	905	-21.1	-21.1	0
1224	SC35M_PB1	+	SC35M_PA	+	1247	1285	881	919	-18.6	-18.6	0
1225	SC35M_PB1	+	SC35M_PA	+	1336	1374	883	921	-26.6	-26.6	0
1226	SC35M_PB1	+	SC35M_PA	+	1345	1383	1136	1174	-28.4	-28.4	0
1227	SC35M_PB1	+	SC35M_PA	+	1221	1259	1517	1555	-14	-14	0
1228	SC35M_PB1	+	SC35M_PA	+	1028	1066	1678	1716	-17	-17	0
1229	SC35M_PB1	+	SC35M_PA	+	1265	1303	1654	1692	-21.9	-21.9	0
1230	SC35M_PB1	+	SC35M_PA	+	1681	1719	228	266	-21.6	-21.6	0
1231	SC35M_PB1	+	SC35M_PA	+	1746	1784	668	706	-30.2	-30.2	0
1232	SC35M_PB1	+	SC35M_PA	+	1480	1518	755	793	-16.1	-16.1	0
1233	SC35M_PB1	+	SC35M_PA	+	1574	1612	836	874	-23.1	-23.1	0
1234	SC35M_PB1	+	SC35M_PA	+	1652	1690	950	988	-19	-19	0
1235	SC35M_PB1	+	SC35M_PA	+	1574	1612	1170	1208	-17	-17	0
1236	SC35M_PB1	+	SC35M_PA	+	1489	1527	1256	1294	-16	-16	0
1237	SC35M_PB1	+	SC35M_PA	+	1419	1457	1467	1505	-29.5	-29.5	0
1238	SC35M_PB1	+	SC35M_PA	+	1658	1696	1596	1634	-20.1	-20.1	0
1239	SC35M_PB1	+	SC35M_PA	+	1467	1505	1686	1724	-18.6	-18.6	0
1240	SC35M_PB1	+	SC35M_PA	+	1940	1978	301	339	-18	-18	0
1241	SC35M_PB1	+	SC35M_PA	+	2134	2172	663	701	-29.3	-29.3	0
1242	SC35M_PB1	+	SC35M_PA	+	2035	2073	736	774	-21.9	-21.9	0
1243	SC35M_PB1	+	SC35M_PA	+	2151	2189	809	847	-33	-33	0
1244	SC35M_PB1	+	SC35M_PA	+	2028	2066	881	919	-26.7	-26.7	0
1245	SC35M_PB1	+	SC35M_PA	+	1989	2027	1374	1412	-17.9	-17.9	0
1246	SC35M_PB1	+	SC35M_PA	+	2119	2157	1664	1702	-24.1	-24.1	0
1247	SC35M_PB1	+	SC35M_PA	+	1999	2037	1920	1958	-23.8	-23.8	0
1248	SC35M_PB1	+	SC35M_PA	+	1946	1984	1970	2008	-20.2	-20.2	0
1249	SC35M_PB1	+	SC35M_PA	+	1968	2006	831	869	-23.7	-23.7	0
1250	SC35M_PB1	+	SC35M_PA	+	131	169	159	197	-16.4	-16.4	0
1251	SC35M_PB1	+	SC35M_PA	+	93	131	1568	1606	-15	-15	0
1252	SC35M_PB1	+	SC35M_PA	+	793	831	832	870	-18.6	-18.6	0
1253	SC35M_PB1	+	SC35M_PA	+	917	955	861	899	-15.7	-15.7	0
1254	SC35M_PB1	+	SC35M_PA	+	1308	1346	1631	1669	-8.8	-8.8	0
1255	SC35M_PB1	+	SC35M_PA	+	497	535	677	715	-18.1	-18.1	0
1256	SC35M_PB1	+	SC35M_PA	+	94	132	340	378	-26.2	-26.2	0
1257	SC35M_PB1	+	SC35M_PA	+	336	374	342	380	-15	-15	0
1258	SC35M_PB1	+	SC35M_PA	+	247	285	442	480	-25.8	-25.8	0
1259	SC35M_PB1	+	SC35M_PA	+	116	154	1633	1671	-17	-17	0
1260	SC35M_PB1	+	SC35M_PA	+	514	552	2173	2211	-15.5	-15.5	0
1261	SC35M_PB1	+	SC35M_PA	+	784	822	2129	2167	-20.5	-20.5	0
1262	SC35M_PB1	+	SC35M_PA	+	1119	1157	1031	1069	-23.6	-23.6	0
1263	SC35M_PB1	+	SC35M_PA	+	1287	1325	1125	1163	-13.8	-13.8	0
1264	SC35M_PB1	+	SC35M_PA	+	1533	1571	2164	2202	-22.8	-22.8	0
1265	SC35M_PB1	+	SC35M_PA	+	2216	2254	2126	2164	-17.5	-17.5	0
1266	SC35M_PB1	+	SC35M_PA	+	2293	2331	1085	1123	-22.2	-22.2	0
1267	SC35M_PB1	+	SC35M_PA	+	99	137	1876	1914	-29.7	-29.7	0
1268	SC35M_PB2	+	SC35M_HA	+	167	205	34	72	-16.5	-16.5	0
1269	SC35M_PB2	+	SC35M_HA	+	78	116	156	194	-32.1	-32.1	0
1270	SC35M_PB2	+	SC35M_HA	+	290	328	109	147	-15.3	-15.3	0
1271	SC35M_PB2	+	SC35M_HA	+	53	91	866	904	-20.6	-20.6	0
1272	SC35M_PB2	+	SC35M_HA	+	161	199	914	952	-19.7	-19.7	0
1273	SC35M_PB2	+	SC35M_HA	+	293	331	967	1005	-18.6	-18.6	0
1274	SC35M_PB2	+	SC35M_HA	+	336	374	1125	1163	-19.1	-19.1	0
1275	SC35M_PB2	+	SC35M_HA	+	325	363	1330	1368	-18.3	-18.3	0
1276	SC35M_PB2	+	SC35M_HA	+	138	176	1621	1659	-17.6	-17.6	0
1277	SC35M_PB2	+	SC35M_HA	+	243	281	1617	1655	-24.2	-24.2	0
1278	SC35M_PB2	+	SC35M_HA	+	380	418	1617	1655	-21.9	-21.9	0
1279	SC35M_PB2	+	SC35M_HA	+	462	500	192	230	-22.6	-22.6	0
1280	SC35M_PB2	+	SC35M_HA	+	592	630	271	309	-19.1	-19.1	0
1281	SC35M_PB2	+	SC35M_HA	+	749	787	268	306	-18.3	-18.3	0
1282	SC35M_PB2	+	SC35M_HA	+	457	495	837	875	-24.5	-24.5	0
1283	SC35M_PB2	+	SC35M_HA	+	484	522	965	1003	-22.7	-22.7	0
1284	SC35M_PB2	+	SC35M_HA	+	608	646	1044	1082	-17	-12.7	4.3
1285	SC35M_PB2	+	SC35M_HA	+	464	502	1396	1434	-14.7	-14.7	0
1286	SC35M_PB2	+	SC35M_HA	+	645	683	1363	1401	-13.8	-13.8	0
1287	SC35M_PB2	+	SC35M_HA	+	637	675	1628	1666	-21.3	-21.3	0
1288	SC35M_PB2	+	SC35M_HA	+	996	1034	143	181	-20.5	-20.5	0
1289	SC35M_PB2	+	SC35M_HA	+	983	1021	324	362	-14	-14	0
1290	SC35M_PB2	+	SC35M_HA	+	836	874	486	524	-19.7	-19.7	0
1291	SC35M_PB2	+	SC35M_HA	+	1013	1051	516	554	-16.7	-17.5	-0.799999
1292	SC35M_PB2	+	SC35M_HA	+	771	809	664	702	-18.1	-18.1	0
1293	SC35M_PB2	+	SC35M_HA	+	982	1020	679	717	-18	-18	0
1294	SC35M_PB2	+	SC35M_HA	+	834	872	876	914	-13.9	-13.9	0
1295	SC35M_PB2	+	SC35M_HA	+	984	1022	1009	1047	-18.9	-18.9	0
1296	SC35M_PB2	+	SC35M_HA	+	798	836	1104	1142	-14.2	-14.2	0
1297	SC35M_PB2	+	SC35M_HA	+	834	872	1141	1179	-15.6	-15.6	0
1298	SC35M_PB2	+	SC35M_HA	+	834	872	1326	1364	-15.4	-15.4	0
1299	SC35M_PB2	+	SC35M_HA	+	1018	1056	1296	1334	-12.4	-12.4	0
1300	SC35M_PB2	+	SC35M_HA	+	983	1021	1428	1466	-15.6	-15.6	0
1301	SC35M_PB2	+	SC35M_HA	+	784	822	1612	1650	-17.8	-17.8	0
1302	SC35M_PB2	+	SC35M_HA	+	982	1020	1622	1660	-12.7	-12.7	0
1303	SC35M_PB2	+	SC35M_HA	+	1150	1188	265	303	-15.6	-17.1	-1.5
1304	SC35M_PB2	+	SC35M_HA	+	1103	1141	746	784	-28	-28	0
1305	SC35M_PB2	+	SC35M_HA	+	1212	1250	695	733	-19.1	-19.1	0
1306	SC35M_PB2	+	SC35M_HA	+	1340	1378	190	228	-19.1	-19.1	0
1307	SC35M_PB2	+	SC35M_HA	+	1553	1591	123	161	-22.5	-22.5	0
1308	SC35M_PB2	+	SC35M_HA	+	1502	1540	248	286	-14.9	-22.9	-8
1309	SC35M_PB2	+	SC35M_HA	+	1370	1408	395	433	-16.6	-16.6	0
1310	SC35M_PB2	+	SC35M_HA	+	1553	1591	514	552	-19.5	-24.9	-5.4
1311	SC35M_PB2	+	SC35M_HA	+	1491	1529	769	807	-19.2	-19.2	0
1312	SC35M_PB2	+	SC35M_HA	+	1347	1385	975	1013	-13.7	-13.7	0
1313	SC35M_PB2	+	SC35M_HA	+	1480	1518	1149	1187	-23.8	-23.8	0
1314	SC35M_PB2	+	SC35M_HA	+	1487	1525	1304	1342	-17.1	-17.1	0
1315	SC35M_PB2	+	SC35M_HA	+	1589	1627	1596	1634	-15.3	-15.3	0
1316	SC35M_PB2	+	SC35M_HA	+	1870	1908	123	161	-20.8	-20.8	0
1317	SC35M_PB2	+	SC35M_HA	+	1902	1940	182	220	-23.4	-23.4	0
1318	SC35M_PB2	+	SC35M_HA	+	1910	1948	310	348	-23	-23	0
1319	SC35M_PB2	+	SC35M_HA	+	1877	1915	606	644	-17.8	-17.8	0
1320	SC35M_PB2	+	SC35M_HA	+	1973	2011	861	899	-19	-19	0
1321	SC35M_PB2	+	SC35M_HA	+	2001	2039	974	1012	-24.2	-24.2	0
1322	SC35M_PB2	+	SC35M_HA	+	1872	1910	968	1006	-18.1	-18.1	0
1323	SC35M_PB2	+	SC35M_HA	+	1910	1948	1125	1163	-26.6	-26.6	0
1324	SC35M_PB2	+	SC35M_HA	+	1870	1908	1411	1449	-22.7	-22.7	0
1325	SC35M_PB2	+	SC35M_HA	+	1974	2012	1417	1455	-13.4	-13.4	0
1326	SC35M_PB2	+	SC35M_HA	+	2079	2117	600	638	-24	-24	0
1327	SC35M_PB2	+	SC35M_HA	+	2175	2213	515	553	-12.4	-17.5	-5.1
1328	SC35M_PB2	+	SC35M_HA	+	2190	2228	747	785	-22.9	-22.9	0
1329	SC35M_PB2	+	SC35M_HA	+	2200	2238	971	1009	-19.3	-19.3	0
1330	SC35M_PB2	+	SC35M_HA	+	2079	2117	1259	1297	-17.5	-17.5	0
1331	SC35M_PB2	+	SC35M_HA	+	2208	2246	1331	1369	-6.5	-6.5	0
1332	SC35M_PB2	+	SC35M_HA	+	1663	1701	744	782	-18.4	-18.4	0
1333	SC35M_PB2	+	SC35M_HA	+	1509	1547	968	1006	-16.3	-16.3	0
1334	SC35M_PB2	+	SC35M_HA	+	1879	1917	517	555	-10.6	-14.6	-4
1335	SC35M_PB2	+	SC35M_HA	+	1870	1908	813	851	-19	-19	0
1336	SC35M_PB2	+	SC35M_HA	+	2121	2159	1321	1359	-20.4	-20.4	0
1337	SC35M_PB2	+	SC35M_HA	+	1022	1060	746	784	-21.6	-21.6	0
1338	SC35M_PB2	+	SC35M_HA	+	195	233	1621	1659	-21.5	-21.5	0
1339	SC35M_PB2	+	SC35M_HA	+	1012	1050	1138	1176	-15.3	-15.3	0
1340	SC35M_PB2	+	SC35M_HA	+	1105	1143	1628	1666	-17.4	-17.4	0
1341	SC35M_PB2	+	SC35M_HA	+	1362	1400	578	616	-20.2	-20.2	0
1342	SC35M_PB2	+	SC35M_HA	+	2081	2119	541	579	-24.8	-24.8	0
1343	SC35M_PB2	+	SC35M_HA	+	1812	1850	1050	1088	-18.2	-18	0.200001
1344	SC35M_PB2	+	SC35M_HA	+	2081	2119	974	1012	-15.5	-15.5	0
1345	SC35M_PB2	+	SC35M_HA	+	2044	2082	1082	1120	-15.8	-15.8	0
1346	SC35M_PB2	+	SC35M_HA	+	865	903	42	80	-19.8	-19.8	0
1347	SC35M_PB2	+	SC35M_HA	+	865	903	83	121	-24.1	-24.1	0
1348	SC35M_PB2	+	SC35M_HA	+	1121	1159	514	552	-17	-33	-16
1349	SC35M_PB2	+	SC35M_HA	+	1885	1923	242	280	-15.6	-15.4	0.200001
1350	SC35M_PB2	+	SC35M_HA	+	806	844	42	80	-10.6	-10.6	0
1351	SC35M_PB2	+	SC35M_HA	+	806	844	86	124	-19.1	-19.1	0
1352	SC35M_PB2	+	SC35M_HA	+	541	579	310	348	-17.4	-17.4	0
1353	SC35M_PB2	+	SC35M_HA	+	704	742	347	385	-10.6	-10.6	0
1354	SC35M_PB2	+	SC35M_HA	+	795	833	347	385	-14.7	-14.7	0
1355	SC35M_PB2	+	SC35M_HA	+	83	121	866	904	-11.7	-11.7	0
1356	SC35M_PB2	+	SC35M_HA	+	53	91	804	842	-13	-13	0
1357	SC35M_PB2	+	SC35M_HA	+	632	670	1561	1599	-8.4	-8.4	0
1358	SC35M_PB2	+	SC35M_HA	+	1909	1947	367	405	-16.4	-16.4	0
1359	SC35M_PB2	+	SC35M_HA	+	1883	1921	705	743	-17.5	-17.5	0
1360	SC35M_PB2	+	SC35M_HA	+	1906	1944	813	851	-17.7	-17.7	0
1361	SC35M_PB2	+	SC35M_HA	+	1536	1574	515	553	-25.9	-22.9	3
1362	SC35M_PB2	+	SC35M_HA	+	1524	1562	746	784	-21.3	-21.3	0
1363	SC35M_PB2	+	SC35M_HA	+	1883	1921	1124	1162	-18.5	-18.5	0
1364	SC35M_PB2	+	SC35M_M	+	127	165	159	197	-26.3	-26.3	0
1365	SC35M_PB2	+	SC35M_M	+	238	276	189	227	-19.9	-19.9	0
1366	SC35M_PB2	+	SC35M_M	+	335	373	426	464	-19.6	-19.6	0
1367	SC35M_PB2	+	SC35M_M	+	294	332	501	539	-26.2	-26.2	0
1368	SC35M_PB2	+	SC35M_M	+	183	221	783	821	-23.9	-23.9	0
1369	SC35M_PB2	+	SC35M_M	+	261	299	786	824	-27.5	-27.5	0
1370	SC35M_PB2	+	SC35M_M	+	527	565	64	102	-24	-24	0
1371	SC35M_PB2	+	SC35M_M	+	476	514	179	217	-19.3	-19.3	0
1372	SC35M_PB2	+	SC35M_M	+	664	702	128	166	-12.9	-12.9	0
1373	SC35M_PB2	+	SC35M_M	+	454	492	585	623	-17.9	-17.9	0
1374	SC35M_PB2	+	SC35M_M	+	527	565	446	484	-13.6	-13.6	0
1375	SC35M_PB2	+	SC35M_M	+	561	599	781	819	-19.9	-19.9	0
1376	SC35M_PB2	+	SC35M_M	+	646	684	784	822	-11.5	-11.5	0
1377	SC35M_PB2	+	SC35M_M	+	829	867	140	178	-22.8	-22.8	0
1378	SC35M_PB2	+	SC35M_M	+	983	1021	48	86	-6.8	-6.8	0
1379	SC35M_PB2	+	SC35M_M	+	975	1013	156	194	-23.4	-23.4	0
1380	SC35M_PB2	+	SC35M_M	+	732	770	477	515	-30.6	-30.6	0
1381	SC35M_PB2	+	SC35M_M	+	827	865	472	510	-27.4	-27.4	0
1382	SC35M_PB2	+	SC35M_M	+	986	1024	428	466	-21.8	-21.8	0
1383	SC35M_PB2	+	SC35M_M	+	1108	1146	472	510	-23.9	-23.9	0
1384	SC35M_PB2	+	SC35M_M	+	1053	1091	625	663	-23.8	-23.8	0
1385	SC35M_PB2	+	SC35M_M	+	982	1020	787	825	-9.2	-9.2	0
1386	SC35M_PB2	+	SC35M_M	+	836	874	813	851	-15.4	-15.4	0
1387	SC35M_PB2	+	SC35M_M	+	1262	1300	65	103	-23.3	-23.3	0
1388	SC35M_PB2	+	SC35M_M	+	1532	1570	52	90	-22.9	-22.9	0
1389	SC35M_PB2	+	SC35M_M	+	1566	1604	477	515	-24.7	-24.7	0
1390	SC35M_PB2	+	SC35M_M	+	1452	1490	476	514	-20.1	-20.1	0
1391	SC35M_PB2	+	SC35M_M	+	1299	1337	586	624	-23.1	-23.1	0
1392	SC35M_PB2	+	SC35M_M	+	1231	1269	774	812	-17.1	-17.1	0
1393	SC35M_PB2	+	SC35M_M	+	1404	1442	790	828	-16.2	-16.2	0
1394	SC35M_PB2	+	SC35M_M	+	1479	1517	782	820	-18.9	-18.9	0
1395	SC35M_PB2	+	SC35M_M	+	1625	1663	790	828	-13.3	-13.3	0
1396	SC35M_PB2	+	SC35M_M	+	1882	1920	64	102	-23.4	-23.4	0
1397	SC35M_PB2	+	SC35M_M	+	1778	1816	171	209	-30.6	-30.6	0
1398	SC35M_PB2	+	SC35M_M	+	1713	1751	424	462	-30.1	-30.1	0
1399	SC35M_PB2	+	SC35M_M	+	1993	2031	433	471	-25.9	-25.9	0
1400	SC35M_PB2	+	SC35M_M	+	1877	1915	592	630	-25.5	-25.5	0
1401	SC35M_PB2	+	SC35M_M	+	1875	1913	782	820	-18.1	-18.1	0
1402	SC35M_PB2	+	SC35M_M	+	1872	1910	922	960	-24.3	-24.3	0
1403	SC35M_PB2	+	SC35M_M	+	2186	2224	51	89	-21.1	-21.1	0
1404	SC35M_PB2	+	SC35M_M	+	2200	2238	208	246	-21.8	-21.8	0
1405	SC35M_PB2	+	SC35M_M	+	2129	2167	395	433	-20	-20	0
1406	SC35M_PB2	+	SC35M_M	+	2220	2258	479	517	-27.8	-27.8	0
1407	SC35M_PB2	+	SC35M_M	+	2248	2286	632	670	-23.7	-23.7	0
1408	SC35M_PB2	+	SC35M_M	+	2080	2118	779	817	-18	-18	0
1409	SC35M_PB2	+	SC35M_M	+	2189	2227	793	831	-13.7	-13.7	0
1410	SC35M_PB2	+	SC35M_M	+	2078	2116	931	969	-23.3	-23.3	0
1411	SC35M_PB2	+	SC35M_M	+	331	369	309	347	-18.5	-18.5	0
1412	SC35M_PB2	+	SC35M_M	+	797	835	605	643	-11.6	-11.6	0
1413	SC35M_PB2	+	SC35M_M	+	1501	1539	198	236	-22.1	-22.1	0
1414	SC35M_PB2	+	SC35M_M	+	719	757	406	444	-16.5	-16.5	0
1415	SC35M_PB2	+	SC35M_M	+	1607	1645	482	520	-20.3	-20.3	0
1416	SC35M_PB2	+	SC35M_M	+	2081	2119	418	456	-14.2	-14.2	0
1417	SC35M_PB2	+	SC35M_M	+	1875	1913	306	344	-24.5	-24.5	0
1418	SC35M_PB2	+	SC35M_M	+	1876	1914	634	672	-18.7	-18.7	0
1419	SC35M_PB2	+	SC35M_M	+	1589	1627	582	620	-8.5	-8.5	0
1420	SC35M_PB2	+	SC35M_NA	+	336	374	353	391	-15.2	-15.2	0
1421	SC35M_PB2	+	SC35M_NA	+	449	487	481	519	-25.8	-25.8	0
1422	SC35M_PB2	+	SC35M_NA	+	141	179	963	1001	-24.5	-24.5	0
1423	SC35M_PB2	+	SC35M_NA	+	81	119	1117	1155	-19	-19	0
1424	SC35M_PB2	+	SC35M_NA	+	319	357	1091	1129	-21.8	-21.8	0
1425	SC35M_PB2	+	SC35M_NA	+	320	358	1357	1395	-26	-26	0
1426	SC35M_PB2	+	SC35M_NA	+	798	836	310	348	-8.7	-8.7	0
1427	SC35M_PB2	+	SC35M_NA	+	626	664	398	436	-23	-23	0
1428	SC35M_PB2	+	SC35M_NA	+	752	790	495	533	-20.7	-20.7	0
1429	SC35M_PB2	+	SC35M_NA	+	949	987	462	500	-15.6	-15.6	0
1430	SC35M_PB2	+	SC35M_NA	+	870	908	577	615	-15.4	-15.4	0
1431	SC35M_PB2	+	SC35M_NA	+	705	743	610	648	-18.3	-18.3	0
1432	SC35M_PB2	+	SC35M_NA	+	663	701	833	871	-26.8	-26.8	0
1433	SC35M_PB2	+	SC35M_NA	+	668	706	964	1002	-22	-22	0
1434	SC35M_PB2	+	SC35M_NA	+	778	816	949	987	-16.2	-16.2	0
1435	SC35M_PB2	+	SC35M_NA	+	796	834	1072	1110	-19.5	-19.5	0
1436	SC35M_PB2	+	SC35M_NA	+	861	899	1394	1432	-25.4	-25.4	0
1437	SC35M_PB2	+	SC35M_NA	+	1022	1060	62	100	-17.6	-17.6	0
1438	SC35M_PB2	+	SC35M_NA	+	1138	1176	482	520	-30.5	-30.5	0
1439	SC35M_PB2	+	SC35M_NA	+	1251	1289	462	500	-19.7	-19.7	0
1440	SC35M_PB2	+	SC35M_NA	+	1012	1050	1014	1052	-19.2	-19.2	0
1441	SC35M_PB2	+	SC35M_NA	+	999	1037	1174	1212	-10	-10	0
1442	SC35M_PB2	+	SC35M_NA	+	985	1023	1327	1365	-11.2	-11.2	0
1443	SC35M_PB2	+	SC35M_NA	+	1347	1385	476	514	-15	-15	0
1444	SC35M_PB2	+	SC35M_NA	+	1499	1537	635	673	-23.3	-23.3	0
1445	SC35M_PB2	+	SC35M_NA	+	1488	1526	963	1001	-16.7	-16.7	0
1446	SC35M_PB2	+	SC35M_NA	+	1414	1452	1044	1082	-26.6	-26.6	0
1447	SC35M_PB2	+	SC35M_NA	+	1638	1676	1214	1252	-22.6	-22.6	0
1448	SC35M_PB2	+	SC35M_NA	+	1577	1615	1370	1408	-20	-20	0
1449	SC35M_PB2	+	SC35M_NA	+	1789	1827	457	495	-19	-19	0
1450	SC35M_PB2	+	SC35M_NA	+	1887	1925	739	777	-22.5	-22.5	0
1451	SC35M_PB2	+	SC35M_NA	+	1633	1671	910	948	-18.2	-18.2	0
1452	SC35M_PB2	+	SC35M_NA	+	1759	1797	915	953	-24.6	-24.6	0
1453	SC35M_PB2	+	SC35M_NA	+	1882	1920	984	1022	-18.6	-18.6	0
1454	SC35M_PB2	+	SC35M_NA	+	1882	1920	1334	1372	-24.9	-24.9	0
1455	SC35M_PB2	+	SC35M_NA	+	2198	2236	485	523	-14.3	-14.3	0
1456	SC35M_PB2	+	SC35M_NA	+	2087	2125	978	1016	-27.3	-27.3	0
1457	SC35M_PB2	+	SC35M_NA	+	2132	2170	1148	1186	-27.3	-27.3	0
1458	SC35M_PB2	+	SC35M_NA	+	336	374	457	495	-17.4	-17.4	0
1459	SC35M_PB2	+	SC35M_NA	+	1488	1526	497	535	-19.4	-19.4	0
1460	SC35M_PB2	+	SC35M_NA	+	136	174	518	556	-20.4	-20.4	0
1461	SC35M_PB2	+	SC35M_NA	+	404	442	336	374	-17.1	-17.1	0
1462	SC35M_PB2	+	SC35M_NA	+	292	330	967	1005	-25.6	-25.6	0
1463	SC35M_PB2	+	SC35M_NA	+	749	787	52	90	-19.5	-19.5	0
1464	SC35M_PB2	+	SC35M_NA	+	868	906	88	126	-19.2	-19.2	0
1465	SC35M_PB2	+	SC35M_NA	+	1008	1046	281	319	-8.3	-8.3	0
1466	SC35M_PB2	+	SC35M_NA	+	816	854	496	534	-16	-16	0
1467	SC35M_PB2	+	SC35M_NA	+	663	701	833	871	-26.8	-26.8	0
1468	SC35M_PB2	+	SC35M_NA	+	985	1023	825	863	-8.4	-8.4	0
1469	SC35M_PB2	+	SC35M_NA	+	1305	1343	295	333	-14.1	-14.1	0
1470	SC35M_PB2	+	SC35M_NA	+	1572	1610	365	403	-14.9	-14.9	0
1471	SC35M_PB2	+	SC35M_NA	+	1299	1337	949	987	-25.5	-25.5	0
1472	SC35M_PB2	+	SC35M_NA	+	1548	1586	1065	1103	-21.8	-21.8	0
1473	SC35M_PB2	+	SC35M_NA	+	1362	1400	1368	1406	-19.9	-19.9	0
1474	SC35M_PB2	+	SC35M_NA	+	2206	2244	174	212	-15.1	-15.1	0
1475	SC35M_PB2	+	SC35M_NA	+	2225	2263	626	664	-23.7	-23.7	0
1476	SC35M_PB2	+	SC35M_NA	+	2235	2273	740	778	-26.8	-26.8	0
1477	SC35M_PB2	+	SC35M_NA	+	2225	2263	958	996	-23.7	-23.7	0
1478	SC35M_PB2	+	SC35M_NA	+	2207	2245	1149	1187	-6.1	-6.1	0
1479	SC35M_PB2	+	SC35M_NA	+	646	684	1153	1191	-21.4	-21.4	0
1480	SC35M_PB2	+	SC35M_NA	+	1422	1460	990	1028	-18.8	-18.8	0
1481	SC35M_PB2	+	SC35M_NA	+	1649	1687	738	776	-20.6	-20.6	0
1482	SC35M_PB2	+	SC35M_NA	+	1557	1595	1232	1270	-26.1	-26.1	0
1483	SC35M_PB2	+	SC35M_NA	+	1809	1847	1153	1191	-19.7	-19.7	0
1484	SC35M_PB2	+	SC35M_NA	+	719	757	1053	1091	-22.2	-22.2	0
1485	SC35M_PB2	+	SC35M_NA	+	1883	1921	466	504	-16.9	-16.9	0
1486	SC35M_PB2	+	SC35M_NA	+	1961	1999	461	499	-16.4	-16.4	0
1487	SC35M_PB2	+	SC35M_NA	+	625	663	983	1021	-15.3	-15.3	0
1488	SC35M_PB2	+	SC35M_NA	+	1558	1596	515	553	-22.4	-22.4	0
1489	SC35M_PB2	+	SC35M_NA	+	2081	2119	170	208	-18.9	-18.9	0
1490	SC35M_PB2	+	SC35M_NP	+	138	176	529	567	-25.6	-25.6	0
1491	SC35M_PB2	+	SC35M_NP	+	126	164	859	897	-24.4	-24.4	0
1492	SC35M_PB2	+	SC35M_NP	+	185	223	1039	1077	-20.9	-20.9	0
1493	SC35M_PB2	+	SC35M_NP	+	136	174	1415	1453	-24.8	-24.8	0
1494	SC35M_PB2	+	SC35M_NP	+	290	328	488	526	-10.1	-10.1	0
1495	SC35M_PB2	+	SC35M_NP	+	265	303	829	867	-20.5	-20.5	0
1496	SC35M_PB2	+	SC35M_NP	+	292	330	1064	1102	-16.1	-16.1	0
1497	SC35M_PB2	+	SC35M_NP	+	261	299	1314	1352	-13	-13	0
1498	SC35M_PB2	+	SC35M_NP	+	446	484	541	579	-22.3	-22.3	0
1499	SC35M_PB2	+	SC35M_NP	+	463	501	817	855	-24.5	-24.5	0
1500	SC35M_PB2	+	SC35M_NP	+	443	481	956	994	-24.2	-24.2	0
1501	SC35M_PB2	+	SC35M_NP	+	457	495	1405	1443	-19.1	-19.1	0
1502	SC35M_PB2	+	SC35M_NP	+	984	1022	96	134	-19.1	-19.1	0
1503	SC35M_PB2	+	SC35M_NP	+	839	877	198	236	-13.4	-13.4	0
1504	SC35M_PB2	+	SC35M_NP	+	839	877	339	377	-16.9	-16.9	0
1505	SC35M_PB2	+	SC35M_NP	+	687	725	429	467	-20.5	-20.5	0
1506	SC35M_PB2	+	SC35M_NP	+	900	938	505	543	-26.8	-26.8	0
1507	SC35M_PB2	+	SC35M_NP	+	660	698	665	703	-16.1	-16.1	0
1508	SC35M_PB2	+	SC35M_NP	+	785	823	636	674	-12.2	-12.2	0
1509	SC35M_PB2	+	SC35M_NP	+	797	835	728	766	-17	-17	0
1510	SC35M_PB2	+	SC35M_NP	+	855	893	878	916	-21.4	-21.4	0
1511	SC35M_PB2	+	SC35M_NP	+	660	698	1204	1242	-21.8	-21.8	0
1512	SC35M_PB2	+	SC35M_NP	+	656	694	1266	1304	-22.9	-22.9	0
1513	SC35M_PB2	+	SC35M_NP	+	996	1034	1067	1105	-11.2	-11.2	0
1514	SC35M_PB2	+	SC35M_NP	+	1022	1060	813	851	-21.9	-21.9	0
1515	SC35M_PB2	+	SC35M_NP	+	1027	1065	1427	1465	-22.5	-22.5	0
1516	SC35M_PB2	+	SC35M_NP	+	1437	1475	177	215	-24.1	-24.1	0
1517	SC35M_PB2	+	SC35M_NP	+	1180	1218	430	468	-25.2	-25.2	0
1518	SC35M_PB2	+	SC35M_NP	+	1298	1336	536	574	-26.8	-26.8	0
1519	SC35M_PB2	+	SC35M_NP	+	1496	1534	488	526	-7.7	-7.7	0
1520	SC35M_PB2	+	SC35M_NP	+	1082	1120	813	851	-11.7	-11.7	0
1521	SC35M_PB2	+	SC35M_NP	+	1285	1323	818	856	-20.6	-20.6	0
1522	SC35M_PB2	+	SC35M_NP	+	1509	1547	813	851	-18.7	-18.7	0
1523	SC35M_PB2	+	SC35M_NP	+	1513	1551	939	977	-23.5	-23.5	0
1524	SC35M_PB2	+	SC35M_NP	+	1222	1260	1377	1415	-15.3	-15.3	0
1525	SC35M_PB2	+	SC35M_NP	+	1324	1362	1375	1413	-16.2	-16.2	0
1526	SC35M_PB2	+	SC35M_NP	+	1431	1469	1266	1304	-18.1	-18.1	0
1527	SC35M_PB2	+	SC35M_NP	+	1490	1528	1263	1301	-19.9	-19.9	0
1528	SC35M_PB2	+	SC35M_NP	+	1413	1451	1480	1518	-22.1	-22.1	0
1529	SC35M_PB2	+	SC35M_NP	+	1555	1593	1409	1447	-21.8	-21.8	0
1530	SC35M_PB2	+	SC35M_NP	+	1643	1681	168	206	-21.8	-21.8	0
1531	SC35M_PB2	+	SC35M_NP	+	1870	1908	262	300	-20.5	-20.5	0
1532	SC35M_PB2	+	SC35M_NP	+	1670	1708	454	492	-13.4	-13.4	0
1533	SC35M_PB2	+	SC35M_NP	+	1653	1691	609	647	-14	-14	0
1534	SC35M_PB2	+	SC35M_NP	+	1881	1919	581	619	-33.2	-33.2	0
1535	SC35M_PB2	+	SC35M_NP	+	1794	1832	840	878	-23.9	-23.9	0
1536	SC35M_PB2	+	SC35M_NP	+	1870	1908	828	866	-15.3	-15.3	0
1537	SC35M_PB2	+	SC35M_NP	+	1882	1920	943	981	-20	-20	0
1538	SC35M_PB2	+	SC35M_NP	+	1629	1667	1262	1300	-20.6	-20.6	0
1539	SC35M_PB2	+	SC35M_NP	+	1881	1919	1261	1299	-20.8	-20.8	0
1540	SC35M_PB2	+	SC35M_NP	+	2202	2240	47	85	-17.4	-17.4	0
1541	SC35M_PB2	+	SC35M_NP	+	2081	2119	208	246	-18.1	-18.1	0
1542	SC35M_PB2	+	SC35M_NP	+	2204	2242	294	332	-5.2	-5.2	0
1543	SC35M_PB2	+	SC35M_NP	+	2138	2176	483	521	-15	-15	0
1544	SC35M_PB2	+	SC35M_NP	+	2199	2237	536	574	-8	-8	0
1545	SC35M_PB2	+	SC35M_NP	+	2078	2116	724	762	-17.8	-17.8	0
1546	SC35M_PB2	+	SC35M_NP	+	1993	2031	881	919	-20	-20	0
1547	SC35M_PB2	+	SC35M_NP	+	2225	2263	849	887	-21.1	-21.1	0
1548	SC35M_PB2	+	SC35M_NP	+	2196	2234	948	986	-16.3	-16.3	0
1549	SC35M_PB2	+	SC35M_NP	+	2125	2163	1188	1226	-17.5	-17.5	0
1550	SC35M_PB2	+	SC35M_NP	+	2178	2216	1265	1303	-20.9	-20.9	0
1551	SC35M_PB2	+	SC35M_NP	+	2078	2116	1339	1377	-17.2	-17.2	0
1552	SC35M_PB2	+	SC35M_NP	+	2044	2082	1488	1526	-20.3	-20.3	0
1553	SC35M_PB2	+	SC35M_NP	+	2118	2156	1485	1523	-16.7	-16.7	0
1554	SC35M_PB2	+	SC35M_NP	+	1911	1949	249	287	-17.7	-17.7	0
1555	SC35M_PB2	+	SC35M_NS	+	316	354	100	138	-23.7	-23.7	0
1556	SC35M_PB2	+	SC35M_NS	+	163	201	508	546	-18.2	-18.2	0
1557	SC35M_PB2	+	SC35M_NS	+	292	330	500	538	-18.4	-18.4	0
1558	SC35M_PB2	+	SC35M_NS	+	461	499	449	487	-26.4	-26.4	0
1559	SC35M_PB2	+	SC35M_NS	+	839	877	49	87	-14.4	-14.4	0
1560	SC35M_PB2	+	SC35M_NS	+	795	833	160	198	-15.4	-15.4	0
1561	SC35M_PB2	+	SC35M_NS	+	829	867	271	309	-21.1	-21.1	0
1562	SC35M_PB2	+	SC35M_NS	+	824	862	503	541	-19.4	-19.4	0
1563	SC35M_PB2	+	SC35M_NS	+	691	729	797	835	-19.5	-19.5	0
1564	SC35M_PB2	+	SC35M_NS	+	1022	1060	159	197	-15.1	-15.1	0
1565	SC35M_PB2	+	SC35M_NS	+	1012	1050	500	538	-12.6	-12.6	0
1566	SC35M_PB2	+	SC35M_NS	+	1107	1145	505	543	-23.2	-23.2	0
1567	SC35M_PB2	+	SC35M_NS	+	982	1020	791	829	-13.7	-13.7	0
1568	SC35M_PB2	+	SC35M_NS	+	1279	1317	324	362	-22.4	-22.4	0
1569	SC35M_PB2	+	SC35M_NS	+	1479	1517	281	319	-14.3	-14.3	0
1570	SC35M_PB2	+	SC35M_NS	+	1487	1525	351	389	-17.8	-17.8	0
1571	SC35M_PB2	+	SC35M_NS	+	1494	1532	501	539	-20.4	-20.4	0
1572	SC35M_PB2	+	SC35M_NS	+	1348	1386	584	622	-13.8	-13.8	0
1573	SC35M_PB2	+	SC35M_NS	+	1210	1248	798	836	-20.5	-20.5	0
1574	SC35M_PB2	+	SC35M_NS	+	1634	1672	452	490	-20	-20	0
1575	SC35M_PB2	+	SC35M_NS	+	1946	1984	104	142	-22.5	-22.5	0
1576	SC35M_PB2	+	SC35M_NS	+	1784	1822	275	313	-22.4	-22.4	0
1577	SC35M_PB2	+	SC35M_NS	+	1959	1997	263	301	-18.1	-18.1	0
1578	SC35M_PB2	+	SC35M_NS	+	1874	1912	620	658	-25.2	-25.2	0
1579	SC35M_PB2	+	SC35M_NS	+	2014	2052	505	543	-30.1	-30.1	0
1580	SC35M_PB2	+	SC35M_NS	+	2219	2257	271	309	-18.9	-18.9	0
1581	SC35M_PB2	+	SC35M_NS	+	2173	2211	351	389	-14.1	-14.1	0
1582	SC35M_PB2	+	SC35M_NS	+	2076	2114	350	388	-19.6	-19.6	0
1583	SC35M_PB2	+	SC35M_NS	+	2173	2211	505	543	-23.9	-23.9	0
1584	SC35M_PB2	+	SC35M_NS	+	2173	2211	653	691	-25.7	-25.7	0
1585	SC35M_PB2	+	SC35M_NS	+	857	895	500	538	-18.1	-18.1	0
1586	SC35M_PB2	+	SC35M_NS	+	1186	1224	271	309	-23.9	-23.9	0
1587	SC35M_PB2	+	SC35M_NS	+	961	999	276	314	-15.1	-15.1	0
1588	SC35M_PB2	+	SC35M_NS	+	1017	1055	276	314	-21.4	-21.4	0
1589	SC35M_PB2	+	SC35M_NS	+	982	1020	354	392	-10.7	-10.7	0
1590	SC35M_PB2	+	SC35M_NS	+	982	1020	395	433	-19.5	-19.5	0
1591	SC35M_PB2	+	SC35M_NS	+	1554	1592	472	510	-14.1	-14.1	0
1592	SC35M_PB2	+	SC35M_NS	+	280	318	97	135	-23.6	-23.6	0
1593	SC35M_PB2	+	SC35M_NS	+	905	943	269	307	-24.4	-24.4	0
1594	SC35M_PB2	+	SC35M_NS	+	2272	2310	273	311	-11.9	-11.9	0
1595	SC35M_PB2	+	SC35M_PA	+	83	121	275	313	-30	-30	0
1596	SC35M_PB2	+	SC35M_PA	+	462	500	755	793	-20.3	-20.3	0
1597	SC35M_PB2	+	SC35M_PA	+	57	95	1473	1511	-28	-28	0
1598	SC35M_PB2	+	SC35M_PA	+	115	153	1557	1595	-13.8	-13.8	0
1599	SC35M_PB2	+	SC35M_PA	+	412	450	1478	1516	-25.3	-25.3	0
1600	SC35M_PB2	+	SC35M_PA	+	551	589	1456	1494	-22.5	-22.5	0
1601	SC35M_PB2	+	SC35M_PA	+	391	429	1676	1714	-30.1	-30.1	0
1602	SC35M_PB2	+	SC35M_PA	+	141	179	1985	2023	-18.6	-18.6	0
1603	SC35M_PB2	+	SC35M_PA	+	126	164	2132	2170	-31.4	-31.4	0
1604	SC35M_PB2	+	SC35M_PA	+	1016	1054	209	247	-17.7	-17.7	0
1605	SC35M_PB2	+	SC35M_PA	+	807	845	267	305	-16.2	-16.2	0
1606	SC35M_PB2	+	SC35M_PA	+	880	918	534	572	-14.8	-14.8	0
1607	SC35M_PB2	+	SC35M_PA	+	724	762	831	869	-23.4	-23.4	0
1608	SC35M_PB2	+	SC35M_PA	+	1012	1050	662	700	-17.7	-17.7	0
1609	SC35M_PB2	+	SC35M_PA	+	1012	1050	833	871	-15.4	-15.4	0
1610	SC35M_PB2	+	SC35M_PA	+	981	1019	955	993	-16	-16	0
1611	SC35M_PB2	+	SC35M_PA	+	836	874	1033	1071	-26	-26	0
1612	SC35M_PB2	+	SC35M_PA	+	1056	1094	1157	1195	-22.3	-22.3	0
1613	SC35M_PB2	+	SC35M_PA	+	664	702	1348	1386	-19.3	-19.3	0
1614	SC35M_PB2	+	SC35M_PA	+	668	706	1616	1654	-23.4	-23.4	0
1615	SC35M_PB2	+	SC35M_PA	+	778	816	1672	1710	-17.3	-17.3	0
1616	SC35M_PB2	+	SC35M_PA	+	953	991	1430	1468	-20.9	-20.9	0
1617	SC35M_PB2	+	SC35M_PA	+	985	1023	1590	1628	-15.9	-15.9	0
1618	SC35M_PB2	+	SC35M_PA	+	982	1020	1685	1723	-9.9	-9.9	0
1619	SC35M_PB2	+	SC35M_PA	+	1012	1050	1764	1802	-10.7	-10.7	0
1620	SC35M_PB2	+	SC35M_PA	+	827	865	2004	2042	-15.1	-15.1	0
1621	SC35M_PB2	+	SC35M_PA	+	714	752	2109	2147	-20.8	-20.8	0
1622	SC35M_PB2	+	SC35M_PA	+	862	900	2159	2197	-20.9	-20.9	0
1623	SC35M_PB2	+	SC35M_PA	+	1030	1068	2137	2175	-24.1	-24.1	0
1624	SC35M_PB2	+	SC35M_PA	+	1080	1118	2138	2176	-19.4	-19.4	0
1625	SC35M_PB2	+	SC35M_PA	+	1305	1343	176	214	-24.7	-24.7	0
1626	SC35M_PB2	+	SC35M_PA	+	1214	1252	265	303	-13.1	-13.1	0
1627	SC35M_PB2	+	SC35M_PA	+	1211	1249	477	515	-16.3	-16.3	0
1628	SC35M_PB2	+	SC35M_PA	+	1109	1147	660	698	-24.8	-24.8	0
1629	SC35M_PB2	+	SC35M_PA	+	1251	1289	1663	1701	-17.9	-17.9	0
1630	SC35M_PB2	+	SC35M_PA	+	1514	1552	218	256	-20.1	-20.1	0
1631	SC35M_PB2	+	SC35M_PA	+	1523	1561	315	353	-18.2	-18.2	0
1632	SC35M_PB2	+	SC35M_PA	+	1625	1663	665	703	-20.8	-20.8	0
1633	SC35M_PB2	+	SC35M_PA	+	1488	1526	809	847	-32	-32	0
1634	SC35M_PB2	+	SC35M_PA	+	1571	1609	1364	1402	-23.1	-23.1	0
1635	SC35M_PB2	+	SC35M_PA	+	1654	1692	1467	1505	-23	-23	0
1636	SC35M_PB2	+	SC35M_PA	+	1531	1569	1595	1633	-22.7	-22.7	0
1637	SC35M_PB2	+	SC35M_PA	+	1674	1712	1691	1729	-22.9	-22.9	0
1638	SC35M_PB2	+	SC35M_PA	+	1438	1476	1770	1808	-25.8	-25.8	0
1639	SC35M_PB2	+	SC35M_PA	+	1458	1496	2133	2171	-15.2	-15.2	0
1640	SC35M_PB2	+	SC35M_PA	+	1867	1905	255	293	-17.7	-17.7	0
1641	SC35M_PB2	+	SC35M_PA	+	2147	2185	168	206	-18.8	-18.8	0
1642	SC35M_PB2	+	SC35M_PA	+	2207	2245	301	339	-13.8	-13.8	0
1643	SC35M_PB2	+	SC35M_PA	+	2074	2112	490	528	-22	-22	0
1644	SC35M_PB2	+	SC35M_PA	+	1886	1924	810	848	-21.8	-21.8	0
1645	SC35M_PB2	+	SC35M_PA	+	1789	1827	915	953	-18.7	-18.7	0
1646	SC35M_PB2	+	SC35M_PA	+	2195	2233	665	703	-23.5	-23.5	0
1647	SC35M_PB2	+	SC35M_PA	+	2207	2245	805	843	-25.5	-25.5	0
1648	SC35M_PB2	+	SC35M_PA	+	1867	1905	1350	1388	-14.9	-14.9	0
1649	SC35M_PB2	+	SC35M_PA	+	2142	2180	1446	1484	-12.8	-12.8	0
1650	SC35M_PB2	+	SC35M_PA	+	1868	1906	1617	1655	-29.9	-29.9	0
1651	SC35M_PB2	+	SC35M_PA	+	2172	2210	1773	1811	-26.8	-26.8	0
1652	SC35M_PB2	+	SC35M_PA	+	1971	2009	1866	1904	-21.8	-21.8	0
1653	SC35M_PB2	+	SC35M_PA	+	2164	2202	1986	2024	-9	-9	0
1654	SC35M_PB2	+	SC35M_PA	+	2045	2083	2105	2143	-19.9	-19.9	0
1655	SC35M_PB2	+	SC35M_PA	+	1896	1934	2133	2171	-13	-13	0
1656	SC35M_PB2	+	SC35M_PA	+	288	326	886	924	-12.9	-12.9	0
1657	SC35M_PB2	+	SC35M_PA	+	827	865	854	892	-19.8	-19.8	0
1658	SC35M_PB2	+	SC35M_PA	+	1011	1049	2004	2042	-7.7	-7.7	0
1659	SC35M_PB2	+	SC35M_PA	+	1674	1712	1595	1633	-17.3	-17.3	0
1660	SC35M_PB2	+	SC35M_PA	+	1865	1903	1536	1574	-23.9	-23.9	0
1661	SC35M_PB2	+	SC35M_PA	+	238	276	832	870	-28.1	-28.1	0
1662	SC35M_PB2	+	SC35M_PA	+	2201	2239	857	895	-6.9	-6.9	0
1663	SC35M_PB2	+	SC35M_PA	+	1937	1975	2136	2174	-23.9	-23.9	0
1664	SC35M_PB2	+	SC35M_PA	+	2185	2223	2121	2159	-11.5	-11.5	0
1665	SC35M_PB2	+	SC35M_PA	+	1479	1517	857	895	-12.1	-12.1	0
1666	SC35M_PB2	+	SC35M_PA	+	1010	1048	1428	1466	-10.9	-10.9	0
1667	SC35M_PB2	+	SC35M_PB1	+	217	255	301	339	-30.3	-30.3	0
1668	SC35M_PB2	+	SC35M_PB1	+	55	93	518	556	-18.3	-18.3	0
1669	SC35M_PB2	+	SC35M_PB1	+	275	313	507	545	-14.9	-14.9	0
1670	SC35M_PB2	+	SC35M_PB1	+	340	378	510	548	-14.2	-14.2	0
1671	SC35M_PB2	+	SC35M_PB1	+	457	495	513	551	-14.1	-14.1	0
1672	SC35M_PB2	+	SC35M_PB1	+	242	280	760	798	-20.7	-20.7	0
1673	SC35M_PB2	+	SC35M_PB1	+	123	161	1338	1376	-24.7	-24.7	0
1674	SC35M_PB2	+	SC35M_PB1	+	292	330	1372	1410	-19.2	-19.2	0
1675	SC35M_PB2	+	SC35M_PB1	+	287	325	1694	1732	-24.6	-24.6	0
1676	SC35M_PB2	+	SC35M_PB1	+	328	366	1936	1974	-20.7	-20.7	0
1677	SC35M_PB2	+	SC35M_PB1	+	468	506	2166	2204	-26	-26	0
1678	SC35M_PB2	+	SC35M_PB1	+	704	742	134	172	-20.4	-20.4	0
1679	SC35M_PB2	+	SC35M_PB1	+	1043	1081	70	108	-21.9	-21.9	0
1680	SC35M_PB2	+	SC35M_PB1	+	836	874	254	292	-20.7	-20.7	0
1681	SC35M_PB2	+	SC35M_PB1	+	983	1021	209	247	-15.8	-15.8	0
1682	SC35M_PB2	+	SC35M_PB1	+	844	882	508	546	-18.1	-18.1	0
1683	SC35M_PB2	+	SC35M_PB1	+	906	944	510	548	-18.7	-18.7	0
1684	SC35M_PB2	+	SC35M_PB1	+	983	1021	507	545	-12.2	-12.2	0
1685	SC35M_PB2	+	SC35M_PB1	+	705	743	736	774	-21.9	-21.9	0
1686	SC35M_PB2	+	SC35M_PB1	+	982	1020	699	737	-18.3	-18.3	0
1687	SC35M_PB2	+	SC35M_PB1	+	1131	1169	738	776	-21.7	-21.7	0
1688	SC35M_PB2	+	SC35M_PB1	+	975	1013	899	937	-11.5	-11.5	0
1689	SC35M_PB2	+	SC35M_PB1	+	797	835	963	1001	-24.3	-24.3	0
1690	SC35M_PB2	+	SC35M_PB1	+	602	640	912	950	-27.9	-27.9	0
1691	SC35M_PB2	+	SC35M_PB1	+	839	877	1122	1160	-28.6	-28.6	0
1692	SC35M_PB2	+	SC35M_PB1	+	748	786	1226	1264	-20.7	-20.7	0
1693	SC35M_PB2	+	SC35M_PB1	+	644	682	1336	1374	-20.1	-20.1	0
1694	SC35M_PB2	+	SC35M_PB1	+	836	874	1418	1456	-21	-21	0
1695	SC35M_PB2	+	SC35M_PB1	+	996	1034	1363	1401	-22.2	-22.2	0
1696	SC35M_PB2	+	SC35M_PB1	+	830	868	1549	1587	-13.8	-13.8	0
1697	SC35M_PB2	+	SC35M_PB1	+	975	1013	1536	1574	-10.3	-10.3	0
1698	SC35M_PB2	+	SC35M_PB1	+	714	752	1628	1666	-24.6	-24.6	0
1699	SC35M_PB2	+	SC35M_PB1	+	835	873	1811	1849	-10	-10	0
1700	SC35M_PB2	+	SC35M_PB1	+	978	1016	1836	1874	-22.7	-22.7	0
1701	SC35M_PB2	+	SC35M_PB1	+	691	729	2008	2046	-22.1	-22.1	0
1702	SC35M_PB2	+	SC35M_PB1	+	827	865	1987	2025	-23.1	-23.1	0
1703	SC35M_PB2	+	SC35M_PB1	+	1125	1163	2002	2040	-20.9	-20.9	0
1704	SC35M_PB2	+	SC35M_PB1	+	1217	1255	125	163	-19.5	-19.5	0
1705	SC35M_PB2	+	SC35M_PB1	+	1490	1528	76	114	-29.5	-29.5	0
1706	SC35M_PB2	+	SC35M_PB1	+	1368	1406	525	563	-20.4	-20.4	0
1707	SC35M_PB2	+	SC35M_PB1	+	1480	1518	912	950	-22.1	-22.1	0
1708	SC35M_PB2	+	SC35M_PB1	+	1307	1345	1234	1272	-24.6	-24.6	0
1709	SC35M_PB2	+	SC35M_PB1	+	1539	1577	1215	1253	-23.2	-23.2	0
1710	SC35M_PB2	+	SC35M_PB1	+	1467	1505	1336	1374	-14.1	-14.1	0
1711	SC35M_PB2	+	SC35M_PB1	+	1355	1393	1541	1579	-26.3	-26.3	0
1712	SC35M_PB2	+	SC35M_PB1	+	1518	1556	2007	2045	-18.2	-18.2	0
1713	SC35M_PB2	+	SC35M_PB1	+	1577	1615	2007	2045	-22.8	-22.8	0
1714	SC35M_PB2	+	SC35M_PB1	+	1781	1819	385	423	-25.6	-25.6	0
1715	SC35M_PB2	+	SC35M_PB1	+	1635	1673	510	548	-14.4	-14.4	0
1716	SC35M_PB2	+	SC35M_PB1	+	1761	1799	518	556	-18.5	-18.5	0
1717	SC35M_PB2	+	SC35M_PB1	+	1870	1908	528	566	-24.9	-24.9	0
1718	SC35M_PB2	+	SC35M_PB1	+	1866	1904	632	670	-19.7	-19.7	0
1719	SC35M_PB2	+	SC35M_PB1	+	1866	1904	786	824	-23	-23	0
1720	SC35M_PB2	+	SC35M_PB1	+	1883	1921	904	942	-17.9	-17.9	0
1721	SC35M_PB2	+	SC35M_PB1	+	1643	1681	1628	1666	-19.7	-19.7	0
1722	SC35M_PB2	+	SC35M_PB1	+	1761	1799	1638	1676	-23.8	-23.8	0
1723	SC35M_PB2	+	SC35M_PB1	+	1874	1912	70	108	-15.1	-15.1	0
1724	SC35M_PB2	+	SC35M_PB1	+	1965	2003	81	119	-22.4	-22.4	0
1725	SC35M_PB2	+	SC35M_PB1	+	1969	2007	197	235	-19.1	-19.1	0
1726	SC35M_PB2	+	SC35M_PB1	+	2201	2239	75	113	-16.9	-16.9	0
1727	SC35M_PB2	+	SC35M_PB1	+	2190	2228	209	247	-23.3	-23.3	0
1728	SC35M_PB2	+	SC35M_PB1	+	2230	2268	300	338	-22.2	-22.2	0
1729	SC35M_PB2	+	SC35M_PB1	+	2045	2083	510	548	-10.9	-10.9	0
1730	SC35M_PB2	+	SC35M_PB1	+	2147	2185	510	548	-18.2	-18.2	0
1731	SC35M_PB2	+	SC35M_PB1	+	2164	2202	910	948	-13.8	-13.8	0
1732	SC35M_PB2	+	SC35M_PB1	+	1980	2018	1208	1246	-18.6	-18.6	0
1733	SC35M_PB2	+	SC35M_PB1	+	2066	2104	1338	1376	-23.6	-23.6	0
1734	SC35M_PB2	+	SC35M_PB1	+	2062	2100	1649	1687	-18.7	-18.7	0
1735	SC35M_PB2	+	SC35M_PB1	+	1940	1978	2008	2046	-18.5	-18.5	0
1736	SC35M_PB2	+	SC35M_PB1	+	2102	2140	2007	2045	-29.5	-29.5	0
1737	SC35M_PB2	+	SC35M_PB1	+	2235	2273	1922	1960	-14	-14	0
1738	SC35M_PB2	+	SC35M_PB1	+	1629	1667	915	953	-16	-16	0
1739	SC35M_PB2	+	SC35M_PB1	+	301	339	81	119	-32.2	-32.2	0
1740	SC35M_PB2	+	SC35M_PB1	+	301	339	121	159	-20.2	-20.2	0
1741	SC35M_PB2	+	SC35M_PB1	+	983	1021	2048	2086	-18.9	-18.9	0
1742	SC35M_PB2	+	SC35M_PB1	+	2007	2045	1214	1252	-18.2	-18.2	0
1743	SC35M_PB2	+	SC35M_PB1	+	1372	1410	261	299	-8.2	-8.2	0
1744	SC35M_PB2	+	SC35M_PB1	+	1502	1540	507	545	-9.2	-9.2	0
1745	SC35M_PB2	+	SC35M_PB1	+	1382	1420	919	957	-16	-16	0
1746	SC35M_PB2	+	SC35M_PB1	+	1876	1914	2004	2042	-15.7	-15.7	0
1747	SC35M_PB2	+	SC35M_PB1	+	310	348	1992	2030	-23	-23	0
1748	SC35M_PB2	+	SC35M_PB1	+	430	468	29	67	-24	-24	0
1749	SC35M_PB2	+	SC35M_PB1	+	725	763	97	135	-14.4	-14.4	0
1750	SC35M_PB2	+	SC35M_PB1	+	834	872	370	408	-29.5	-29.5	0
1751	SC35M_PB2	+	SC35M_PB1	+	943	981	372	410	-22.6	-22.6	0
1752	SC35M_PB2	+	SC35M_PB1	+	826	864	1955	1993	-20	-20	0
1753	SC35M_PB2	+	SC35M_PB1	+	1872	1910	151	189	-22.5	-22.5	0
1754	SC35M_PB2	+	SC35M_PB1	+	2097	2135	84	122	-20.5	-20.5	0
1755	SC35M_PB2	+	SC35M_PB1	+	2183	2221	1999	2037	-16.2	-16.2	0
1756	SC35M_PB2	+	SC35M_PB1	+	112	150	518	556	-10.2	-10.2	0
1757	SC35M_PB2	+	SC35M_PB1	+	798	836	919	957	-17.4	-17.4	0
1758	SC35M_PB2	+	SC35M_PB1	+	2093	2131	2035	2073	-26.5	-26.5	0
1759	SC35M_PB2	+	SC35M_PB1	+	707	745	928	966	-14.9	-14.9	0
1760	SC35M_PB2	+	SC35M_PB1	+	906	944	1336	1374	-23.2	-23.2	0

## Sheet: sorted_wt_vs_HA4x
number	aSeq	bSeq	pai	paj	pbi	pbj	log2FoldChange	reclog2FoldChange	lfcSE	padj	RPM_wt	RPM_mutant	peak_mfe_wt	peak_mfe_mutant	∆mfe
1348	SC35M_PB2	SC35M_HA	1121	1159	514	552	-6.60552	6.60552	0.515958	2.8e-34	3.64637	9.73553	-17	-33	-16
164	SC35M_HA	SC35M_NP	224	262	1255	1293	-3.76978	3.76978	0.337328	3.16e-26	4.52351	7.80736	-26.4	-37.1	-10.7
249	SC35M_HA	SC35M_NS	508	546	152	190	-2.96245	2.96245	0.302092	3.72e-20	5.0976	7.59399	-24	-25.8	-1.8
174	SC35M_HA	SC35M_NP	516	554	762	800	1.83293	-1.83293	0.375103	8.6e-05	7.54756	5.26914	-26.3	-24.8	1.5
564	SC35M_PA	SC35M_HA	1530	1568	245	283	4.52023	-4.52023	0.516878	4.35e-16	9.89536	5.06155	-29.3	-11.3	18
17	SC35M_HA	SC35M_M	1040	1078	60	98	4.85557	-4.85557	0.524145	4.34e-18	9.29389	4.10848	-27.7	-24.4	3.3
4	SC35M_HA	SC35M_M	457	495	124	162	5.19606	-5.19606	0.533938	6.49e-20	10.7114	5.12752	-27.8	-14.7	13.1
542	SC35M_PA	SC35M_HA	387	425	245	283	5.75976	-5.75976	0.539556	5.86e-24	8.69388	2.86698	-22.8	-10.1	12.7
559	SC35M_PA	SC35M_HA	915	953	514	552	6.70132	-6.70132	0.545042	8.47e-32	10.7726	3.74497	-30	-16.9	13.1

## Sheet: DESeq2_wt_vs_HA4x+4x
number	aSeq	aStrand	bSeq	bStrand	pai	paj	pbi	pbj	baseMean	log2FoldChange	lfcSE	stat	pvalue	padj
1	SC35M_HA	+	SC35M_M	+	123	161	68	106	158.041	-0.34955	0.32656	-1.0704	0.28444	0.733409
2	SC35M_HA	+	SC35M_M	+	115	153	778	816	122.484	-0.333051	0.291877	-1.14107	0.253842	0.707472
3	SC35M_HA	+	SC35M_M	+	388	426	53	91	1289.88	-0.213894	0.427257	-0.500622	0.616637	0.903217
4	SC35M_HA	+	SC35M_M	+	457	495	124	162	3693.51	5.49013	0.426712	12.8661	6.98217e-38	6.14431e-35
5	SC35M_HA	+	SC35M_M	+	429	467	367	405	303.626	0.692172	0.315267	2.19551	0.0281271	0.305876
6	SC35M_HA	+	SC35M_M	+	400	438	518	556	203.562	0.564787	0.287554	1.96411	0.0495179	0.414751
7	SC35M_HA	+	SC35M_M	+	486	524	512	550	311.912	0.107437	0.249739	0.430197	0.667052	0.911617
8	SC35M_HA	+	SC35M_M	+	442	480	663	701	278.086	2.90341	0.333224	8.71309	2.95704e-18	4.73127e-16
9	SC35M_HA	+	SC35M_M	+	583	621	418	456	149.451	0.0101625	0.322327	0.0315286	0.974848	0.992315
10	SC35M_HA	+	SC35M_M	+	746	784	349	387	856.725	5.62317	0.56067	10.0294	1.13219e-23	2.84666e-21
11	SC35M_HA	+	SC35M_M	+	750	788	799	837	695.732	-1.0062	0.421625	-2.38649	0.0170101	0.242751
12	SC35M_HA	+	SC35M_M	+	907	945	142	180	248.242	0.571798	0.269616	2.12079	0.0339398	0.341338
13	SC35M_HA	+	SC35M_M	+	981	1019	347	385	279.346	2.8294	0.408656	6.92368	4.40059e-12	4.07633e-10
14	SC35M_HA	+	SC35M_M	+	898	936	446	484	89.8833	0.0604369	0.455518	0.132677	0.894448	0.971036
15	SC35M_HA	+	SC35M_M	+	969	1007	615	653	105.895	-0.367013	0.288487	-1.2722	0.203302	0.660737
16	SC35M_HA	+	SC35M_M	+	909	947	934	972	134.227	-0.135024	0.342996	-0.39366	0.693832	0.923125
17	SC35M_HA	+	SC35M_M	+	1040	1078	60	98	1355.68	4.85516	0.476518	10.1888	2.22448e-24	7.83017e-22
18	SC35M_HA	+	SC35M_M	+	1090	1128	518	556	332.819	0.699582	0.281997	2.48081	0.0131083	0.211657
19	SC35M_HA	+	SC35M_M	+	1152	1190	412	450	105.803	0.595742	0.409387	1.45521	0.145613	0.577781
20	SC35M_HA	+	SC35M_M	+	1150	1188	642	680	99.1864	0.768048	0.343925	2.23319	0.0255367	0.304106
21	SC35M_HA	+	SC35M_M	+	1158	1196	772	810	125.46	0.323439	0.259429	1.24673	0.212495	0.673859
22	SC35M_HA	+	SC35M_M	+	1269	1307	156	194	139.263	0.227954	0.274172	0.831427	0.405732	0.817971
23	SC35M_HA	+	SC35M_M	+	1271	1309	512	550	102.355	0.0725785	0.331751	0.218774	0.826826	0.957253
24	SC35M_HA	+	SC35M_M	+	1451	1489	140	178	162.967	0.372586	0.266102	1.40017	0.161464	0.607213
25	SC35M_HA	+	SC35M_M	+	1440	1478	512	550	173.305	0.129273	0.296959	0.435323	0.663328	0.911617
26	SC35M_HA	+	SC35M_M	+	1428	1466	835	873	125.808	-0.478361	0.293498	-1.62986	0.103131	0.503124
27	SC35M_HA	+	SC35M_M	+	1644	1682	159	197	476.507	-0.264642	0.332049	-0.796998	0.425452	0.83123
28	SC35M_HA	+	SC35M_M	+	1637	1675	519	557	164.665	-0.363079	0.279942	-1.29698	0.194638	0.655141
29	SC35M_HA	+	SC35M_M	+	1631	1669	611	649	108.215	-0.236921	0.334056	-0.709225	0.478185	0.863236
30	SC35M_HA	+	SC35M_M	+	441	479	782	820	86.7279	0.409725	0.311011	1.3174	0.187705	0.647768
31	SC35M_HA	+	SC35M_M	+	514	552	910	948	97.9644	-0.122388	0.375999	-0.325502	0.744801	0.92533
32	SC35M_HA	+	SC35M_M	+	234	272	125	163	96.0567	0.980623	0.450401	2.17722	0.0294642	0.314284
33	SC35M_HA	+	SC35M_M	+	271	309	313	351	60.0957	0.928481	0.333214	2.78644	0.00532912	0.127485
34	SC35M_HA	+	SC35M_M	+	110	148	201	239	209.143	-0.0698248	0.282287	-0.247354	0.804634	0.948259
35	SC35M_HA	+	SC35M_M	+	104	142	240	278	178.887	-0.106463	0.318614	-0.334144	0.738271	0.92533
36	SC35M_HA	+	SC35M_M	+	88	126	393	431	471.81	-0.138144	0.297737	-0.463979	0.642663	0.911617
37	SC35M_HA	+	SC35M_M	+	88	126	432	470	423.188	-0.0810175	0.284137	-0.285135	0.77554	0.939402
38	SC35M_HA	+	SC35M_M	+	34	72	631	669	104.062	-0.346057	0.303333	-1.14085	0.253933	0.707472
39	SC35M_HA	+	SC35M_M	+	34	72	650	688	103.702	-0.331929	0.278572	-1.19154	0.233443	0.688114
40	SC35M_HA	+	SC35M_M	+	1040	1078	132	170	578.335	3.44947	0.475642	7.25224	4.09923e-13	4.00814e-11
41	SC35M_HA	+	SC35M_M	+	509	547	118	156	1577.14	3.85186	0.470368	8.18903	2.63343e-16	3.3106e-14
42	SC35M_HA	+	SC35M_M	+	368	406	444	482	174.826	0.333793	0.249379	1.3385	0.180735	0.639698
43	SC35M_HA	+	SC35M_M	+	511	549	603	641	103.473	-0.649961	0.393397	-1.65218	0.0984987	0.4949
44	SC35M_HA	+	SC35M_M	+	325	363	789	827	77.553	-0.387156	0.40398	-0.958354	0.337884	0.780201
45	SC35M_HA	+	SC35M_M	+	516	554	780	818	90.5786	-0.545077	0.320915	-1.69851	0.0894122	0.48112
46	SC35M_HA	+	SC35M_M	+	1328	1366	462	500	121.732	-0.494562	0.339064	-1.45861	0.144672	0.577781
47	SC35M_HA	+	SC35M_M	+	1428	1466	797	835	104.833	-0.570965	0.300623	-1.89927	0.0575285	0.438334
48	SC35M_HA	+	SC35M_M	+	244	282	447	485	94.7319	-0.886918	0.403155	-2.19995	0.0278107	0.305876
49	SC35M_HA	+	SC35M_M	+	891	929	60	98	183.718	0.432184	0.361349	1.19603	0.231685	0.688114
50	SC35M_HA	+	SC35M_M	+	1623	1661	432	470	147.617	-0.477232	0.295744	-1.61367	0.1066	0.504437
51	SC35M_HA	+	SC35M_M	+	62	100	169	207	103.567	0.10015	0.365425	0.274065	0.784035	0.945138
52	SC35M_HA	+	SC35M_M	+	837	875	168	206	98.4393	-0.16351	0.380831	-0.429349	0.667669	0.911617
53	SC35M_HA	+	SC35M_NA	+	123	161	60	98	90.7697	-0.52775	0.322989	-1.63396	0.102268	0.502769
54	SC35M_HA	+	SC35M_NA	+	40	78	159	197	39.6379	0.0898781	0.486031	0.184922	0.85329	0.964282
55	SC35M_HA	+	SC35M_NA	+	115	153	501	539	385.716	-0.276485	0.293864	-0.94086	0.346777	0.785979
56	SC35M_HA	+	SC35M_NA	+	271	309	483	521	181.632	0.201197	0.287421	0.70001	0.483921	0.866573
57	SC35M_HA	+	SC35M_NA	+	138	176	626	664	106.901	0.644611	0.299882	2.14955	0.0315912	0.327062
58	SC35M_HA	+	SC35M_NA	+	73	111	749	787	27.977	-0.0420903	0.441613	-0.0953104	0.924068	0.975621
59	SC35M_HA	+	SC35M_NA	+	45	83	824	862	30.2902	0.124	0.430865	0.287794	0.773504	0.938695
60	SC35M_HA	+	SC35M_NA	+	120	158	1061	1099	72.1314	0.189569	0.31499	0.601824	0.547292	0.883783
61	SC35M_HA	+	SC35M_NA	+	162	200	1063	1101	67.6969	0.276708	0.322443	0.858162	0.390803	0.809459
62	SC35M_HA	+	SC35M_NA	+	234	272	1062	1100	86.5049	-0.0730053	0.292275	-0.249783	0.802755	0.948259
63	SC35M_HA	+	SC35M_NA	+	319	357	1072	1110	156.831	-0.161565	0.313057	-0.516088	0.605793	0.902629
64	SC35M_HA	+	SC35M_NA	+	186	224	1157	1195	37.1119	0.272245	0.447649	0.608167	0.543077	0.883366
65	SC35M_HA	+	SC35M_NA	+	209	247	1370	1408	1179.03	-0.801733	0.38995	-2.05599	0.0397832	0.364679
66	SC35M_HA	+	SC35M_NA	+	405	443	69	107	25.412	0.318031	0.497851	0.638807	0.522949	0.877137
67	SC35M_HA	+	SC35M_NA	+	411	449	113	151	23.925	0.618247	0.524955	1.17771	0.238911	0.691731
68	SC35M_HA	+	SC35M_NA	+	319	357	167	205	43.6567	0.725646	0.480013	1.51172	0.130605	0.556389
69	SC35M_HA	+	SC35M_NA	+	484	522	203	241	28.7836	-0.801956	0.462905	-1.73244	0.0831951	0.471251
70	SC35M_HA	+	SC35M_NA	+	532	570	322	360	186.365	0.548935	0.416546	1.31783	0.187562	0.647768
71	SC35M_HA	+	SC35M_NA	+	380	418	482	520	361.344	0.101445	0.357391	0.28385	0.776525	0.939948
72	SC35M_HA	+	SC35M_NA	+	248	286	810	848	155.913	2.93524	0.428682	6.84714	7.53421e-12	6.63011e-10
73	SC35M_HA	+	SC35M_NA	+	462	500	824	862	69.2165	1.5309	0.379291	4.03621	5.4322e-05	0.00289717
74	SC35M_HA	+	SC35M_NA	+	439	477	977	1015	96.3004	0.755946	0.300878	2.51246	0.0119892	0.200823
75	SC35M_HA	+	SC35M_NA	+	395	433	1231	1269	48.6868	-0.433813	0.351503	-1.23417	0.217141	0.683665
76	SC35M_HA	+	SC35M_NA	+	642	680	72	110	33.3239	0.517078	0.374292	1.38148	0.167131	0.614558
77	SC35M_HA	+	SC35M_NA	+	698	736	101	139	40.8505	0.00954681	0.343624	0.0277827	0.977835	0.993702
78	SC35M_HA	+	SC35M_NA	+	768	806	331	369	134.437	-0.238604	0.324296	-0.735759	0.461877	0.855688
79	SC35M_HA	+	SC35M_NA	+	698	736	544	582	60.7389	-0.301945	0.376867	-0.801199	0.423017	0.8303
80	SC35M_HA	+	SC35M_NA	+	606	644	681	719	27.6956	1.25134	0.452784	2.76365	0.00571594	0.13065
81	SC35M_HA	+	SC35M_NA	+	586	624	1109	1147	87.439	0.121478	0.300147	0.404728	0.685677	0.918978
82	SC35M_HA	+	SC35M_NA	+	543	581	1228	1266	64.995	-0.598992	0.335855	-1.78348	0.0745075	0.460795
83	SC35M_HA	+	SC35M_NA	+	913	951	58	96	39.2707	-0.259051	0.362372	-0.714877	0.474685	0.863236
84	SC35M_HA	+	SC35M_NA	+	879	917	196	234	24.5274	0.414591	0.464092	0.893337	0.371677	0.806113
85	SC35M_HA	+	SC35M_NA	+	830	868	482	520	128.452	-0.237701	0.385461	-0.616666	0.537455	0.879926
86	SC35M_HA	+	SC35M_NA	+	744	782	746	784	182.181	-0.586015	0.325308	-1.80142	0.0716371	0.460795
87	SC35M_HA	+	SC35M_NA	+	737	775	1306	1344	49.2631	-0.551004	0.309241	-1.7818	0.0747824	0.460795
88	SC35M_HA	+	SC35M_NA	+	839	877	762	800	95.3931	0.189085	0.294203	0.642702	0.520417	0.877137
89	SC35M_HA	+	SC35M_NA	+	843	881	825	863	99.2505	0.0575452	0.294249	0.195566	0.84495	0.964282
90	SC35M_HA	+	SC35M_NA	+	996	1034	58	96	22.8524	0.357442	0.446044	0.80136	0.422923	0.8303
91	SC35M_HA	+	SC35M_NA	+	969	1007	988	1026	98.8261	0.251853	0.309171	0.814608	0.415297	0.824451
92	SC35M_HA	+	SC35M_NA	+	1110	1148	62	100	24.5547	0.678628	0.468151	1.44959	0.147173	0.577781
93	SC35M_HA	+	SC35M_NA	+	1091	1129	205	243	36.6294	1.06979	0.549501	1.94684	0.0515534	0.418129
94	SC35M_HA	+	SC35M_NA	+	1132	1170	611	649	91.9002	0.498358	0.368972	1.35067	0.176802	0.634724
95	SC35M_HA	+	SC35M_NA	+	1136	1174	738	776	26.9034	1.14724	0.469322	2.44447	0.0145065	0.223961
96	SC35M_HA	+	SC35M_NA	+	1177	1215	910	948	220.838	0.837751	0.28186	2.97222	0.00295655	0.0776647
97	SC35M_HA	+	SC35M_NA	+	1127	1165	1380	1418	164.695	-0.0120987	0.298451	-0.0405383	0.967664	0.992315
98	SC35M_HA	+	SC35M_NA	+	1345	1383	96	134	55.4431	0.0160903	0.388603	0.0414054	0.966973	0.992315
99	SC35M_HA	+	SC35M_NA	+	1315	1353	163	201	42.3804	0.318874	0.457466	0.697044	0.485775	0.866573
100	SC35M_HA	+	SC35M_NA	+	1311	1349	458	496	116.413	-0.0589657	0.30022	-0.196408	0.844291	0.964282
101	SC35M_HA	+	SC35M_NA	+	1324	1362	610	648	287.493	-0.0497153	0.30396	-0.163559	0.870079	0.969815
102	SC35M_HA	+	SC35M_NA	+	1322	1360	979	1017	124.446	-0.237586	0.242639	-0.979174	0.327494	0.769612
103	SC35M_HA	+	SC35M_NA	+	1281	1319	1111	1149	96.284	0.0496011	0.344505	0.143978	0.885518	0.97045
104	SC35M_HA	+	SC35M_NA	+	1324	1362	1337	1375	87.778	-0.519967	0.289243	-1.79768	0.0722271	0.460795
105	SC35M_HA	+	SC35M_NA	+	1459	1497	113	151	45.2059	0.743111	0.398681	1.86392	0.0623323	0.443535
106	SC35M_HA	+	SC35M_NA	+	1465	1503	777	815	31.9941	0.902614	0.490802	1.83906	0.0659067	0.443535
107	SC35M_HA	+	SC35M_NA	+	1451	1489	828	866	40.6118	-0.178917	0.427722	-0.418302	0.675727	0.916565
108	SC35M_HA	+	SC35M_NA	+	1440	1478	970	1008	51.2902	0.37489	0.441206	0.849695	0.395495	0.81008
109	SC35M_HA	+	SC35M_NA	+	1462	1500	1089	1127	58.2368	0.425562	0.348587	1.22082	0.222154	0.685879
110	SC35M_HA	+	SC35M_NA	+	1359	1397	1174	1212	67.1386	0.418938	0.354522	1.1817	0.237326	0.689399
111	SC35M_HA	+	SC35M_NA	+	1434	1472	1363	1401	139.346	0.181675	0.338882	0.536101	0.591889	0.898229
112	SC35M_HA	+	SC35M_NA	+	1620	1658	280	318	69.4989	0.265785	0.373482	0.71164	0.476687	0.863236
113	SC35M_HA	+	SC35M_NA	+	1683	1721	353	391	54.8064	-0.142048	0.360623	-0.393896	0.693657	0.923125
114	SC35M_HA	+	SC35M_NA	+	1619	1657	461	499	74.461	-0.158204	0.453653	-0.348734	0.727289	0.92533
115	SC35M_HA	+	SC35M_NA	+	1603	1641	631	669	74.0873	-0.0442512	0.330087	-0.134059	0.893356	0.971036
116	SC35M_HA	+	SC35M_NA	+	1556	1594	777	815	39.5997	1.09389	0.464637	2.35429	0.018558	0.255172
117	SC35M_HA	+	SC35M_NA	+	1602	1640	986	1024	63.4008	0.151115	0.37393	0.404127	0.686119	0.918978
118	SC35M_HA	+	SC35M_NA	+	1622	1660	1297	1335	158.505	-0.235646	0.253637	-0.929068	0.352854	0.795812
119	SC35M_HA	+	SC35M_NA	+	1352	1390	676	714	149.313	0.197051	0.388163	0.50765	0.611699	0.903217
120	SC35M_HA	+	SC35M_NA	+	312	350	1385	1423	183.3	-0.407328	0.340856	-1.19502	0.232081	0.688114
121	SC35M_HA	+	SC35M_NA	+	514	552	964	1002	90.6641	0.298679	0.362185	0.824658	0.409566	0.821343
122	SC35M_HA	+	SC35M_NA	+	45	83	970	1008	112.713	-0.458423	0.363908	-1.25972	0.207769	0.666092
123	SC35M_HA	+	SC35M_NA	+	71	109	965	1003	116.871	-0.28883	0.32095	-0.899922	0.368162	0.806113
124	SC35M_HA	+	SC35M_NA	+	1075	1113	497	535	104.53	0.842057	0.382129	2.20359	0.0275529	0.305876
125	SC35M_HA	+	SC35M_NA	+	1121	1159	499	537	106.407	0.828542	0.326186	2.54009	0.0110823	0.192053
126	SC35M_HA	+	SC35M_NA	+	1000	1038	1174	1212	323.129	0.397303	0.359086	1.10643	0.268541	0.725719
127	SC35M_HA	+	SC35M_NA	+	1001	1039	1212	1250	374.697	0.356508	0.339058	1.05147	0.293045	0.736068
128	SC35M_HA	+	SC35M_NA	+	1618	1656	797	835	46.2394	0.187205	0.366288	0.511086	0.609291	0.902629
129	SC35M_HA	+	SC35M_NA	+	529	567	357	395	139.228	0.414991	0.313145	1.32524	0.185092	0.644911
130	SC35M_HA	+	SC35M_NA	+	768	806	382	420	117.471	-0.109763	0.337596	-0.325131	0.745082	0.92533
131	SC35M_HA	+	SC35M_NA	+	882	920	423	461	75.6534	0.111968	0.384891	0.290909	0.771121	0.938695
132	SC35M_HA	+	SC35M_NA	+	1324	1362	665	703	171.485	0.103078	0.371896	0.277167	0.781652	0.943558
133	SC35M_HA	+	SC35M_NA	+	936	974	1158	1196	201.168	0.116541	0.332556	0.350441	0.726008	0.92533
134	SC35M_HA	+	SC35M_NA	+	1054	1092	1162	1200	139.61	0.424702	0.351035	1.20986	0.226333	0.685879
135	SC35M_HA	+	SC35M_NA	+	1057	1095	1221	1259	139.828	0.638863	0.373848	1.70888	0.0874724	0.475159
136	SC35M_HA	+	SC35M_NA	+	1622	1660	1342	1380	159.393	-0.340163	0.305518	-1.1134	0.265538	0.723448
137	SC35M_HA	+	SC35M_NA	+	1642	1680	1295	1333	145.704	-0.316695	0.248059	-1.27669	0.201711	0.66002
138	SC35M_HA	+	SC35M_NA	+	435	473	538	576	223.554	-0.643148	0.440168	-1.46114	0.143977	0.577781
139	SC35M_HA	+	SC35M_NA	+	507	545	488	526	95.2801	0.00679414	0.298847	0.0227345	0.981862	0.995436
140	SC35M_HA	+	SC35M_NA	+	466	504	1302	1340	63.0938	-1.17949	0.333072	-3.54124	0.00039825	0.0149132
141	SC35M_HA	+	SC35M_NA	+	516	554	1302	1340	66.9624	-1.09542	0.309143	-3.54341	0.000394988	0.0149132
142	SC35M_HA	+	SC35M_NA	+	1048	1086	402	440	50.4877	-1.07596	0.411427	-2.6152	0.00891758	0.176348
143	SC35M_HA	+	SC35M_NA	+	845	883	953	991	102.197	-0.502413	0.32173	-1.5616	0.118383	0.533321
144	SC35M_HA	+	SC35M_NA	+	876	914	1353	1391	61.7595	-0.72152	0.316661	-2.27852	0.0226954	0.285314
145	SC35M_HA	+	SC35M_NA	+	213	251	136	174	14.7459	0.92377	0.69873	1.32207	0.186145	0.644911
146	SC35M_HA	+	SC35M_NA	+	239	277	387	425	75.4815	0.954204	0.333505	2.86114	0.00422118	0.106133
147	SC35M_HA	+	SC35M_NA	+	191	229	581	619	67.3846	0.590187	0.35729	1.65185	0.098566	0.4949
148	SC35M_HA	+	SC35M_NA	+	225	263	975	1013	65.5471	0.24082	0.327665	0.734956	0.462366	0.855693
149	SC35M_HA	+	SC35M_NA	+	366	404	891	929	49.2759	0.569646	0.491496	1.15901	0.246454	0.699143
150	SC35M_HA	+	SC35M_NP	+	87	125	36	74	390.748	4.6486	0.529004	8.78745	1.52987e-18	2.69257e-16
151	SC35M_HA	+	SC35M_NP	+	249	287	191	229	62.405	1.04261	0.372215	2.80109	0.00509298	0.124495
152	SC35M_HA	+	SC35M_NP	+	242	280	293	331	46.9549	2.35642	0.47664	4.94382	7.66049e-07	5.18556e-05
153	SC35M_HA	+	SC35M_NP	+	118	156	527	565	451.115	-0.382296	0.282761	-1.35201	0.176372	0.634724
154	SC35M_HA	+	SC35M_NP	+	248	286	549	587	173.58	0.128691	0.263174	0.488997	0.624844	0.908113
155	SC35M_HA	+	SC35M_NP	+	252	290	645	683	116.408	1.19215	0.321988	3.70247	0.000213508	0.00916524
156	SC35M_HA	+	SC35M_NP	+	41	79	732	770	559.658	6.67825	0.660032	10.1181	4.59403e-24	1.34758e-21
157	SC35M_HA	+	SC35M_NP	+	123	161	856	894	90.0428	-0.530263	0.386965	-1.37031	0.170589	0.622899
158	SC35M_HA	+	SC35M_NP	+	123	161	907	945	72.0833	-0.350851	0.384966	-0.911383	0.362094	0.802702
159	SC35M_HA	+	SC35M_NP	+	111	149	1030	1068	45.8882	0.436479	0.38024	1.14791	0.251008	0.706838
160	SC35M_HA	+	SC35M_NP	+	50	88	1121	1159	34.1132	0.171366	0.447137	0.383253	0.701532	0.92533
161	SC35M_HA	+	SC35M_NP	+	204	242	876	914	86.6645	-0.160754	0.427649	-0.375902	0.70699	0.92533
162	SC35M_HA	+	SC35M_NP	+	265	303	930	968	79.1743	0.749017	0.404607	1.85122	0.0641381	0.443535
163	SC35M_HA	+	SC35M_NP	+	121	159	1268	1306	77.501	-0.916149	0.312391	-2.9327	0.00336029	0.0857116
164	SC35M_HA	+	SC35M_NP	+	224	262	1255	1293	269.321	-3.45917	0.313238	-11.0433	2.36258e-28	1.03954e-25
165	SC35M_HA	+	SC35M_NP	+	213	251	1404	1442	38.1204	0.561789	0.401189	1.40031	0.16142	0.607213
166	SC35M_HA	+	SC35M_NP	+	558	596	111	149	137.245	0.160036	0.289236	0.553304	0.580055	0.893749
167	SC35M_HA	+	SC35M_NP	+	396	434	483	521	223.276	-0.162046	0.279413	-0.579951	0.561948	0.887685
168	SC35M_HA	+	SC35M_NP	+	323	361	515	553	238.682	-0.338783	0.305857	-1.10765	0.268013	0.725719
169	SC35M_HA	+	SC35M_NP	+	439	477	488	526	193.208	0.215698	0.261607	0.824509	0.409651	0.821343
170	SC35M_HA	+	SC35M_NP	+	391	429	847	885	92.7771	-0.046623	0.427619	-0.109029	0.913179	0.971036
171	SC35M_HA	+	SC35M_NP	+	331	369	1283	1321	86.8704	-0.858035	0.338039	-2.53827	0.0111401	0.192053
172	SC35M_HA	+	SC35M_NP	+	323	361	1405	1443	46.129	0.383613	0.487441	0.786993	0.431286	0.835605
173	SC35M_HA	+	SC35M_NP	+	611	649	549	587	330.201	0.103928	0.291893	0.356046	0.721806	0.92533
174	SC35M_HA	+	SC35M_NP	+	516	554	762	800	713.909	-1.00182	0.385294	-2.60014	0.00931866	0.180229
175	SC35M_HA	+	SC35M_NP	+	506	544	1041	1079	40.7204	0.34754	0.342783	1.01388	0.31064	0.755148
176	SC35M_HA	+	SC35M_NP	+	468	506	1327	1365	132.472	0.512913	0.300846	1.7049	0.0882128	0.477706
177	SC35M_HA	+	SC35M_NP	+	747	785	76	114	43.9847	-0.348132	0.379686	-0.916895	0.359198	0.801834
178	SC35M_HA	+	SC35M_NP	+	853	891	43	81	47.2002	1.42705	0.442006	3.22859	0.00124403	0.0396561
179	SC35M_HA	+	SC35M_NP	+	730	768	599	637	174.326	-0.921077	0.243003	-3.7904	0.000150407	0.00678761
180	SC35M_HA	+	SC35M_NP	+	693	731	881	919	79.8556	-0.404798	0.387157	-1.04557	0.295762	0.738356
181	SC35M_HA	+	SC35M_NP	+	611	649	964	1002	35.9962	-0.0128782	0.401911	-0.0320423	0.974438	0.992315
182	SC35M_HA	+	SC35M_NP	+	764	802	1065	1103	44.9951	0.740726	0.417584	1.77384	0.0760902	0.461789
183	SC35M_HA	+	SC35M_NP	+	843	881	1030	1068	38.5812	0.831251	0.440426	1.88738	0.0591092	0.440512
184	SC35M_HA	+	SC35M_NP	+	685	723	1203	1241	19.244	0.332251	0.462053	0.719076	0.472094	0.861914
185	SC35M_HA	+	SC35M_NP	+	738	776	1197	1235	23.1993	0.546909	0.514095	1.06383	0.287406	0.733409
186	SC35M_HA	+	SC35M_NP	+	685	723	1424	1462	133.573	0.467155	0.344939	1.35431	0.175637	0.634724
187	SC35M_HA	+	SC35M_NP	+	631	669	1457	1495	83.5751	0.250447	0.348253	0.71915	0.472048	0.861914
188	SC35M_HA	+	SC35M_NP	+	1091	1129	50	88	39.5765	0.435389	0.407466	1.06853	0.285283	0.733409
189	SC35M_HA	+	SC35M_NP	+	969	1007	192	230	73.9619	0.30834	0.33905	0.909422	0.363127	0.802894
190	SC35M_HA	+	SC35M_NP	+	1106	1144	233	271	77.6617	0.482729	0.375151	1.28676	0.198179	0.658867
191	SC35M_HA	+	SC35M_NP	+	1091	1129	450	488	342.973	0.0558157	0.306851	0.181899	0.855662	0.964282
192	SC35M_HA	+	SC35M_NP	+	968	1006	488	526	399.94	-0.720057	0.32638	-2.20619	0.0273709	0.305876
193	SC35M_HA	+	SC35M_NP	+	971	1009	552	590	392.231	-0.54373	0.299253	-1.81696	0.0692232	0.453699
194	SC35M_HA	+	SC35M_NP	+	905	943	663	701	132.131	-0.242552	0.315826	-0.767991	0.442493	0.846508
195	SC35M_HA	+	SC35M_NP	+	989	1027	848	886	104.376	-0.209045	0.368506	-0.567277	0.570526	0.892432
196	SC35M_HA	+	SC35M_NP	+	1048	1086	975	1013	78.2121	1.50993	0.3787	3.98715	6.68726e-05	0.00326933
197	SC35M_HA	+	SC35M_NP	+	896	934	1286	1324	108.194	0.157919	0.295826	0.533822	0.593465	0.89888
198	SC35M_HA	+	SC35M_NP	+	893	931	1453	1491	77.3875	0.605561	0.394514	1.53496	0.124795	0.54375
199	SC35M_HA	+	SC35M_NP	+	1000	1038	1428	1466	46.1797	0.429351	0.378306	1.13493	0.256405	0.707618
200	SC35M_HA	+	SC35M_NP	+	1081	1119	1268	1306	461.656	1.2024	0.456674	2.63295	0.00846476	0.171241
201	SC35M_HA	+	SC35M_NP	+	1322	1360	173	211	70.7133	0.0955924	0.382219	0.250098	0.802511	0.948259
202	SC35M_HA	+	SC35M_NP	+	1266	1304	455	493	539.629	-0.515581	0.293339	-1.75763	0.0788106	0.462418
203	SC35M_HA	+	SC35M_NP	+	1428	1466	455	493	153.079	-0.667722	0.362957	-1.83967	0.0658165	0.443535
204	SC35M_HA	+	SC35M_NP	+	1326	1364	728	766	93.3673	0.782583	0.37511	2.08628	0.0369537	0.35156
205	SC35M_HA	+	SC35M_NP	+	1443	1481	721	759	54.0128	0.189626	0.449503	0.421857	0.673129	0.915539
206	SC35M_HA	+	SC35M_NP	+	1342	1380	882	920	222.706	-0.289	0.332383	-0.869481	0.384584	0.809459
207	SC35M_HA	+	SC35M_NP	+	1428	1466	958	996	99.5955	-0.217038	0.253573	-0.855917	0.392044	0.809459
208	SC35M_HA	+	SC35M_NP	+	1361	1399	1039	1077	50.3264	-0.0253305	0.422969	-0.0598874	0.952245	0.985499
209	SC35M_HA	+	SC35M_NP	+	1434	1472	1265	1303	87.3907	0.399761	0.415158	0.962915	0.33559	0.777157
210	SC35M_HA	+	SC35M_NP	+	1299	1337	1343	1381	51.7678	0.426693	0.425235	1.00343	0.315654	0.759988
211	SC35M_HA	+	SC35M_NP	+	1542	1580	488	526	122.82	-0.196387	0.324455	-0.605283	0.544991	0.883366
212	SC35M_HA	+	SC35M_NP	+	1625	1663	704	742	39.2265	0.799412	0.481074	1.66172	0.0965681	0.4949
213	SC35M_HA	+	SC35M_NP	+	1519	1557	818	856	88.2077	-0.553197	0.303746	-1.82125	0.0685696	0.451994
214	SC35M_HA	+	SC35M_NP	+	1621	1659	1204	1242	76.0856	0.162888	0.308152	0.528597	0.597085	0.898948
215	SC35M_HA	+	SC35M_NP	+	1631	1669	265	303	70.5441	-0.227746	0.368162	-0.618603	0.536178	0.879697
216	SC35M_HA	+	SC35M_NP	+	1623	1661	1326	1364	74.5432	-0.181229	0.326971	-0.554267	0.579396	0.893749
217	SC35M_HA	+	SC35M_NP	+	606	644	488	526	334.661	-0.054717	0.327606	-0.167021	0.867354	0.968382
218	SC35M_HA	+	SC35M_NP	+	969	1007	155	193	76.4039	-0.172619	0.32218	-0.535785	0.592107	0.898229
219	SC35M_HA	+	SC35M_NP	+	497	535	198	236	151.312	-0.498837	0.306437	-1.62786	0.103554	0.503124
220	SC35M_HA	+	SC35M_NP	+	556	594	482	520	299.021	-0.234775	0.321782	-0.72961	0.465628	0.859922
221	SC35M_HA	+	SC35M_NP	+	517	555	626	664	202.639	-0.533291	0.384072	-1.38852	0.16498	0.612583
222	SC35M_HA	+	SC35M_NP	+	1623	1661	484	522	136.876	-0.66311	0.379836	-1.74578	0.080849	0.468671
223	SC35M_HA	+	SC35M_NP	+	1121	1159	566	604	138.287	0.542387	0.315183	1.72086	0.0852756	0.473949
224	SC35M_HA	+	SC35M_NP	+	971	1009	608	646	157.077	-0.0274884	0.249165	-0.110322	0.912154	0.971036
225	SC35M_HA	+	SC35M_NP	+	925	963	480	518	346.047	-0.554851	0.364353	-1.52284	0.127799	0.552645
226	SC35M_HA	+	SC35M_NP	+	905	943	1346	1384	112.832	0.238918	0.354391	0.674166	0.500206	0.871646
227	SC35M_HA	+	SC35M_NP	+	1612	1650	1358	1396	67.6124	-0.17626	0.34626	-0.509039	0.610725	0.903217
228	SC35M_HA	+	SC35M_NP	+	1621	1659	160	198	95.6682	-0.477672	0.258473	-1.84805	0.0645947	0.443535
229	SC35M_HA	+	SC35M_NP	+	1680	1718	159	197	71.1028	-0.561448	0.336032	-1.67082	0.0947581	0.493415
230	SC35M_HA	+	SC35M_NP	+	1095	1133	483	521	354.609	0.227019	0.302183	0.751263	0.452494	0.849795
231	SC35M_HA	+	SC35M_NP	+	1593	1631	549	587	73.5945	-0.376132	0.421301	-0.892788	0.371971	0.806113
232	SC35M_HA	+	SC35M_NP	+	1473	1511	507	545	147.372	-0.271048	0.364304	-0.744016	0.456867	0.851852
233	SC35M_HA	+	SC35M_NP	+	1459	1497	955	993	93.0581	0.018706	0.272424	0.0686652	0.945256	0.984406
234	SC35M_HA	+	SC35M_NP	+	1133	1171	1265	1303	457.676	1.43889	0.524123	2.74533	0.00604507	0.131756
235	SC35M_HA	+	SC35M_NP	+	481	519	1281	1319	123.579	0.403575	0.30723	1.31359	0.188983	0.649635
236	SC35M_HA	+	SC35M_NP	+	834	872	1398	1436	39.4053	0.0640267	0.44423	0.14413	0.885398	0.97045
237	SC35M_HA	+	SC35M_NP	+	924	962	1265	1303	94.033	0.169282	0.272647	0.620885	0.534675	0.879697
238	SC35M_HA	+	SC35M_NP	+	924	962	1317	1355	117.994	0.123547	0.288751	0.427868	0.668748	0.911693
239	SC35M_HA	+	SC35M_NP	+	77	115	70	108	312.632	4.84641	0.571875	8.4746	2.35894e-17	3.19364e-15
240	SC35M_HA	+	SC35M_NP	+	1373	1411	1261	1299	65.4415	0.199847	0.345856	0.577833	0.563377	0.887685
241	SC35M_HA	+	SC35M_NP	+	512	550	707	745	400.595	-0.875652	0.341985	-2.5605	0.0104521	0.191978
242	SC35M_HA	+	SC35M_NP	+	513	551	814	852	470.8	-0.979819	0.442817	-2.2127	0.0269185	0.305655
243	SC35M_HA	+	SC35M_NP	+	461	499	859	897	110.683	-0.502928	0.401538	-1.2525	0.210386	0.670797
244	SC35M_HA	+	SC35M_NP	+	747	785	753	791	86.2772	-2.06075	0.279104	-7.38345	1.5424e-13	1.59684e-11
245	SC35M_HA	+	SC35M_NS	+	121	159	57	95	25.5874	-0.00628177	0.4409	-0.0142476	0.988632	0.997131
246	SC35M_HA	+	SC35M_NS	+	155	193	60	98	21.9986	0.0550467	0.481695	0.114277	0.909018	0.971036
247	SC35M_HA	+	SC35M_NS	+	111	149	495	533	138.095	-0.0194867	0.256507	-0.0759693	0.939444	0.981841
248	SC35M_HA	+	SC35M_NS	+	393	431	111	149	31.318	-0.0521067	0.406032	-0.128331	0.897887	0.971036
249	SC35M_HA	+	SC35M_NS	+	508	546	152	190	243.646	-2.50967	0.293187	-8.55999	1.12877e-17	1.65552e-15
250	SC35M_HA	+	SC35M_NS	+	458	496	219	257	225.828	-0.104968	0.353486	-0.296952	0.766503	0.935538
251	SC35M_HA	+	SC35M_NS	+	321	359	506	544	162.684	-0.283641	0.310616	-0.913157	0.36116	0.802702
252	SC35M_HA	+	SC35M_NS	+	514	552	729	767	26.7662	0.308131	0.45874	0.67169	0.501781	0.871886
253	SC35M_HA	+	SC35M_NS	+	639	677	30	68	47.3628	0.478803	0.539741	0.887098	0.375026	0.80686
254	SC35M_HA	+	SC35M_NS	+	611	649	320	358	93.5471	0.529048	0.323454	1.63562	0.101919	0.502769
255	SC35M_HA	+	SC35M_NS	+	611	649	346	384	90.1799	0.458581	0.350142	1.3097	0.190297	0.650337
256	SC35M_HA	+	SC35M_NS	+	746	784	507	545	47.997	-0.23009	0.348484	-0.66026	0.509087	0.875617
257	SC35M_HA	+	SC35M_NS	+	891	929	99	137	63.8217	0.0407219	0.421341	0.0966482	0.923006	0.975084
258	SC35M_HA	+	SC35M_NS	+	846	884	164	202	50.6265	0.287439	0.395976	0.7259	0.4679	0.861406
259	SC35M_HA	+	SC35M_NS	+	901	939	165	203	52.6844	-0.102283	0.382215	-0.267605	0.789003	0.946104
260	SC35M_HA	+	SC35M_NS	+	877	915	351	389	82.2075	-0.378678	0.286259	-1.32285	0.185886	0.644911
261	SC35M_HA	+	SC35M_NS	+	907	945	678	716	132.857	0.0115088	0.305835	0.0376307	0.969982	0.992315
262	SC35M_HA	+	SC35M_NS	+	984	1022	67	105	39.6155	0.137679	0.405789	0.339287	0.734393	0.92533
263	SC35M_HA	+	SC35M_NS	+	984	1022	108	146	55.3317	0.260669	0.403627	0.645818	0.518397	0.877137
264	SC35M_HA	+	SC35M_NS	+	975	1013	161	199	39.4848	0.400189	0.424018	0.9438	0.345272	0.784545
265	SC35M_HA	+	SC35M_NS	+	981	1019	342	380	62.4939	-0.15606	0.381856	-0.408688	0.682769	0.917754
266	SC35M_HA	+	SC35M_NS	+	1048	1086	349	387	79.9907	0.675322	0.326951	2.06552	0.0388742	0.362003
267	SC35M_HA	+	SC35M_NS	+	996	1034	507	545	94.8671	0.21893	0.364879	0.600008	0.548501	0.884031
268	SC35M_HA	+	SC35M_NS	+	1055	1093	505	543	73.4824	0.560668	0.384372	1.45866	0.144659	0.577781
269	SC35M_HA	+	SC35M_NS	+	964	1002	716	754	71.1425	0.486335	0.410476	1.18481	0.236094	0.689399
270	SC35M_HA	+	SC35M_NS	+	1438	1476	162	200	25.1542	0.663351	0.495821	1.33789	0.180934	0.639698
271	SC35M_HA	+	SC35M_NS	+	1410	1448	286	324	61.2261	-0.230412	0.355315	-0.648474	0.516679	0.876064
272	SC35M_HA	+	SC35M_NS	+	1416	1454	349	387	72.4885	0.172557	0.390102	0.442338	0.658245	0.911617
273	SC35M_HA	+	SC35M_NS	+	1297	1335	506	544	43.1825	-0.22605	0.385762	-0.585984	0.557886	0.886974
274	SC35M_HA	+	SC35M_NS	+	1443	1481	515	553	42.2803	-0.200035	0.4623	-0.432694	0.665237	0.911617
275	SC35M_HA	+	SC35M_NS	+	1348	1386	719	757	49.9648	1.2504	0.510421	2.44974	0.0142959	0.222662
276	SC35M_HA	+	SC35M_NS	+	1419	1457	835	873	19.374	0.484967	0.605502	0.800934	0.42317	0.8303
277	SC35M_HA	+	SC35M_NS	+	1604	1642	99	137	86.5804	-0.16311	0.370889	-0.439781	0.660096	0.911617
278	SC35M_HA	+	SC35M_NS	+	1525	1563	290	328	72.5133	0.3364	0.332358	1.01216	0.311461	0.756099
279	SC35M_HA	+	SC35M_NS	+	1518	1556	354	392	90.524	0.507232	0.313249	1.61926	0.105391	0.503899
280	SC35M_HA	+	SC35M_NS	+	1616	1654	495	533	48.1066	-0.624653	0.377445	-1.65495	0.0979341	0.4949
281	SC35M_HA	+	SC35M_NS	+	1622	1660	728	766	33.624	0.0632037	0.442631	0.142791	0.886455	0.970569
282	SC35M_HA	+	SC35M_NS	+	118	156	281	319	99.0278	-0.143073	0.266524	-0.536811	0.591398	0.898229
283	SC35M_HA	+	SC35M_NS	+	1131	1169	350	388	60.8252	0.543555	0.374058	1.45313	0.146188	0.577781
284	SC35M_HA	+	SC35M_NS	+	114	152	100	138	28.4824	0.454732	0.41739	1.08947	0.275948	0.73033
285	SC35M_HA	+	SC35M_NS	+	115	153	351	389	126.121	-0.104319	0.264103	-0.394995	0.692847	0.923125
286	SC35M_HA	+	SC35M_NS	+	107	145	829	867	20.3881	-0.369354	0.587061	-0.629158	0.529245	0.878747
287	SC35M_HA	+	SC35M_NS	+	1583	1621	263	301	73.6032	-0.253384	0.299301	-0.846588	0.397225	0.81008
288	SC35M_HA	+	SC35M_NS	+	1571	1609	332	370	82.0469	0.474204	0.349071	1.35848	0.174312	0.63217
289	SC35M_HA	+	SC35M_NS	+	866	904	660	698	98.4534	-0.194956	0.339121	-0.574887	0.565368	0.890025
290	SC35M_HA	+	SC35M_NS	+	900	938	629	667	105.393	-0.366788	0.303136	-1.20998	0.226287	0.685879
291	SC35M_HA	+	SC35M_NS	+	900	938	581	619	74.3551	-0.34819	0.317234	-1.09758	0.272388	0.729684
292	SC35M_HA	+	SC35M_NS	+	399	437	501	539	104.816	-0.0643688	0.249152	-0.258351	0.796136	0.947381
293	SC35M_HA	+	SC35M_NS	+	395	433	258	296	118.798	-0.15712	0.400229	-0.392576	0.694633	0.923125
294	SC35M_HA	+	SC35M_NS	+	659	697	675	713	22.6936	0.280339	0.413345	0.678222	0.497631	0.868574
295	SC35M_HA	+	SC35M_NS	+	680	718	342	380	75.9449	0.799457	0.381997	2.09284	0.0363638	0.35071
296	SC35M_HA	+	SC35M_NS	+	646	684	345	383	86.9731	0.532882	0.356714	1.49386	0.135212	0.562584
297	SC35M_HA	+	SC35M_NS	+	1129	1167	507	545	71.8009	0.338015	0.33807	0.999839	0.317389	0.76156
298	SC35M_HA	+	SC35M_NS	+	451	489	257	295	228.587	-0.106434	0.353207	-0.301335	0.763159	0.933095
299	SC35M_HA	+	SC35M_NS	+	1599	1637	46	84	58.4247	-0.20204	0.406549	-0.496964	0.619215	0.905164
300	SC35M_M	+	SC35M_NS	+	135	173	163	201	50.832	0.82189	0.437861	1.87705	0.0605106	0.440512
301	SC35M_M	+	SC35M_NS	+	160	198	354	392	96.6296	0.055898	0.3883	0.143956	0.885536	0.97045
302	SC35M_M	+	SC35M_NS	+	64	102	425	463	82.3651	-0.586978	0.375984	-1.56118	0.118482	0.533321
303	SC35M_M	+	SC35M_NS	+	62	100	501	539	69.3604	-0.803582	0.356376	-2.25487	0.0241414	0.297125
304	SC35M_M	+	SC35M_NS	+	124	162	505	543	71.2467	-0.408644	0.342119	-1.19445	0.232302	0.688114
305	SC35M_M	+	SC35M_NS	+	341	379	103	141	52.3484	1.14925	0.380585	3.0197	0.00253021	0.0706852
306	SC35M_M	+	SC35M_NS	+	308	346	352	390	46.6231	1.00285	0.405762	2.47152	0.0134541	0.215265
307	SC35M_M	+	SC35M_NS	+	578	616	107	145	66.0651	-0.0466301	0.356344	-0.130857	0.895888	0.971036
308	SC35M_M	+	SC35M_NS	+	632	670	271	309	1654.59	-0.446552	0.313184	-1.42585	0.153913	0.588883
309	SC35M_M	+	SC35M_NS	+	612	650	267	305	1665.67	-0.451493	0.310057	-1.45616	0.145348	0.577781
310	SC35M_M	+	SC35M_NS	+	444	482	358	396	132.176	0.165105	0.283051	0.583305	0.559688	0.887685
311	SC35M_M	+	SC35M_NS	+	578	616	458	496	159.649	-0.205895	0.298485	-0.689802	0.490318	0.866573
312	SC35M_M	+	SC35M_NS	+	580	618	495	533	157.301	-0.290945	0.281101	-1.03502	0.300659	0.746183
313	SC35M_M	+	SC35M_NS	+	420	458	577	615	95.3239	-0.369859	0.358543	-1.03156	0.302277	0.746183
314	SC35M_M	+	SC35M_NS	+	608	646	797	835	77.2138	0.0856495	0.377038	0.227164	0.820296	0.955474
315	SC35M_M	+	SC35M_NS	+	811	849	54	92	56.2419	-0.605619	0.412456	-1.46832	0.142016	0.575918
316	SC35M_M	+	SC35M_NS	+	887	925	351	389	128.023	0.483495	0.33016	1.46443	0.143077	0.577781
317	SC35M_M	+	SC35M_NS	+	901	939	455	493	71.0227	0.336479	0.400363	0.840436	0.400664	0.813656
318	SC35M_M	+	SC35M_NS	+	788	826	518	556	78.0816	-0.223787	0.382749	-0.584684	0.55876	0.887561
319	SC35M_M	+	SC35M_NS	+	834	872	720	758	69.011	-0.156147	0.388403	-0.402023	0.687667	0.918978
320	SC35M_M	+	SC35M_NS	+	772	810	268	306	142.817	-0.105855	0.473783	-0.223426	0.823204	0.957253
321	SC35M_M	+	SC35M_NS	+	615	653	500	538	127.998	-0.363815	0.280684	-1.29617	0.194915	0.655141
322	SC35M_M	+	SC35M_NS	+	910	948	286	324	70.0959	0.368588	0.428617	0.859947	0.389818	0.809459
323	SC35M_M	+	SC35M_NS	+	202	240	652	690	135.992	0.0528224	0.362321	0.145789	0.884088	0.97045
324	SC35M_M	+	SC35M_NS	+	171	209	693	731	99.8606	0.316085	0.357686	0.883695	0.376861	0.80686
325	SC35M_M	+	SC35M_NS	+	274	312	650	688	139.565	0.085431	0.349949	0.244124	0.807135	0.948259
326	SC35M_M	+	SC35M_NS	+	452	490	107	145	68.029	-0.57693	0.355896	-1.62106	0.105004	0.503561
327	SC35M_M	+	SC35M_NS	+	449	487	518	556	151.401	-0.463734	0.387341	-1.19722	0.231219	0.688114
328	SC35M_M	+	SC35M_NS	+	793	831	728	766	62.2933	-0.232077	0.407162	-0.569987	0.568687	0.891162
329	SC35M_M	+	SC35M_NS	+	376	414	270	308	97.3664	-0.749855	0.346683	-2.16294	0.0305456	0.321918
330	SC35M_M	+	SC35M_NS	+	483	521	445	483	148.918	-0.645765	0.361733	-1.78519	0.0742298	0.460795
331	SC35M_M	+	SC35M_NS	+	804	842	351	389	113.888	-0.53266	0.322736	-1.65045	0.0988514	0.4949
332	SC35M_NA	+	SC35M_M	+	54	92	563	601	93.9969	-0.288923	0.290218	-0.995536	0.319476	0.763324
333	SC35M_NA	+	SC35M_M	+	131	169	825	863	175.433	0.150961	0.364655	0.413984	0.678886	0.917754
334	SC35M_NA	+	SC35M_M	+	331	369	201	239	101.908	-0.325537	0.308491	-1.05526	0.291308	0.73453
335	SC35M_NA	+	SC35M_M	+	467	505	69	107	138.901	-0.186291	0.329992	-0.564531	0.572393	0.892432
336	SC35M_NA	+	SC35M_M	+	470	508	156	194	168.528	-0.136361	0.357577	-0.381349	0.702944	0.92533
337	SC35M_NA	+	SC35M_M	+	499	537	309	347	128.44	0.137955	0.30766	0.448401	0.653864	0.911617
338	SC35M_NA	+	SC35M_M	+	1007	1045	473	511	518.682	-0.362849	0.297444	-1.21989	0.222508	0.685879
339	SC35M_NA	+	SC35M_M	+	461	499	588	626	199.887	0.205525	0.400201	0.513554	0.607564	0.902629
340	SC35M_NA	+	SC35M_M	+	538	576	685	723	153.555	-0.0990008	0.298935	-0.331179	0.740509	0.92533
341	SC35M_NA	+	SC35M_M	+	482	520	890	928	329.854	0.105387	0.408998	0.25767	0.796661	0.947381
342	SC35M_NA	+	SC35M_M	+	640	678	814	852	81.1573	-0.680363	0.289451	-2.35053	0.0187468	0.255286
343	SC35M_NA	+	SC35M_M	+	737	775	478	516	551.844	-0.0754607	0.41991	-0.179707	0.857383	0.964282
344	SC35M_NA	+	SC35M_M	+	963	1001	54	92	160.119	-0.355259	0.331901	-1.07038	0.28445	0.733409
345	SC35M_NA	+	SC35M_M	+	941	979	128	166	184.715	-0.117872	0.280108	-0.42081	0.673894	0.915871
346	SC35M_NA	+	SC35M_M	+	964	1002	477	515	519.195	-0.601966	0.321083	-1.8748	0.0608207	0.440512
347	SC35M_NA	+	SC35M_M	+	1150	1188	479	517	431.749	-0.314612	0.349917	-0.899107	0.368596	0.806113
348	SC35M_NA	+	SC35M_M	+	984	1022	645	683	277.732	-0.0921266	0.275326	-0.334609	0.73792	0.92533
349	SC35M_NA	+	SC35M_M	+	979	1017	910	948	1425.92	0.316454	0.533452	0.593219	0.553035	0.885828
350	SC35M_NA	+	SC35M_M	+	1174	1212	787	825	166.738	-0.502946	0.26383	-1.90632	0.0566084	0.436977
351	SC35M_NA	+	SC35M_M	+	1375	1413	108	146	106.511	-0.54569	0.288167	-1.89365	0.0582709	0.440158
352	SC35M_NA	+	SC35M_M	+	1357	1395	292	330	76.6282	0.0491788	0.337512	0.14571	0.884151	0.97045
353	SC35M_NA	+	SC35M_M	+	1343	1381	445	483	197.172	-0.298549	0.361364	-0.826174	0.408706	0.821343
354	SC35M_NA	+	SC35M_M	+	1300	1338	689	727	78.9268	0.17692	0.310749	0.569335	0.569129	0.891162
355	SC35M_NA	+	SC35M_M	+	1303	1341	779	817	106.598	-0.593728	0.344677	-1.72256	0.0849673	0.473949
356	SC35M_NA	+	SC35M_M	+	1303	1341	817	855	100.227	-0.536192	0.307698	-1.74259	0.0814053	0.468671
357	SC35M_NA	+	SC35M_M	+	58	96	616	654	88.727	-0.230486	0.289404	-0.796415	0.425791	0.83123
358	SC35M_NA	+	SC35M_M	+	479	517	830	868	297.357	-0.197224	0.446278	-0.44193	0.65854	0.911617
359	SC35M_NA	+	SC35M_M	+	431	469	898	936	181.98	0.461372	0.431332	1.06964	0.28478	0.733409
360	SC35M_NA	+	SC35M_M	+	60	98	452	490	76.8086	-0.362615	0.404065	-0.897419	0.369495	0.806113
361	SC35M_NA	+	SC35M_M	+	375	413	401	439	195.59	-0.376652	0.2721	-1.38424	0.166284	0.614558
362	SC35M_NA	+	SC35M_M	+	407	445	387	425	207.875	-0.279698	0.245552	-1.13906	0.254678	0.707618
363	SC35M_NA	+	SC35M_M	+	375	413	433	471	181.408	-0.202086	0.309583	-0.65277	0.513904	0.875617
364	SC35M_NA	+	SC35M_M	+	461	499	378	416	197.717	-0.175355	0.307395	-0.570454	0.56837	0.891162
365	SC35M_NA	+	SC35M_M	+	145	183	156	194	27.4194	0.449362	0.451532	0.995194	0.319642	0.763324
366	SC35M_NA	+	SC35M_M	+	1293	1331	171	209	68.7968	0.0596342	0.377829	0.157834	0.874588	0.97031
367	SC35M_NA	+	SC35M_M	+	1259	1297	360	398	67.8355	1.0706	0.327502	3.26898	0.00107935	0.0365318
368	SC35M_NA	+	SC35M_M	+	78	116	827	865	111.545	-0.378236	0.365936	-1.03361	0.301317	0.746183
369	SC35M_NA	+	SC35M_M	+	491	529	460	498	176.203	-0.135242	0.423106	-0.319642	0.74924	0.927982
370	SC35M_NA	+	SC35M_M	+	542	580	451	489	152.238	-0.450539	0.421279	-1.06946	0.284864	0.733409
371	SC35M_NA	+	SC35M_NS	+	59	97	446	484	59.2699	-0.63511	0.412369	-1.54015	0.123524	0.542148
372	SC35M_NA	+	SC35M_NS	+	54	92	732	770	77.4635	0.466446	0.439516	1.06127	0.288567	0.733409
373	SC35M_NA	+	SC35M_NS	+	167	205	316	354	59.3517	0.0208657	0.441586	0.0472519	0.962312	0.991835
374	SC35M_NA	+	SC35M_NS	+	234	272	276	314	85.8044	0.332561	0.31494	1.05595	0.290991	0.73453
375	SC35M_NA	+	SC35M_NS	+	301	339	276	314	96.4394	-0.130941	0.316789	-0.41334	0.679358	0.917754
376	SC35M_NA	+	SC35M_NS	+	331	369	461	499	214.362	-0.236183	0.322892	-0.731463	0.464496	0.858733
377	SC35M_NA	+	SC35M_NS	+	352	390	797	835	81.7197	-0.225521	0.417166	-0.540603	0.588782	0.898229
378	SC35M_NA	+	SC35M_NS	+	544	582	183	221	166.192	-0.213573	0.275075	-0.776416	0.437503	0.839046
379	SC35M_NA	+	SC35M_NS	+	478	516	567	605	188.728	-0.113731	0.350426	-0.32455	0.745522	0.92533
380	SC35M_NA	+	SC35M_NS	+	762	800	273	311	168.422	-0.253926	0.370705	-0.684981	0.493356	0.866573
381	SC35M_NA	+	SC35M_NS	+	824	862	263	301	230.229	-0.200544	0.312489	-0.641764	0.521026	0.877137
382	SC35M_NA	+	SC35M_NS	+	802	840	350	388	147.191	0.312072	0.377725	0.826189	0.408697	0.821343
383	SC35M_NA	+	SC35M_NS	+	746	784	797	835	27.8665	0.243101	0.43905	0.553697	0.579786	0.893749
384	SC35M_NA	+	SC35M_NS	+	847	885	737	775	23.7117	1.04389	0.628302	1.66145	0.0966241	0.4949
385	SC35M_NA	+	SC35M_NS	+	971	1009	178	216	75.3285	-0.214859	0.360706	-0.595663	0.551401	0.88556
386	SC35M_NA	+	SC35M_NS	+	954	992	507	545	105.836	0.0135998	0.4326	0.0314373	0.974921	0.992315
387	SC35M_NA	+	SC35M_NS	+	954	992	735	773	52.7256	0.739184	0.370129	1.9971	0.0458143	0.389942
388	SC35M_NA	+	SC35M_NS	+	1174	1212	53	91	70.5885	-0.477597	0.414936	-1.15101	0.249726	0.704357
389	SC35M_NA	+	SC35M_NS	+	1086	1124	271	309	101.66	-0.280018	0.28625	-0.978232	0.32796	0.769612
390	SC35M_NA	+	SC35M_NS	+	1062	1100	507	545	109.116	-0.30278	0.295428	-1.02489	0.305417	0.749699
391	SC35M_NA	+	SC35M_NS	+	1090	1128	780	818	52.0267	-0.0537861	0.332654	-0.161688	0.871552	0.970228
392	SC35M_NA	+	SC35M_NS	+	1302	1340	351	389	209.018	-0.110027	0.426519	-0.257966	0.796433	0.947381
393	SC35M_NA	+	SC35M_NS	+	1228	1266	595	633	83.5202	0.128694	0.375305	0.342905	0.73167	0.92533
394	SC35M_NA	+	SC35M_NS	+	232	270	319	357	83.5707	0.571461	0.386395	1.47896	0.139152	0.572213
395	SC35M_NA	+	SC35M_NS	+	365	403	576	614	100.592	0.128671	0.396294	0.324687	0.745418	0.92533
396	SC35M_NA	+	SC35M_NS	+	534	572	252	290	145.716	-0.435978	0.357859	-1.21829	0.223112	0.685879
397	SC35M_NA	+	SC35M_NS	+	492	530	268	306	116.837	-0.633589	0.337733	-1.87601	0.0606541	0.440512
398	SC35M_NA	+	SC35M_NS	+	622	660	413	451	64.3227	-0.343536	0.319122	-1.0765	0.281702	0.733409
399	SC35M_NA	+	SC35M_NS	+	1093	1131	730	768	33.0043	0.505084	0.447862	1.12777	0.259418	0.712983
400	SC35M_NA	+	SC35M_NS	+	1243	1281	505	543	83.0969	-0.178054	0.332491	-0.535516	0.592293	0.898229
401	SC35M_NA	+	SC35M_NS	+	1357	1395	527	565	99.3468	-0.868093	0.259372	-3.3469	0.000817195	0.0299638
402	SC35M_NA	+	SC35M_NS	+	352	390	850	888	103.486	-0.0546291	0.470004	-0.116231	0.907469	0.971036
403	SC35M_NA	+	SC35M_NS	+	58	96	505	543	47.3391	-0.866593	0.315656	-2.74537	0.00604426	0.131756
404	SC35M_NA	+	SC35M_NS	+	938	976	422	460	111.414	-0.264937	0.351333	-0.754092	0.450794	0.848792
405	SC35M_NA	+	SC35M_NS	+	1226	1264	352	390	135.999	0.0492168	0.306781	0.16043	0.872542	0.97031
406	SC35M_NA	+	SC35M_NS	+	63	101	170	208	42.9557	0.000440052	0.321748	0.00136769	0.998909	0.999788
407	SC35M_NA	+	SC35M_NS	+	96	134	170	208	45.2693	0.0780444	0.315182	0.247617	0.804431	0.948259
408	SC35M_NA	+	SC35M_NS	+	332	370	276	314	104.795	-0.29544	0.333953	-0.884676	0.376331	0.80686
409	SC35M_NA	+	SC35M_NS	+	353	391	352	390	113.915	-0.236325	0.369508	-0.639566	0.522455	0.877137
410	SC35M_NA	+	SC35M_NS	+	343	381	406	444	135.542	-0.0534069	0.352357	-0.151571	0.879526	0.97045
411	SC35M_NA	+	SC35M_NS	+	494	532	458	496	160.074	-0.228169	0.349338	-0.653146	0.513662	0.875617
412	SC35M_NA	+	SC35M_NS	+	501	539	505	543	200.537	-0.31624	0.329072	-0.961006	0.336549	0.778353
413	SC35M_NA	+	SC35M_NS	+	964	1002	327	365	182.192	-0.0743924	0.316454	-0.235082	0.814145	0.953071
414	SC35M_NA	+	SC35M_NS	+	60	98	267	305	29.2525	-0.449987	0.34766	-1.29433	0.195551	0.655562
415	SC35M_NA	+	SC35M_NS	+	477	515	70	108	46.7417	-0.21333	0.409877	-0.520474	0.602733	0.902629
416	SC35M_NA	+	SC35M_NS	+	1344	1382	93	131	54.2194	-0.148732	0.348293	-0.42703	0.669357	0.911818
417	SC35M_NA	+	SC35M_NS	+	887	925	498	536	73.2956	-0.415804	0.375616	-1.10699	0.268297	0.725719
418	SC35M_NA	+	SC35M_NS	+	1365	1403	165	203	34.6194	-0.452902	0.352511	-1.28479	0.198866	0.658867
419	SC35M_NA	+	SC35M_NS	+	802	840	269	307	218.17	-0.164172	0.328108	-0.500359	0.616822	0.903217
420	SC35M_NA	+	SC35M_NS	+	232	270	350	388	69.5476	0.434392	0.421625	1.03028	0.302878	0.746183
421	SC35M_NA	+	SC35M_NS	+	868	906	266	304	220.629	-0.0364827	0.283414	-0.128726	0.897575	0.971036
422	SC35M_NA	+	SC35M_NS	+	331	369	493	531	199.015	-0.301799	0.308303	-0.978904	0.327628	0.769612
423	SC35M_NP	+	SC35M_M	+	220	258	51	89	781.8	-0.105432	0.377543	-0.279257	0.780048	0.942915
424	SC35M_NP	+	SC35M_M	+	52	90	451	489	93.2637	-0.0794398	0.355376	-0.223537	0.823117	0.957253
425	SC35M_NP	+	SC35M_M	+	116	154	502	540	106.74	0.0559203	0.336605	0.16613	0.868054	0.968382
426	SC35M_NP	+	SC35M_M	+	244	282	783	821	135.846	-0.606968	0.299301	-2.02795	0.0425653	0.376457
427	SC35M_NP	+	SC35M_M	+	324	362	53	91	301.731	-0.488694	0.300399	-1.62681	0.103777	0.503124
428	SC35M_NP	+	SC35M_M	+	488	526	124	162	366.461	-0.719058	0.298997	-2.4049	0.0161769	0.241283
429	SC35M_NP	+	SC35M_M	+	488	526	450	488	314.991	-0.518405	0.397393	-1.30452	0.192057	0.650653
430	SC35M_NP	+	SC35M_M	+	472	510	790	828	377.158	-0.702159	0.434337	-1.61662	0.10596	0.504024
431	SC35M_NP	+	SC35M_M	+	483	521	898	936	128.466	-0.379106	0.423294	-0.895611	0.370461	0.806113
432	SC35M_NP	+	SC35M_M	+	648	686	63	101	165.586	-0.264425	0.279133	-0.947308	0.343482	0.784083
433	SC35M_NP	+	SC35M_M	+	636	674	124	162	147.922	0.219171	0.33297	0.658232	0.510389	0.875617
434	SC35M_NP	+	SC35M_M	+	623	661	776	814	397.019	-0.602	0.259044	-2.32393	0.0201292	0.260687
435	SC35M_NP	+	SC35M_M	+	621	659	821	859	430.99	-0.660445	0.307003	-2.15126	0.0314556	0.327062
436	SC35M_NP	+	SC35M_M	+	830	868	64	102	645.16	-0.27295	0.491223	-0.555653	0.578448	0.893749
437	SC35M_NP	+	SC35M_M	+	857	895	64	102	676.49	-0.324412	0.487097	-0.666011	0.505404	0.874642
438	SC35M_NP	+	SC35M_M	+	856	894	643	681	1424.37	-0.722108	0.410856	-1.75757	0.0788212	0.462418
439	SC35M_NP	+	SC35M_M	+	946	984	588	626	1108.39	-0.605803	0.392449	-1.54365	0.122674	0.541605
440	SC35M_NP	+	SC35M_M	+	1078	1116	165	203	190.57	0.463626	0.293122	1.58168	0.113722	0.519873
441	SC35M_NP	+	SC35M_M	+	1082	1120	681	719	118.356	-0.426345	0.28955	-1.47244	0.140902	0.574974
442	SC35M_NP	+	SC35M_M	+	1225	1263	199	237	123	0.348079	0.283721	1.22684	0.219884	0.685879
443	SC35M_NP	+	SC35M_M	+	1238	1276	248	286	88.2229	0.186873	0.337196	0.554197	0.579444	0.893749
444	SC35M_NP	+	SC35M_M	+	1257	1295	452	490	250.143	-0.20748	0.325029	-0.638342	0.523251	0.877137
445	SC35M_NP	+	SC35M_M	+	1268	1306	795	833	153.942	0.050667	0.363196	0.139503	0.889053	0.970678
446	SC35M_NP	+	SC35M_M	+	1307	1345	793	831	160.792	-0.00307787	0.317128	-0.00970543	0.992256	0.997219
447	SC35M_NP	+	SC35M_M	+	1428	1466	64	102	98.4031	-0.149705	0.316263	-0.473357	0.635959	0.911617
448	SC35M_NP	+	SC35M_M	+	1480	1518	65	103	91.801	-0.280997	0.377803	-0.743766	0.457018	0.851852
449	SC35M_NP	+	SC35M_M	+	1495	1533	478	516	76.5621	0.0144799	0.414903	0.0348994	0.97216	0.992315
450	SC35M_NP	+	SC35M_M	+	1479	1517	776	814	126.443	-0.138197	0.424696	-0.325401	0.744877	0.92533
451	SC35M_NP	+	SC35M_M	+	1442	1480	852	890	139.454	0.297423	0.335737	0.885882	0.375681	0.80686
452	SC35M_NP	+	SC35M_M	+	824	862	464	502	555.672	-0.227976	0.527884	-0.431866	0.665838	0.911617
453	SC35M_NP	+	SC35M_M	+	1285	1323	60	98	68.078	-0.224277	0.29915	-0.749715	0.453426	0.849873
454	SC35M_NP	+	SC35M_M	+	731	769	686	724	99.8735	0.772438	0.347828	2.22075	0.026368	0.30511
455	SC35M_NP	+	SC35M_M	+	1045	1083	830	868	120.006	-0.190326	0.332727	-0.572019	0.567309	0.891162
456	SC35M_NP	+	SC35M_M	+	1415	1453	476	514	85.3415	0.189914	0.316432	0.600174	0.54839	0.884031
457	SC35M_NP	+	SC35M_M	+	455	493	615	653	458.222	-0.469738	0.322349	-1.45723	0.145052	0.577781
458	SC35M_NP	+	SC35M_M	+	528	566	606	644	726.799	-0.473273	0.264702	-1.78794	0.0737851	0.460795
459	SC35M_NP	+	SC35M_M	+	48	86	62	100	135.347	-2.76183	0.305181	-9.04981	1.43216e-19	2.80066e-17
460	SC35M_NP	+	SC35M_M	+	726	764	460	498	133.978	-0.948395	0.355608	-2.66697	0.00765392	0.158481
461	SC35M_NP	+	SC35M_M	+	249	287	166	204	71.7501	0.23377	0.374944	0.62348	0.532969	0.879414
462	SC35M_NP	+	SC35M_M	+	1185	1223	167	205	94.0429	0.585052	0.288885	2.02521	0.0428462	0.377046
463	SC35M_NP	+	SC35M_M	+	857	895	606	644	1547.06	-0.705089	0.417411	-1.6892	0.091182	0.485024
464	SC35M_NP	+	SC35M_M	+	945	983	634	672	928.039	-0.534726	0.373122	-1.43311	0.151825	0.585186
465	SC35M_NP	+	SC35M_M	+	1017	1055	595	633	234.398	0.17637	0.362357	0.486731	0.626449	0.908196
466	SC35M_NP	+	SC35M_M	+	1156	1194	53	91	27.7225	0.096794	0.412827	0.234467	0.814623	0.953071
467	SC35M_NP	+	SC35M_M	+	1208	1246	53	91	46.2324	-0.204671	0.373737	-0.547635	0.583943	0.896024
468	SC35M_NP	+	SC35M_M	+	1269	1307	339	377	74.6104	0.716808	0.354695	2.02091	0.0432886	0.378832
469	SC35M_NP	+	SC35M_M	+	728	766	769	807	113.925	0.324664	0.30022	1.08142	0.279509	0.733409
470	SC35M_NP	+	SC35M_NA	+	44	82	468	506	99.2872	0.524898	0.383796	1.36765	0.171423	0.624646
471	SC35M_NP	+	SC35M_NA	+	321	359	501	539	396.141	0.2512	0.300953	0.834683	0.403896	0.816139
472	SC35M_NP	+	SC35M_NA	+	267	305	965	1003	118.555	0.152213	0.282384	0.539029	0.589867	0.898229
473	SC35M_NP	+	SC35M_NA	+	305	343	1272	1310	73.9883	-0.311753	0.479025	-0.650806	0.515172	0.875617
474	SC35M_NP	+	SC35M_NA	+	545	583	475	513	426.392	-0.219519	0.412097	-0.532688	0.59425	0.898948
475	SC35M_NP	+	SC35M_NA	+	454	492	833	871	191.633	-0.489699	0.351171	-1.39448	0.163174	0.609736
476	SC35M_NP	+	SC35M_NA	+	508	546	1047	1085	1534.46	-0.484755	0.381718	-1.26993	0.204109	0.661568
477	SC35M_NP	+	SC35M_NA	+	489	527	1102	1140	1431.85	-0.505896	0.337851	-1.4974	0.13429	0.561403
478	SC35M_NP	+	SC35M_NA	+	864	902	165	203	161.065	-0.472721	0.391541	-1.20734	0.227303	0.685879
479	SC35M_NP	+	SC35M_NA	+	862	900	466	504	269.088	-0.331652	0.419073	-0.791395	0.428714	0.835588
480	SC35M_NP	+	SC35M_NA	+	931	969	472	510	218.661	-0.153007	0.288723	-0.529944	0.596151	0.898948
481	SC35M_NP	+	SC35M_NA	+	866	904	979	1017	6019.01	-0.413545	0.480351	-0.860923	0.389281	0.809459
482	SC35M_NP	+	SC35M_NA	+	653	691	1103	1141	288.931	-0.0623668	0.467067	-0.133529	0.893775	0.971036
483	SC35M_NP	+	SC35M_NA	+	818	856	1299	1337	162.137	-0.886482	0.285723	-3.10259	0.00191834	0.0544562
484	SC35M_NP	+	SC35M_NA	+	1263	1301	69	107	105.036	-0.168315	0.392323	-0.429021	0.667908	0.911617
485	SC35M_NP	+	SC35M_NA	+	1331	1369	467	505	140.503	0.248458	0.330353	0.752098	0.451992	0.849795
486	SC35M_NP	+	SC35M_NA	+	1319	1357	1065	1103	136.626	0.101256	0.441774	0.229203	0.818711	0.955474
487	SC35M_NP	+	SC35M_NA	+	1427	1465	1031	1069	96.2029	-0.10598	0.29515	-0.359071	0.719542	0.92533
488	SC35M_NP	+	SC35M_NA	+	1187	1225	1092	1130	103.925	0.292424	0.331329	0.882577	0.377465	0.80686
489	SC35M_NP	+	SC35M_NA	+	1493	1531	415	453	87.7955	0.0113309	0.342789	0.0330551	0.973631	0.992315
490	SC35M_NP	+	SC35M_NA	+	1183	1221	486	524	97.0104	0.199584	0.321886	0.620046	0.535227	0.879697
491	SC35M_NP	+	SC35M_NA	+	1268	1306	482	520	140.144	0.116623	0.28426	0.41027	0.681608	0.917754
492	SC35M_NP	+	SC35M_NA	+	48	86	1323	1361	117.335	-2.11555	0.324918	-6.51103	7.46367e-11	5.97094e-09
493	SC35M_NP	+	SC35M_NA	+	167	205	685	723	43.6362	-0.0747334	0.416603	-0.179388	0.857633	0.964282
494	SC35M_NP	+	SC35M_NA	+	198	236	833	871	46.2485	1.03563	0.460604	2.24841	0.0245501	0.298051
495	SC35M_NP	+	SC35M_NA	+	277	315	836	874	38.6062	0.239843	0.458705	0.522871	0.601064	0.902629
496	SC35M_NP	+	SC35M_NA	+	492	530	476	514	392.751	-0.417858	0.391212	-1.06811	0.28547	0.733409
497	SC35M_NP	+	SC35M_NA	+	464	502	547	585	274.447	-0.649672	0.406333	-1.59887	0.109851	0.509788
498	SC35M_NP	+	SC35M_NA	+	508	546	1006	1044	1247.78	-0.422736	0.344301	-1.22781	0.219519	0.685879
499	SC35M_NP	+	SC35M_NA	+	605	643	994	1032	404.842	0.0609854	0.277298	0.219927	0.825928	0.957253
500	SC35M_NP	+	SC35M_NA	+	1033	1071	462	500	70.3411	-0.0302284	0.375564	-0.0804881	0.935849	0.981349
501	SC35M_NP	+	SC35M_NA	+	450	488	1305	1343	592.973	-0.557382	0.267033	-2.08731	0.0368599	0.35156
502	SC35M_NP	+	SC35M_NA	+	488	526	1341	1379	663.222	-0.535164	0.304056	-1.76008	0.0783937	0.462418
503	SC35M_NP	+	SC35M_NS	+	194	232	352	390	111.838	-0.192914	0.266603	-0.723598	0.469313	0.861581
504	SC35M_NP	+	SC35M_NS	+	52	90	508	546	109.824	0.426269	0.412746	1.03276	0.301715	0.746183
505	SC35M_NP	+	SC35M_NS	+	167	205	720	758	57.3682	0.00439081	0.482247	0.0091049	0.992735	0.997219
506	SC35M_NP	+	SC35M_NS	+	459	497	74	112	169.899	-0.87772	0.35259	-2.48935	0.0127976	0.208554
507	SC35M_NP	+	SC35M_NS	+	557	595	121	159	147.051	-0.153889	0.271834	-0.566113	0.571317	0.892432
508	SC35M_NP	+	SC35M_NS	+	320	358	358	396	118.274	0.479043	0.322537	1.48523	0.137482	0.570681
509	SC35M_NP	+	SC35M_NS	+	269	307	505	543	132.114	-0.268365	0.276456	-0.970733	0.331681	0.774217
510	SC35M_NP	+	SC35M_NS	+	483	521	376	414	269.698	-0.288763	0.332449	-0.868595	0.385068	0.809459
511	SC35M_NP	+	SC35M_NS	+	488	526	515	553	216.442	-0.518467	0.418033	-1.24025	0.214882	0.678981
512	SC35M_NP	+	SC35M_NS	+	678	716	507	545	134.83	-0.228076	0.317095	-0.719267	0.471977	0.861914
513	SC35M_NP	+	SC35M_NS	+	848	886	354	392	338.195	-0.525641	0.303657	-1.73103	0.0834458	0.471251
514	SC35M_NP	+	SC35M_NS	+	801	839	816	854	133.783	-0.472293	0.482265	-0.979322	0.327421	0.769612
515	SC35M_NP	+	SC35M_NS	+	918	956	654	692	108.314	-0.257444	0.266642	-0.965506	0.334291	0.777157
516	SC35M_NP	+	SC35M_NS	+	965	1003	735	773	60.3464	0.419955	0.401209	1.04673	0.295226	0.738065
517	SC35M_NP	+	SC35M_NS	+	1386	1424	164	202	99.9555	0.841685	0.361193	2.33029	0.0197907	0.259938
518	SC35M_NP	+	SC35M_NS	+	1326	1364	273	311	165.181	-0.159319	0.349107	-0.456363	0.648129	0.911617
519	SC35M_NP	+	SC35M_NS	+	1326	1364	319	357	156.606	0.096619	0.334463	0.288878	0.772675	0.938695
520	SC35M_NP	+	SC35M_NS	+	1333	1371	506	544	119.366	0.0426239	0.285483	0.149304	0.881313	0.97045
521	SC35M_NP	+	SC35M_NS	+	1491	1529	710	748	38.0482	1.17341	0.614753	1.90875	0.0562945	0.436977
522	SC35M_NP	+	SC35M_NS	+	490	528	119	157	176.066	-0.469858	0.32098	-1.46382	0.143242	0.577781
523	SC35M_NP	+	SC35M_NS	+	483	521	572	610	161.911	-0.423948	0.399705	-1.06065	0.288847	0.733409
524	SC35M_NP	+	SC35M_NS	+	488	526	794	832	59.3223	-1.12979	0.377879	-2.98983	0.00279137	0.0755816
525	SC35M_NP	+	SC35M_NS	+	862	900	39	77	53.7475	-0.579222	0.377375	-1.53487	0.124815	0.54375
526	SC35M_NP	+	SC35M_NS	+	949	987	202	240	49.2374	0.317517	0.368787	0.860977	0.38925	0.809459
527	SC35M_NP	+	SC35M_NS	+	482	520	852	890	56.2585	-1.05007	0.381944	-2.74928	0.00597259	0.131756
528	SC35M_NP	+	SC35M_NS	+	892	930	363	401	243.32	-0.299569	0.293457	-1.02083	0.307336	0.753098
529	SC35M_NP	+	SC35M_NS	+	948	986	374	412	206.173	-0.192798	0.255574	-0.754374	0.450625	0.848792
530	SC35M_NP	+	SC35M_NS	+	1169	1207	319	357	107.441	0.177844	0.377269	0.471399	0.637356	0.911617
531	SC35M_NP	+	SC35M_NS	+	1204	1242	319	357	121.79	0.0633203	0.340586	0.185916	0.852511	0.964282
532	SC35M_NP	+	SC35M_NS	+	1208	1246	346	384	111.08	0.180064	0.318731	0.564941	0.572114	0.892432
533	SC35M_NP	+	SC35M_NS	+	57	95	281	319	60.4612	-1.3365	0.367094	-3.64075	0.000271843	0.0108737
534	SC35M_NP	+	SC35M_NS	+	321	359	508	546	113.842	-0.401807	0.318662	-1.26092	0.207338	0.666092
535	SC35M_NP	+	SC35M_NS	+	599	637	498	536	183.236	-1.50517	0.305423	-4.92816	8.30075e-07	5.41086e-05
536	SC35M_NP	+	SC35M_NS	+	824	862	490	528	92.5933	-0.890475	0.361294	-2.46468	0.0137135	0.21744
537	SC35M_NP	+	SC35M_NS	+	725	763	694	732	39.6737	-1.51576	0.485107	-3.1246	0.00178049	0.0513715
538	SC35M_NP	+	SC35M_NS	+	565	603	792	830	37.5963	-0.237077	0.428906	-0.552747	0.580437	0.893749
539	SC35M_NP	+	SC35M_NS	+	569	607	309	347	124.065	-0.881821	0.331237	-2.6622	0.00776309	0.158872
540	SC35M_NP	+	SC35M_NS	+	791	829	754	792	70.6258	-0.27271	0.346227	-0.787661	0.430895	0.835605
541	SC35M_NP	+	SC35M_NS	+	442	480	379	417	244.04	-0.352165	0.324664	-1.08471	0.278052	0.732591
542	SC35M_PA	+	SC35M_HA	+	387	425	245	283	966.169	5.60034	0.504698	11.0964	1.30596e-28	7.66165e-26
543	SC35M_PA	+	SC35M_HA	+	314	352	400	438	101.026	0.343343	0.313776	1.09423	0.273853	0.730059
544	SC35M_PA	+	SC35M_HA	+	249	287	900	938	70.4608	0.158016	0.308215	0.512682	0.608174	0.902629
545	SC35M_PA	+	SC35M_HA	+	261	299	1040	1078	56.1071	1.90499	0.491712	3.8742	0.000106974	0.00508848
546	SC35M_PA	+	SC35M_HA	+	314	352	1079	1117	58.4021	1.29754	0.436157	2.97495	0.0029304	0.0776647
547	SC35M_PA	+	SC35M_HA	+	200	238	1286	1324	54.37	0.308149	0.367698	0.838048	0.402004	0.814185
548	SC35M_PA	+	SC35M_HA	+	47	85	1468	1506	65.7778	0.559981	0.341519	1.63968	0.101072	0.501088
549	SC35M_PA	+	SC35M_HA	+	831	869	118	156	230.889	-0.449425	0.285445	-1.57447	0.115379	0.52337
550	SC35M_PA	+	SC35M_HA	+	826	864	350	388	168.059	0.116393	0.252767	0.460478	0.645173	0.911617
551	SC35M_PA	+	SC35M_HA	+	573	611	543	581	535.024	0.344289	0.424805	0.810465	0.417673	0.82689
552	SC35M_PA	+	SC35M_HA	+	569	607	1004	1042	152.931	1.27155	0.42482	2.99316	0.00276104	0.0755816
553	SC35M_PA	+	SC35M_HA	+	663	701	1059	1097	171.638	1.41587	0.374179	3.78394	0.000154366	0.00679209
554	SC35M_PA	+	SC35M_HA	+	477	515	1329	1367	67.0224	0.13807	0.3221	0.428656	0.668174	0.911617
555	SC35M_PA	+	SC35M_HA	+	445	483	1431	1469	76.0092	0.403511	0.333878	1.20856	0.226833	0.685879
556	SC35M_PA	+	SC35M_HA	+	456	494	1569	1607	108.661	0.220441	0.390569	0.56441	0.572475	0.892432
557	SC35M_PA	+	SC35M_HA	+	546	584	1625	1663	105.427	0.0297052	0.460633	0.0644878	0.948582	0.984406
558	SC35M_PA	+	SC35M_HA	+	668	706	1428	1466	104.172	0.164551	0.36297	0.453346	0.6503	0.911617
559	SC35M_PA	+	SC35M_HA	+	915	953	514	552	3746.59	6.5147	0.458286	14.2154	7.35579e-46	1.29462e-42
560	SC35M_PA	+	SC35M_HA	+	814	852	1090	1128	220.785	0.481691	0.261047	1.84523	0.0650044	0.443535
561	SC35M_PA	+	SC35M_HA	+	883	921	1296	1334	149.83	-0.224519	0.232549	-0.965471	0.334309	0.777157
562	SC35M_PA	+	SC35M_HA	+	832	870	1417	1455	82.6578	-0.237269	0.394243	-0.601834	0.547285	0.883783
563	SC35M_PA	+	SC35M_HA	+	872	910	1606	1644	159.045	0.0101538	0.279896	0.036277	0.971061	0.992315
564	SC35M_PA	+	SC35M_HA	+	1530	1568	245	283	2190.39	4.10621	0.423307	9.70031	3.00581e-22	6.61279e-20
565	SC35M_PA	+	SC35M_HA	+	1365	1403	442	480	76.0386	0.582837	0.330403	1.76401	0.0777295	0.462418
566	SC35M_PA	+	SC35M_HA	+	1542	1580	515	553	188.626	-1.14783	0.236929	-4.84462	1.26852e-06	7.97353e-05
567	SC35M_PA	+	SC35M_HA	+	1644	1682	776	814	117.115	-0.00612382	0.295695	-0.0207099	0.983477	0.995588
568	SC35M_PA	+	SC35M_HA	+	1522	1560	964	1002	107.966	-0.300521	0.276161	-1.08821	0.276503	0.730698
569	SC35M_PA	+	SC35M_HA	+	1361	1399	1137	1175	74.302	0.465021	0.388317	1.19753	0.2311	0.688114
570	SC35M_PA	+	SC35M_HA	+	1335	1373	1623	1661	391.926	-0.300747	0.312161	-0.963435	0.335329	0.777157
571	SC35M_PA	+	SC35M_HA	+	1770	1808	124	162	132.662	-0.157578	0.391531	-0.402467	0.68734	0.918978
572	SC35M_PA	+	SC35M_HA	+	2010	2048	444	482	142.933	0.743668	0.311878	2.38449	0.0171029	0.242751
573	SC35M_PA	+	SC35M_HA	+	2132	2170	378	416	192.966	-0.187402	0.367183	-0.510377	0.609787	0.902629
574	SC35M_PA	+	SC35M_HA	+	1970	2008	862	900	208.768	-0.617394	0.399602	-1.54502	0.122341	0.541605
575	SC35M_PA	+	SC35M_HA	+	1863	1901	972	1010	62.7549	0.774614	0.374159	2.07028	0.0384261	0.359733
576	SC35M_PA	+	SC35M_HA	+	2000	2038	975	1013	141.98	-0.181911	0.362143	-0.50232	0.615443	0.903217
577	SC35M_PA	+	SC35M_HA	+	1671	1709	1125	1163	71.4571	0.287928	0.365168	0.788481	0.430416	0.835605
578	SC35M_PA	+	SC35M_HA	+	1590	1628	1352	1390	87.241	-0.124475	0.331807	-0.375143	0.707554	0.92533
579	SC35M_PA	+	SC35M_HA	+	2010	2048	1124	1162	192.046	0.227104	0.283897	0.799953	0.423738	0.830489
580	SC35M_PA	+	SC35M_HA	+	2132	2170	1121	1159	146.633	-0.0514968	0.338833	-0.151983	0.8792	0.97045
581	SC35M_PA	+	SC35M_HA	+	1771	1809	1428	1466	55.9687	-0.0880712	0.33672	-0.261556	0.793663	0.947015
582	SC35M_PA	+	SC35M_HA	+	1963	2001	1477	1515	101.608	0.056629	0.295324	0.191752	0.847936	0.964282
583	SC35M_PA	+	SC35M_HA	+	1854	1892	1618	1656	77.6967	-0.114315	0.312096	-0.366282	0.714155	0.92533
584	SC35M_PA	+	SC35M_HA	+	1479	1517	1632	1670	83.766	0.0362337	0.306871	0.118075	0.906008	0.971036
585	SC35M_PA	+	SC35M_HA	+	1606	1644	88	126	165.971	0.0980141	0.2805	0.349426	0.726769	0.92533
586	SC35M_PA	+	SC35M_HA	+	1716	1754	332	370	87.8591	0.263577	0.300527	0.877047	0.380461	0.809459
587	SC35M_PA	+	SC35M_HA	+	2133	2171	119	157	123.489	-0.261543	0.327639	-0.798264	0.424717	0.83123
588	SC35M_PA	+	SC35M_HA	+	2087	2125	234	272	98.7438	0.229984	0.323376	0.711198	0.476962	0.863236
589	SC35M_PA	+	SC35M_HA	+	2077	2115	516	554	85.4885	0.30412	0.320026	0.950297	0.341962	0.782643
590	SC35M_PA	+	SC35M_HA	+	332	370	680	718	45.1808	-0.169365	0.370851	-0.456692	0.647892	0.911617
591	SC35M_PA	+	SC35M_HA	+	875	913	971	1009	104.927	-0.336197	0.307185	-1.09444	0.273761	0.730059
592	SC35M_PA	+	SC35M_HA	+	1368	1406	73	111	74.2226	0.118418	0.334342	0.354182	0.723203	0.92533
593	SC35M_PA	+	SC35M_HA	+	1963	2001	1477	1515	101.608	0.056629	0.295324	0.191752	0.847936	0.964282
594	SC35M_PA	+	SC35M_HA	+	201	239	612	650	332.077	0.429802	0.322613	1.33225	0.182777	0.642092
595	SC35M_PA	+	SC35M_HA	+	194	232	664	702	185.367	0.494218	0.359491	1.37477	0.169203	0.619121
596	SC35M_PA	+	SC35M_HA	+	298	336	273	311	421.387	2.59094	0.421508	6.14684	7.90399e-10	6.04827e-08
597	SC35M_PA	+	SC35M_HA	+	822	860	491	529	853.149	3.48036	0.452087	7.69843	1.3775e-14	1.51525e-12
598	SC35M_PA	+	SC35M_HA	+	832	870	870	908	101.751	-0.551449	0.303778	-1.8153	0.0694778	0.453699
599	SC35M_PA	+	SC35M_HA	+	1008	1046	1020	1058	37.3939	0.50562	0.401326	1.25987	0.207715	0.666092
600	SC35M_PA	+	SC35M_HA	+	1335	1373	505	543	73.2732	-1.14425	0.358799	-3.18911	0.00142714	0.0433062
601	SC35M_PA	+	SC35M_HA	+	1451	1489	441	479	84.8086	-0.241189	0.37944	-0.635645	0.525008	0.877137
602	SC35M_PA	+	SC35M_HA	+	1950	1988	490	528	150.242	0.076715	0.309192	0.248115	0.804046	0.948259
603	SC35M_PA	+	SC35M_HA	+	2075	2113	859	897	88.4781	-0.524917	0.362519	-1.44797	0.147625	0.577781
604	SC35M_PA	+	SC35M_HA	+	2013	2051	1239	1277	65.8528	0.0810289	0.300444	0.269697	0.787393	0.945947
605	SC35M_PA	+	SC35M_HA	+	1950	1988	1347	1385	66.6232	-0.126745	0.334445	-0.378972	0.704708	0.92533
606	SC35M_PA	+	SC35M_HA	+	2123	2161	1419	1457	58.0343	-0.506244	0.337032	-1.50206	0.133081	0.55903
607	SC35M_PA	+	SC35M_HA	+	1601	1639	870	908	120.45	-0.610774	0.322364	-1.89467	0.0581359	0.440158
608	SC35M_PA	+	SC35M_HA	+	1533	1571	824	862	61.2102	-0.130401	0.34798	-0.374736	0.707857	0.92533
609	SC35M_PA	+	SC35M_HA	+	674	712	374	412	77.2785	0.168768	0.392028	0.430501	0.666831	0.911617
610	SC35M_PA	+	SC35M_HA	+	2179	2217	636	674	69.9049	0.626045	0.522535	1.19809	0.230881	0.688114
611	SC35M_PA	+	SC35M_HA	+	962	1000	1626	1664	82.6837	0.252986	0.294576	0.858813	0.390444	0.809459
612	SC35M_PA	+	SC35M_HA	+	1565	1603	251	289	1745.39	3.14706	0.40118	7.8445	4.34694e-15	5.10041e-13
613	SC35M_PA	+	SC35M_HA	+	1593	1631	324	362	261.766	0.430679	0.298254	1.444	0.14874	0.577885
614	SC35M_PA	+	SC35M_M	+	258	296	48	86	359.583	0.0468576	0.425815	0.110042	0.912376	0.971036
615	SC35M_PA	+	SC35M_M	+	342	380	44	82	232.767	0.280385	0.517487	0.54182	0.587942	0.898229
616	SC35M_PA	+	SC35M_M	+	381	419	155	193	75.6614	-0.181753	0.352822	-0.515141	0.606454	0.902629
617	SC35M_PA	+	SC35M_M	+	158	196	278	316	93.6852	0.653724	0.451956	1.44643	0.148056	0.577781
618	SC35M_PA	+	SC35M_M	+	131	169	446	484	120.391	-0.448889	0.297089	-1.51096	0.130799	0.556389
619	SC35M_PA	+	SC35M_M	+	265	303	562	600	95.4119	0.179535	0.322695	0.556363	0.577963	0.893749
620	SC35M_PA	+	SC35M_M	+	216	254	845	883	204.275	0.0362484	0.289726	0.125113	0.900434	0.971036
621	SC35M_PA	+	SC35M_M	+	545	583	161	199	92.2639	0.72814	0.341774	2.13047	0.0331327	0.336252
622	SC35M_PA	+	SC35M_M	+	645	683	393	431	92.4917	0.022826	0.386096	0.0591199	0.952857	0.985499
623	SC35M_PA	+	SC35M_M	+	664	702	584	622	97.136	-0.117827	0.273221	-0.431252	0.666285	0.911617
624	SC35M_PA	+	SC35M_M	+	609	647	843	881	311.568	0.49322	0.384528	1.28266	0.19961	0.658867
625	SC35M_PA	+	SC35M_M	+	906	944	121	159	317.437	1.16116	0.508454	2.28371	0.0223886	0.283481
626	SC35M_PA	+	SC35M_M	+	881	919	411	449	245.716	-0.366568	0.315162	-1.16311	0.244784	0.698248
627	SC35M_PA	+	SC35M_M	+	834	872	539	577	477.415	-0.367583	0.330954	-1.11068	0.266707	0.724388
628	SC35M_PA	+	SC35M_M	+	1122	1160	208	246	164.251	0.472385	0.445766	1.05972	0.289274	0.733409
629	SC35M_PA	+	SC35M_M	+	1167	1205	476	514	170.953	-0.145063	0.26445	-0.548543	0.583319	0.895848
630	SC35M_PA	+	SC35M_M	+	1064	1102	827	865	57.4402	0.044847	0.393679	0.113918	0.909303	0.971036
631	SC35M_PA	+	SC35M_M	+	1490	1528	53	91	244.733	-0.111492	0.319057	-0.349442	0.726757	0.92533
632	SC35M_PA	+	SC35M_M	+	1365	1403	233	271	265.251	-0.171538	0.305468	-0.561559	0.574417	0.893749
633	SC35M_PA	+	SC35M_M	+	1584	1622	184	222	315.165	-0.0263402	0.384002	-0.068594	0.945313	0.984406
634	SC35M_PA	+	SC35M_M	+	1587	1625	322	360	426.856	0.575876	0.431169	1.33561	0.181675	0.639698
635	SC35M_PA	+	SC35M_M	+	1471	1509	381	419	210.74	-0.70837	0.275306	-2.57303	0.0100813	0.191978
636	SC35M_PA	+	SC35M_M	+	1693	1731	395	433	834.306	-0.0989939	0.324191	-0.305356	0.760095	0.932047
637	SC35M_PA	+	SC35M_M	+	1431	1469	595	633	514.631	0.0723967	0.291713	0.248178	0.803997	0.948259
638	SC35M_PA	+	SC35M_M	+	1471	1509	799	837	453.57	-0.400859	0.2867	-1.39818	0.162058	0.608149
639	SC35M_PA	+	SC35M_M	+	1676	1714	796	834	185.986	-0.594645	0.285542	-2.08251	0.0372957	0.352905
640	SC35M_PA	+	SC35M_M	+	2139	2177	463	501	109.908	-0.660837	0.338132	-1.95437	0.050657	0.414799
641	SC35M_PA	+	SC35M_M	+	2006	2044	601	639	119.876	-0.610364	0.342942	-1.77979	0.0751107	0.460795
642	SC35M_PA	+	SC35M_M	+	2132	2170	611	649	143.028	-0.226946	0.41937	-0.54116	0.588397	0.898229
643	SC35M_PA	+	SC35M_M	+	2014	2052	902	940	76.627	-0.000113245	0.415754	-0.000272384	0.999783	0.999788
644	SC35M_PA	+	SC35M_M	+	2124	2162	888	926	85.8226	-0.461299	0.362215	-1.27355	0.202823	0.660737
645	SC35M_PA	+	SC35M_M	+	115	153	234	272	74.2866	0.240011	0.344898	0.69589	0.486498	0.866573
646	SC35M_PA	+	SC35M_M	+	218	256	623	661	82.8359	0.360218	0.319578	1.12717	0.259672	0.712983
647	SC35M_PA	+	SC35M_M	+	477	515	681	719	53.1785	-0.0867164	0.420911	-0.206021	0.836775	0.962564
648	SC35M_PA	+	SC35M_M	+	534	572	444	482	67.7219	0.625338	0.36378	1.719	0.0856146	0.473949
649	SC35M_PA	+	SC35M_M	+	1869	1907	395	433	62.2812	0.522975	0.303902	1.72087	0.0852751	0.473949
650	SC35M_PA	+	SC35M_M	+	2003	2041	535	573	109.548	-0.430712	0.370081	-1.16383	0.244492	0.698248
651	SC35M_PA	+	SC35M_M	+	1406	1444	797	835	286.37	-0.683626	0.308772	-2.21402	0.0268274	0.305655
652	SC35M_PA	+	SC35M_M	+	2080	2118	68	106	326.103	-0.314488	0.278606	-1.12879	0.258985	0.712983
653	SC35M_PA	+	SC35M_M	+	2083	2121	103	141	299.157	-0.471555	0.242673	-1.94317	0.0519953	0.419779
654	SC35M_PA	+	SC35M_M	+	111	149	756	794	2349.48	0.617009	0.475673	1.29713	0.194587	0.655141
655	SC35M_PA	+	SC35M_M	+	44	82	832	870	519.682	0.708855	0.509696	1.39074	0.164304	0.612583
656	SC35M_PA	+	SC35M_M	+	203	241	50	88	203.789	0.16487	0.360365	0.457507	0.647306	0.911617
657	SC35M_PA	+	SC35M_M	+	287	325	48	86	354.815	0.0267152	0.443123	0.0602883	0.951926	0.985499
658	SC35M_PA	+	SC35M_M	+	606	644	53	91	60.0153	0.171042	0.348832	0.490328	0.623902	0.907816
659	SC35M_PA	+	SC35M_M	+	919	957	48	86	194.155	0.160144	0.381603	0.41966	0.674734	0.916305
660	SC35M_PA	+	SC35M_M	+	970	1008	195	233	59.6022	0.929432	0.475797	1.95342	0.0507694	0.414799
661	SC35M_PA	+	SC35M_M	+	1038	1076	202	240	62.3263	-0.00360431	0.407468	-0.00884563	0.992942	0.997219
662	SC35M_PA	+	SC35M_M	+	679	717	735	773	93.113	-0.237317	0.342692	-0.692507	0.488619	0.866573
663	SC35M_PA	+	SC35M_M	+	663	701	914	952	58.4484	0.519642	0.382743	1.35768	0.174565	0.63217
664	SC35M_PA	+	SC35M_M	+	1207	1245	466	504	98.914	-0.177351	0.305463	-0.580598	0.561512	0.887685
665	SC35M_PA	+	SC35M_M	+	2014	2052	53	91	225.461	-0.349502	0.427919	-0.816747	0.414073	0.824451
666	SC35M_PA	+	SC35M_M	+	1871	1909	310	348	25.5002	2.52861	0.604506	4.18293	2.87782e-05	0.00163386
667	SC35M_PA	+	SC35M_M	+	1653	1691	717	755	115.117	-0.207112	0.277569	-0.746164	0.455568	0.851852
668	SC35M_PA	+	SC35M_M	+	1684	1722	725	763	113.932	-0.0965972	0.267568	-0.36102	0.718085	0.92533
669	SC35M_PA	+	SC35M_M	+	1696	1734	322	360	217.503	0.557648	0.313355	1.7796	0.0751409	0.460795
670	SC35M_PA	+	SC35M_NA	+	266	304	54	92	326.692	0.190477	0.34351	0.554502	0.579235	0.893749
671	SC35M_PA	+	SC35M_NA	+	201	239	175	213	80.5711	0.566508	0.385278	1.47039	0.141457	0.574974
672	SC35M_PA	+	SC35M_NA	+	41	79	421	459	199.206	0.191208	0.289294	0.660947	0.508646	0.875617
673	SC35M_PA	+	SC35M_NA	+	162	200	452	490	159.908	0.00289095	0.314678	0.00918701	0.99267	0.997219
674	SC35M_PA	+	SC35M_NA	+	248	286	476	514	114.927	0.651863	0.373062	1.74733	0.0805795	0.468671
675	SC35M_PA	+	SC35M_NA	+	378	416	493	531	74.747	0.117504	0.329893	0.356189	0.721699	0.92533
676	SC35M_PA	+	SC35M_NA	+	485	523	514	552	105.171	0.336637	0.308038	1.09284	0.274463	0.730059
677	SC35M_PA	+	SC35M_NA	+	268	306	825	863	285.059	0.331994	0.388405	0.854761	0.392684	0.809459
678	SC35M_PA	+	SC35M_NA	+	165	203	925	963	92.2503	0.0137348	0.32243	0.0425977	0.966022	0.992315
679	SC35M_PA	+	SC35M_NA	+	24	62	1098	1136	138.656	0.0831716	0.378865	0.219528	0.826238	0.957253
680	SC35M_PA	+	SC35M_NA	+	266	304	979	1017	122.403	0.100949	0.351792	0.286956	0.774146	0.938695
681	SC35M_PA	+	SC35M_NA	+	325	363	1044	1082	119.132	-0.0331624	0.322421	-0.102854	0.918079	0.972664
682	SC35M_PA	+	SC35M_NA	+	459	497	906	944	75.4349	0.463145	0.386907	1.19704	0.231289	0.688114
683	SC35M_PA	+	SC35M_NA	+	589	627	37	75	57.6642	0.681994	0.394092	1.73055	0.0835325	0.471251
684	SC35M_PA	+	SC35M_NA	+	810	848	95	133	72.16	-0.280563	0.312614	-0.897472	0.369467	0.806113
685	SC35M_PA	+	SC35M_NA	+	971	1009	311	349	62.0812	0.0709413	0.397256	0.178578	0.858269	0.964282
686	SC35M_PA	+	SC35M_NA	+	829	867	497	535	1374.85	-0.555813	0.459247	-1.21027	0.226175	0.685879
687	SC35M_PA	+	SC35M_NA	+	662	700	996	1034	92.7495	0.175355	0.286606	0.611834	0.540647	0.883366
688	SC35M_PA	+	SC35M_NA	+	883	921	967	1005	439.984	-0.175732	0.330483	-0.531744	0.594903	0.898948
689	SC35M_PA	+	SC35M_NA	+	837	875	1180	1218	145.203	-0.0749037	0.241373	-0.310323	0.756315	0.931501
690	SC35M_PA	+	SC35M_NA	+	568	606	1323	1361	67.1898	0.740555	0.377773	1.96032	0.0499586	0.414751
691	SC35M_PA	+	SC35M_NA	+	656	694	1327	1365	174.766	0.065393	0.393495	0.166185	0.868011	0.968382
692	SC35M_PA	+	SC35M_NA	+	1134	1172	91	129	62.2719	0.0449943	0.368358	0.122148	0.902782	0.971036
693	SC35M_PA	+	SC35M_NA	+	1471	1509	66	104	74.2718	-0.0196575	0.305351	-0.0643768	0.94867	0.984406
694	SC35M_PA	+	SC35M_NA	+	1467	1505	159	197	118.819	0.634907	0.393575	1.61318	0.106706	0.504437
695	SC35M_PA	+	SC35M_NA	+	1161	1199	524	562	63.8791	-0.0195903	0.320773	-0.0610722	0.951302	0.985499
696	SC35M_PA	+	SC35M_NA	+	1381	1419	531	569	349.092	-0.401453	0.402057	-0.998498	0.318038	0.76156
697	SC35M_PA	+	SC35M_NA	+	1478	1516	542	580	822.776	0.0819613	0.311351	0.263244	0.792362	0.946104
698	SC35M_PA	+	SC35M_NA	+	1595	1633	740	778	163.676	0.119341	0.342919	0.348016	0.727828	0.92533
699	SC35M_PA	+	SC35M_NA	+	1472	1510	979	1017	164.053	0.122406	0.283047	0.432457	0.665409	0.911617
700	SC35M_PA	+	SC35M_NA	+	1450	1488	1178	1216	184.405	0.104556	0.293831	0.355838	0.721962	0.92533
701	SC35M_PA	+	SC35M_NA	+	1428	1466	1308	1346	199.892	0.00447738	0.282449	0.015852	0.987352	0.996982
702	SC35M_PA	+	SC35M_NA	+	1653	1691	979	1017	201.346	0.0562552	0.26506	0.212235	0.831924	0.958237
703	SC35M_PA	+	SC35M_NA	+	1771	1809	965	1003	73.9698	0.547455	0.536642	1.02015	0.307658	0.753098
704	SC35M_PA	+	SC35M_NA	+	2112	2150	159	197	66.023	0.122025	0.311189	0.392125	0.694966	0.923125
705	SC35M_PA	+	SC35M_NA	+	1889	1927	485	523	106.266	0.18387	0.375233	0.490015	0.624124	0.907816
706	SC35M_PA	+	SC35M_NA	+	1902	1940	709	747	69.28	0.0344948	0.324974	0.106146	0.915466	0.971563
707	SC35M_PA	+	SC35M_NA	+	2099	2137	746	784	173.438	0.0603775	0.381039	0.158455	0.874098	0.97031
708	SC35M_PA	+	SC35M_NA	+	2168	2206	737	775	117.077	-0.0152222	0.380964	-0.0399571	0.968127	0.992315
709	SC35M_PA	+	SC35M_NA	+	2091	2129	825	863	142.103	-0.0376351	0.274504	-0.137102	0.89095	0.971036
710	SC35M_PA	+	SC35M_NA	+	2101	2139	958	996	131.239	-0.536888	0.287126	-1.86987	0.0615021	0.443535
711	SC35M_PA	+	SC35M_NA	+	2134	2172	1306	1344	195.488	-0.61611	0.378206	-1.62903	0.103307	0.503124
712	SC35M_PA	+	SC35M_NA	+	2040	2078	1358	1396	136.237	-0.739567	0.271899	-2.72001	0.00652801	0.140113
713	SC35M_PA	+	SC35M_NA	+	472	510	54	92	53.5625	-0.140188	0.335741	-0.417549	0.676277	0.916565
714	SC35M_PA	+	SC35M_NA	+	273	311	206	244	88.7995	0.423973	0.36539	1.16033	0.245915	0.699143
715	SC35M_PA	+	SC35M_NA	+	890	928	1057	1095	200.988	-0.0460615	0.265282	-0.173632	0.862155	0.965877
716	SC35M_PA	+	SC35M_NA	+	1615	1653	481	519	190.556	0.174482	0.455323	0.383206	0.701567	0.92533
717	SC35M_PA	+	SC35M_NA	+	1590	1628	582	620	179.329	-0.193	0.271835	-0.709989	0.477711	0.863236
718	SC35M_PA	+	SC35M_NA	+	1607	1645	866	904	160.353	0.00640624	0.27906	0.0229565	0.981685	0.995436
719	SC35M_PA	+	SC35M_NA	+	1348	1386	1092	1130	133.303	-0.594055	0.275571	-2.15572	0.0311054	0.325866
720	SC35M_PA	+	SC35M_NA	+	1520	1558	1379	1417	100.91	0.537375	0.388628	1.38275	0.166742	0.614558
721	SC35M_PA	+	SC35M_NA	+	1652	1690	1261	1299	162.325	-0.228207	0.291182	-0.783727	0.4332	0.835605
722	SC35M_PA	+	SC35M_NA	+	2094	2132	432	470	620.658	-0.0550169	0.315508	-0.174376	0.86157	0.965836
723	SC35M_PA	+	SC35M_NA	+	2055	2093	497	535	498.397	-0.196059	0.313999	-0.624395	0.532368	0.879414
724	SC35M_PA	+	SC35M_NA	+	660	698	497	535	70.5919	0.11923	0.351539	0.339165	0.734485	0.92533
725	SC35M_PA	+	SC35M_NA	+	1601	1639	1153	1191	197.755	-0.156846	0.293071	-0.53518	0.592525	0.898229
726	SC35M_PA	+	SC35M_NA	+	293	331	48	86	279.073	0.184553	0.37334	0.494329	0.621074	0.907129
727	SC35M_PA	+	SC35M_NA	+	818	856	431	469	799.514	-0.550756	0.504985	-1.09064	0.275431	0.730059
728	SC35M_PA	+	SC35M_NA	+	1466	1504	465	503	376.625	0.239022	0.272956	0.875679	0.381204	0.809459
729	SC35M_PA	+	SC35M_NA	+	1390	1428	1107	1145	133.06	-0.57613	0.285428	-2.01848	0.0435418	0.378832
730	SC35M_PA	+	SC35M_NA	+	1601	1639	1156	1194	195.076	-0.171752	0.283816	-0.605153	0.545077	0.883366
731	SC35M_PA	+	SC35M_NA	+	2177	2215	424	462	183.015	-0.0410852	0.369147	-0.111297	0.91138	0.971036
732	SC35M_PA	+	SC35M_NA	+	2121	2159	54	92	38.3087	-0.0409391	0.43921	-0.0932106	0.925736	0.976211
733	SC35M_PA	+	SC35M_NA	+	1593	1631	938	976	184.565	-0.193509	0.265636	-0.728473	0.466324	0.860305
734	SC35M_PA	+	SC35M_NP	+	203	241	173	211	206.255	0.22442	0.246493	0.910452	0.362584	0.802702
735	SC35M_PA	+	SC35M_NP	+	131	169	488	526	121.66	-0.61623	0.356098	-1.73051	0.0835399	0.471251
736	SC35M_PA	+	SC35M_NP	+	78	116	540	578	75.3989	-0.0254722	0.432382	-0.0589114	0.953023	0.985499
737	SC35M_PA	+	SC35M_NP	+	292	330	473	511	205.442	-0.469073	0.296418	-1.58247	0.113543	0.519873
738	SC35M_PA	+	SC35M_NP	+	232	270	647	685	65.6478	0.516355	0.460259	1.12188	0.261914	0.715789
739	SC35M_PA	+	SC35M_NP	+	123	161	685	723	74.9968	0.214016	0.419067	0.510697	0.609563	0.902629
740	SC35M_PA	+	SC35M_NP	+	264	302	881	919	150.112	-0.0550852	0.430488	-0.12796	0.898181	0.971036
741	SC35M_PA	+	SC35M_NP	+	57	95	944	982	71.4298	0.118363	0.327927	0.360945	0.718141	0.92533
742	SC35M_PA	+	SC35M_NP	+	167	205	1371	1409	127.883	0.0756348	0.32419	0.233304	0.815525	0.953071
743	SC35M_PA	+	SC35M_NP	+	664	702	125	163	738.288	-0.669062	0.419176	-1.59613	0.110459	0.509788
744	SC35M_PA	+	SC35M_NP	+	530	568	488	526	140.79	-0.130856	0.346975	-0.377133	0.706075	0.92533
745	SC35M_PA	+	SC35M_NP	+	483	521	881	919	278.481	0.17343	0.323003	0.536932	0.591315	0.898229
746	SC35M_PA	+	SC35M_NP	+	518	556	935	973	278.734	0.5104	0.344946	1.47965	0.138966	0.572213
747	SC35M_PA	+	SC35M_NP	+	663	701	645	683	139.931	0.0454472	0.380125	0.119559	0.904833	0.971036
748	SC35M_PA	+	SC35M_NP	+	589	627	1428	1466	142.642	0.818876	0.399152	2.05154	0.0402144	0.366722
749	SC35M_PA	+	SC35M_NP	+	865	903	109	147	353.684	-0.221315	0.283249	-0.781344	0.4346	0.835952
750	SC35M_PA	+	SC35M_NP	+	840	878	305	343	914.816	0.181878	0.441383	0.412065	0.680292	0.917754
751	SC35M_PA	+	SC35M_NP	+	782	820	540	578	848.657	-0.318928	0.377449	-0.844955	0.398136	0.81008
752	SC35M_PA	+	SC35M_NP	+	917	955	450	488	407.94	-0.46935	0.309679	-1.5156	0.12962	0.555062
753	SC35M_PA	+	SC35M_NP	+	828	866	639	677	303.56	-0.188594	0.255079	-0.739355	0.459691	0.853435
754	SC35M_PA	+	SC35M_NP	+	917	955	703	741	110.251	0.899193	0.351053	2.56142	0.0104247	0.191978
755	SC35M_PA	+	SC35M_NP	+	838	876	840	878	258.412	-0.650206	0.400663	-1.62282	0.104627	0.503124
756	SC35M_PA	+	SC35M_NP	+	883	921	840	878	223.177	-0.770689	0.343039	-2.24665	0.0246623	0.298051
757	SC35M_PA	+	SC35M_NP	+	852	890	1131	1169	255.679	0.187567	0.338209	0.55459	0.579175	0.893749
758	SC35M_PA	+	SC35M_NP	+	855	893	1227	1265	256.391	0.168826	0.28347	0.59557	0.551462	0.88556
759	SC35M_PA	+	SC35M_NP	+	805	843	1415	1453	162.016	-0.0043092	0.352299	-0.0122316	0.990241	0.997219
760	SC35M_PA	+	SC35M_NP	+	1136	1174	527	565	174.269	-0.39273	0.258994	-1.51637	0.129427	0.555062
761	SC35M_PA	+	SC35M_NP	+	1147	1185	1263	1301	152.691	0.456528	0.38957	1.17188	0.241246	0.694916
762	SC35M_PA	+	SC35M_NP	+	1350	1388	484	522	216.943	-0.688944	0.376943	-1.82772	0.0675922	0.449777
763	SC35M_PA	+	SC35M_NP	+	1332	1370	854	892	231.835	-0.281293	0.460125	-0.611341	0.540974	0.883366
764	SC35M_PA	+	SC35M_NP	+	1355	1393	1249	1287	124.299	0.043813	0.3005	0.145801	0.884079	0.97045
765	SC35M_PA	+	SC35M_NP	+	1694	1732	155	193	118.5	-0.285925	0.327819	-0.872205	0.383097	0.809459
766	SC35M_PA	+	SC35M_NP	+	1525	1563	483	521	315.724	-0.579922	0.285037	-2.03455	0.0418965	0.374304
767	SC35M_PA	+	SC35M_NP	+	1615	1653	488	526	602.334	-0.465364	0.333317	-1.39616	0.162666	0.609133
768	SC35M_PA	+	SC35M_NP	+	1694	1732	480	518	465.147	-0.328003	0.326684	-1.00404	0.315361	0.759988
769	SC35M_PA	+	SC35M_NP	+	1590	1628	753	791	267.136	-0.460518	0.283607	-1.62379	0.10442	0.503124
770	SC35M_PA	+	SC35M_NP	+	1476	1514	852	890	436.177	-0.352382	0.329446	-1.06962	0.284791	0.733409
771	SC35M_PA	+	SC35M_NP	+	1596	1634	836	874	471.401	-0.351308	0.392374	-0.895339	0.370606	0.806113
772	SC35M_PA	+	SC35M_NP	+	1536	1574	1281	1319	982.925	0.383097	0.449198	0.852847	0.393744	0.809568
773	SC35M_PA	+	SC35M_NP	+	1693	1731	1326	1364	108.992	0.226931	0.339053	0.669308	0.503299	0.872388
774	SC35M_PA	+	SC35M_NP	+	1760	1798	1329	1367	95.0862	0.102064	0.408588	0.249797	0.802744	0.948259
775	SC35M_PA	+	SC35M_NP	+	1970	2008	155	193	177.529	-0.503963	0.285758	-1.7636	0.0777997	0.462418
776	SC35M_PA	+	SC35M_NP	+	2145	2183	116	154	116.018	-0.304964	0.319496	-0.954516	0.339823	0.780201
777	SC35M_PA	+	SC35M_NP	+	2106	2144	483	521	268.717	-0.505878	0.485155	-1.04272	0.29708	0.740596
778	SC35M_PA	+	SC35M_NP	+	1963	2001	680	718	79.6116	0.169525	0.370131	0.458015	0.646942	0.911617
779	SC35M_PA	+	SC35M_NP	+	2121	2159	623	661	472.871	-0.189911	0.332856	-0.57055	0.568305	0.891162
780	SC35M_PA	+	SC35M_NP	+	1925	1963	852	890	147.334	-0.197566	0.419859	-0.470554	0.63796	0.911617
781	SC35M_PA	+	SC35M_NP	+	2123	2161	1207	1245	108.628	-0.164519	0.350112	-0.469903	0.638424	0.911617
782	SC35M_PA	+	SC35M_NP	+	1992	2030	1286	1324	119.408	-0.0223555	0.321859	-0.0694574	0.944626	0.984406
783	SC35M_PA	+	SC35M_NP	+	2000	2038	1331	1369	113.289	-0.0378247	0.32116	-0.117775	0.906246	0.971036
784	SC35M_PA	+	SC35M_NP	+	2136	2174	215	253	104.485	-0.608227	0.323544	-1.87989	0.0601228	0.440512
785	SC35M_PA	+	SC35M_NP	+	664	702	71	109	536.073	-0.726633	0.412413	-1.76191	0.0780849	0.462418
786	SC35M_PA	+	SC35M_NP	+	838	876	1268	1306	277.588	-0.0419782	0.285779	-0.146891	0.883218	0.97045
787	SC35M_PA	+	SC35M_NP	+	1431	1469	1170	1208	75.8237	0.150293	0.296783	0.506409	0.612569	0.903217
788	SC35M_PA	+	SC35M_NP	+	2164	2202	723	761	120.687	0.463263	0.474588	0.976136	0.328997	0.769805
789	SC35M_PA	+	SC35M_NS	+	58	96	63	101	48.2261	-0.103866	0.332244	-0.312618	0.754571	0.930655
790	SC35M_PA	+	SC35M_NS	+	35	73	274	312	121.277	-0.329326	0.349078	-0.943418	0.345467	0.784545
791	SC35M_PA	+	SC35M_NS	+	45	83	379	417	106.369	0.129143	0.276617	0.466865	0.640596	0.911617
792	SC35M_PA	+	SC35M_NS	+	268	306	349	387	120.513	-0.271198	0.275109	-0.985782	0.32424	0.768052
793	SC35M_PA	+	SC35M_NS	+	1420	1458	759	797	60.3883	0.338329	0.390935	0.865436	0.3868	0.809459
794	SC35M_PA	+	SC35M_NS	+	165	203	665	703	45.9377	-0.015125	0.47871	-0.0315953	0.974795	0.992315
795	SC35M_PA	+	SC35M_NS	+	215	253	738	776	37.6651	0.443551	0.517372	0.857317	0.39127	0.809459
796	SC35M_PA	+	SC35M_NS	+	487	525	51	89	52.3673	0.510282	0.422319	1.20829	0.226937	0.685879
797	SC35M_PA	+	SC35M_NS	+	384	422	351	389	138.848	-0.374039	0.391194	-0.956147	0.338998	0.780201
798	SC35M_PA	+	SC35M_NS	+	381	419	651	689	296.883	-0.00840113	0.510403	-0.0164598	0.986868	0.996982
799	SC35M_PA	+	SC35M_NS	+	533	571	757	795	26.1084	1.88909	0.57242	3.30019	0.000966207	0.0333436
800	SC35M_PA	+	SC35M_NS	+	754	792	169	207	49.0467	0.35484	0.359268	0.987675	0.323312	0.766885
801	SC35M_PA	+	SC35M_NS	+	831	869	162	200	71.1716	0.0200945	0.349472	0.0574995	0.954147	0.986083
802	SC35M_PA	+	SC35M_NS	+	886	924	345	383	161.081	-0.000657115	0.2914	-0.00225503	0.998201	0.999788
803	SC35M_PA	+	SC35M_NS	+	673	711	429	467	270.379	-0.16074	0.335592	-0.478975	0.631957	0.911582
804	SC35M_PA	+	SC35M_NS	+	805	843	506	544	273.474	0.0326959	0.359304	0.0909979	0.927494	0.977479
805	SC35M_PA	+	SC35M_NS	+	857	895	507	545	236.821	-0.0984165	0.339035	-0.290284	0.771599	0.938695
806	SC35M_PA	+	SC35M_NS	+	668	706	637	675	311.463	-0.283094	0.372884	-0.759202	0.447732	0.847984
807	SC35M_PA	+	SC35M_NS	+	1190	1228	164	202	34.7126	1.11096	0.399596	2.7802	0.00543259	0.127485
808	SC35M_PA	+	SC35M_NS	+	1173	1211	281	319	78.1605	-0.0316415	0.402233	-0.0786646	0.937299	0.981349
809	SC35M_PA	+	SC35M_NS	+	1344	1382	273	311	166.842	-0.168373	0.421328	-0.399625	0.689432	0.920638
810	SC35M_PA	+	SC35M_NS	+	1475	1513	265	303	99.6597	-0.13662	0.29407	-0.464582	0.642231	0.911617
811	SC35M_PA	+	SC35M_NS	+	1203	1241	421	459	94.5544	0.257775	0.359253	0.717531	0.473046	0.862758
812	SC35M_PA	+	SC35M_NS	+	1359	1397	437	475	135.338	-0.472124	0.296207	-1.5939	0.110958	0.509885
813	SC35M_PA	+	SC35M_NS	+	1162	1200	830	868	25.73	0.0284784	0.446715	0.0637507	0.949169	0.984406
814	SC35M_PA	+	SC35M_NS	+	1425	1463	685	723	65.1509	0.450103	0.372564	1.20812	0.227	0.685879
815	SC35M_PA	+	SC35M_NS	+	1476	1514	55	93	45.3616	-0.149017	0.342343	-0.435285	0.663356	0.911617
816	SC35M_PA	+	SC35M_NS	+	1605	1643	185	223	59.8516	-0.0961767	0.35539	-0.270623	0.786681	0.945737
817	SC35M_PA	+	SC35M_NS	+	1590	1628	354	392	195.713	0.148646	0.274208	0.542092	0.587755	0.898229
818	SC35M_PA	+	SC35M_NS	+	1493	1531	506	544	105.202	-0.156109	0.301049	-0.518548	0.604076	0.902629
819	SC35M_PA	+	SC35M_NS	+	1533	1571	641	679	47.4139	-0.165524	0.358223	-0.462069	0.644032	0.911617
820	SC35M_PA	+	SC35M_NS	+	1835	1873	63	101	67.8243	0.562399	0.351999	1.59773	0.110103	0.509788
821	SC35M_PA	+	SC35M_NS	+	1837	1875	100	138	79.1522	0.727765	0.333812	2.18016	0.0292454	0.313854
822	SC35M_PA	+	SC35M_NS	+	1761	1799	142	180	86.6606	0.417342	0.314497	1.32702	0.184503	0.644911
823	SC35M_PA	+	SC35M_NS	+	1799	1837	374	412	51.7004	0.296004	0.381357	0.776187	0.437639	0.839046
824	SC35M_PA	+	SC35M_NS	+	1768	1806	726	764	77.4037	-0.0199988	0.514339	-0.0388825	0.968984	0.992315
825	SC35M_PA	+	SC35M_NS	+	2000	2038	176	214	79.5771	-0.307428	0.366275	-0.839337	0.40128	0.813656
826	SC35M_PA	+	SC35M_NS	+	2137	2175	507	545	137.271	-0.0539062	0.438932	-0.122812	0.902256	0.971036
827	SC35M_PA	+	SC35M_NS	+	2006	2044	624	662	108.883	-0.154835	0.30993	-0.499582	0.61737	0.903217
828	SC35M_PA	+	SC35M_NS	+	2137	2175	721	759	48.0465	-0.205535	0.33876	-0.606728	0.544031	0.883366
829	SC35M_PA	+	SC35M_NS	+	1631	1669	446	484	227.493	-0.23681	0.313334	-0.755775	0.449784	0.848792
830	SC35M_PA	+	SC35M_NS	+	2040	2078	351	389	305.992	-0.328908	0.372482	-0.883017	0.377227	0.80686
831	SC35M_PA	+	SC35M_NS	+	50	88	505	543	48.1782	0.493499	0.407135	1.21213	0.225464	0.685879
832	SC35M_PA	+	SC35M_NS	+	76	114	505	543	53.1987	0.495255	0.388878	1.27355	0.202823	0.660737
833	SC35M_PA	+	SC35M_NS	+	1361	1399	499	537	109.862	-0.577769	0.32228	-1.79276	0.0730118	0.460795
834	SC35M_PA	+	SC35M_NS	+	150	188	263	301	57.9478	-0.940785	0.359186	-2.61921	0.00881334	0.176267
835	SC35M_PA	+	SC35M_NS	+	1590	1628	322	360	165.25	-0.0703641	0.223758	-0.314465	0.753168	0.929576
836	SC35M_PA	+	SC35M_NS	+	1993	2031	118	156	85.8889	-0.410724	0.334139	-1.2292	0.218996	0.685879
837	SC35M_PA	+	SC35M_NS	+	2056	2094	275	313	158.952	-0.670643	0.280753	-2.38873	0.0169069	0.242751
838	SC35M_PA	+	SC35M_NS	+	230	268	525	563	146.162	-0.232833	0.320331	-0.726851	0.467317	0.861234
839	SC35M_PA	+	SC35M_NS	+	267	305	508	546	160.422	-0.251974	0.264116	-0.954027	0.34007	0.780201
840	SC35M_PA	+	SC35M_NS	+	666	704	713	751	111.088	0.29034	0.412452	0.703936	0.481473	0.865569
841	SC35M_PA	+	SC35M_NS	+	2122	2160	353	391	147.872	-0.106397	0.275307	-0.386465	0.699152	0.925246
842	SC35M_PA	+	SC35M_NS	+	456	494	507	545	93.4952	0.300774	0.306249	0.98212	0.326041	0.769612
843	SC35M_PA	+	SC35M_NS	+	760	798	508	546	237.544	0.219419	0.307512	0.71353	0.475518	0.863236
844	SC35M_PB1	+	SC35M_HA	+	74	112	319	357	113.273	0.346946	0.319513	1.08586	0.277541	0.732343
845	SC35M_PB1	+	SC35M_HA	+	116	154	319	357	103.353	0.642232	0.34794	1.84581	0.0649195	0.443535
846	SC35M_PB1	+	SC35M_HA	+	212	250	368	406	84.1681	0.190004	0.365663	0.519615	0.603332	0.902629
847	SC35M_PB1	+	SC35M_HA	+	76	114	1090	1128	1111.08	0.731263	0.423052	1.72854	0.0838912	0.471721
848	SC35M_PB1	+	SC35M_HA	+	208	246	1088	1126	124.773	0.783141	0.326643	2.39754	0.0165054	0.24233
849	SC35M_PB1	+	SC35M_HA	+	300	338	1084	1122	129.826	0.493727	0.305133	1.61807	0.105647	0.503899
850	SC35M_PB1	+	SC35M_HA	+	133	171	1328	1366	114.93	0.367043	0.370948	0.989474	0.322431	0.765881
851	SC35M_PB1	+	SC35M_HA	+	130	168	1438	1476	81.7546	0.597632	0.372776	1.60319	0.108892	0.509706
852	SC35M_PB1	+	SC35M_HA	+	507	545	266	304	129.931	-0.701299	0.426041	-1.64608	0.099747	0.495917
853	SC35M_PB1	+	SC35M_HA	+	456	494	411	449	114.913	-0.154427	0.284178	-0.543416	0.586844	0.898229
854	SC35M_PB1	+	SC35M_HA	+	492	530	517	555	235.39	0.229701	0.30177	0.76118	0.446549	0.847984
855	SC35M_PB1	+	SC35M_HA	+	527	565	741	779	153.324	-0.149031	0.308108	-0.483699	0.628599	0.908733
856	SC35M_PB1	+	SC35M_HA	+	635	673	1617	1655	231.212	0.571338	0.536508	1.06492	0.286913	0.733409
857	SC35M_PB1	+	SC35M_HA	+	915	953	71	109	76.6063	0.291808	0.363402	0.802989	0.421981	0.8303
858	SC35M_PB1	+	SC35M_HA	+	956	994	543	581	78.2468	0.676993	0.330998	2.04531	0.0408245	0.370367
859	SC35M_PB1	+	SC35M_HA	+	818	856	831	869	69.4265	-0.231446	0.362051	-0.639264	0.522651	0.877137
860	SC35M_PB1	+	SC35M_HA	+	793	831	964	1002	110.88	-0.0565639	0.289382	-0.195465	0.845029	0.964282
861	SC35M_PB1	+	SC35M_HA	+	731	769	1047	1085	56.8552	1.24641	0.515753	2.41669	0.0156623	0.239631
862	SC35M_PB1	+	SC35M_HA	+	920	958	1459	1497	111.811	0.823645	0.320739	2.56796	0.0102298	0.191978
863	SC35M_PB1	+	SC35M_HA	+	1029	1067	1416	1454	75.8225	0.197142	0.452505	0.435669	0.663077	0.911617
864	SC35M_PB1	+	SC35M_HA	+	1069	1107	1625	1663	448.383	0.554857	0.433475	1.28002	0.200538	0.659713
865	SC35M_PB1	+	SC35M_HA	+	1335	1373	123	161	123.723	-0.340244	0.263129	-1.29307	0.195987	0.655774
866	SC35M_PB1	+	SC35M_HA	+	1526	1564	79	117	72.2046	-0.0986026	0.277556	-0.355253	0.7224	0.92533
867	SC35M_PB1	+	SC35M_HA	+	1382	1420	516	554	132.279	0.617204	0.292612	2.10929	0.0349193	0.34722
868	SC35M_PB1	+	SC35M_HA	+	1553	1591	542	580	86.7172	0.207201	0.318405	0.650747	0.51521	0.875617
869	SC35M_PB1	+	SC35M_HA	+	1375	1413	758	796	470.506	0.0897416	0.336861	0.266405	0.789927	0.946104
870	SC35M_PB1	+	SC35M_HA	+	1336	1374	1006	1044	140.235	-0.187282	0.27866	-0.672081	0.501532	0.871886
871	SC35M_PB1	+	SC35M_HA	+	1335	1373	1065	1103	124.336	-0.0579404	0.294887	-0.196483	0.844232	0.964282
872	SC35M_PB1	+	SC35M_HA	+	1518	1556	981	1019	154.525	0.441592	0.421061	1.04876	0.294288	0.736766
873	SC35M_PB1	+	SC35M_HA	+	1493	1531	1239	1277	91.9766	0.0380053	0.345524	0.109993	0.912415	0.971036
874	SC35M_PB1	+	SC35M_HA	+	1220	1258	1289	1327	92.1528	-0.455945	0.295513	-1.54289	0.122857	0.541605
875	SC35M_PB1	+	SC35M_HA	+	1491	1529	1357	1395	83.674	-0.00561047	0.29504	-0.019016	0.984828	0.995943
876	SC35M_PB1	+	SC35M_HA	+	1350	1388	1525	1563	147.038	0.535496	0.324697	1.64922	0.099103	0.4949
877	SC35M_PB1	+	SC35M_HA	+	1693	1731	248	286	54.0422	1.69578	0.385748	4.39609	1.10219e-05	0.000668915
878	SC35M_PB1	+	SC35M_HA	+	1836	1874	367	405	123.613	0.103625	0.377165	0.274746	0.783512	0.945138
879	SC35M_PB1	+	SC35M_HA	+	1886	1924	368	406	97.7244	-0.323768	0.314264	-1.03024	0.302896	0.746183
880	SC35M_PB1	+	SC35M_HA	+	1921	1959	606	644	86.239	0.552363	0.359357	1.53709	0.124272	0.54375
881	SC35M_PB1	+	SC35M_HA	+	1638	1676	1052	1090	56.7615	1.36986	0.425237	3.2214	0.00127565	0.0396561
882	SC35M_PB1	+	SC35M_HA	+	1639	1677	1328	1366	109.189	-0.0393598	0.359118	-0.109601	0.912726	0.971036
883	SC35M_PB1	+	SC35M_HA	+	1655	1693	1418	1456	113.266	0.385455	0.346631	1.112	0.266137	0.723959
884	SC35M_PB1	+	SC35M_HA	+	2150	2188	84	122	95.9234	0.199833	0.297542	0.671614	0.50183	0.871886
885	SC35M_PB1	+	SC35M_HA	+	2002	2040	368	406	121.181	-0.0876732	0.328349	-0.267012	0.78946	0.946104
886	SC35M_PB1	+	SC35M_HA	+	2022	2060	873	911	97.3995	-0.765465	0.299966	-2.55184	0.0107157	0.192053
887	SC35M_PB1	+	SC35M_HA	+	2159	2197	968	1006	81.5349	-0.114217	0.337167	-0.338754	0.734795	0.92533
888	SC35M_PB1	+	SC35M_HA	+	1999	2037	1087	1125	81.3658	0.977939	0.36212	2.70059	0.00692162	0.145024
889	SC35M_PB1	+	SC35M_HA	+	1921	1959	1292	1330	89.9801	-0.106435	0.284395	-0.374251	0.708217	0.92533
890	SC35M_PB1	+	SC35M_HA	+	2002	2040	1406	1444	94.206	0.0190109	0.288422	0.0659134	0.947447	0.984406
891	SC35M_PB1	+	SC35M_HA	+	2106	2144	1416	1454	55.7852	0.541894	0.385416	1.406	0.159724	0.60325
892	SC35M_PB1	+	SC35M_HA	+	2217	2255	1621	1659	148.513	-0.513412	0.275536	-1.86332	0.0624169	0.443535
893	SC35M_PB1	+	SC35M_HA	+	641	679	904	942	57.6634	1.1091	0.523821	2.11732	0.034233	0.34233
894	SC35M_PB1	+	SC35M_HA	+	518	556	1147	1185	62.5026	1.80957	0.493516	3.6667	0.000245704	0.0102962
895	SC35M_PB1	+	SC35M_HA	+	510	548	1330	1368	62.7068	0.370632	0.437567	0.847028	0.39698	0.81008
896	SC35M_PB1	+	SC35M_HA	+	452	490	1468	1506	88.9877	0.0806675	0.361716	0.223013	0.823525	0.957253
897	SC35M_PB1	+	SC35M_HA	+	581	619	1618	1656	234.561	0.808034	0.484275	1.66854	0.095208	0.494295
898	SC35M_PB1	+	SC35M_HA	+	1542	1580	674	712	56.0563	-0.394655	0.333594	-1.18304	0.236793	0.689399
899	SC35M_PB1	+	SC35M_HA	+	2007	2045	1570	1608	94.9386	-0.350089	0.358584	-0.976311	0.32891	0.769805
900	SC35M_PB1	+	SC35M_HA	+	1317	1355	807	845	264.794	-0.0195933	0.434749	-0.0450681	0.964053	0.991835
901	SC35M_PB1	+	SC35M_HA	+	519	557	832	870	125.436	-0.0849165	0.348767	-0.243477	0.807636	0.948259
902	SC35M_PB1	+	SC35M_HA	+	513	551	920	958	197.371	0.077667	0.383816	0.202355	0.839639	0.963659
903	SC35M_PB1	+	SC35M_HA	+	513	551	1000	1038	304.16	0.0918481	0.381048	0.241041	0.809523	0.949841
904	SC35M_PB1	+	SC35M_HA	+	906	944	1606	1644	77.9573	0.131159	0.28769	0.455904	0.648459	0.911617
905	SC35M_PB1	+	SC35M_HA	+	1421	1459	441	479	65.7693	-1.27043	0.304667	-4.16988	3.04761e-05	0.00167618
906	SC35M_PB1	+	SC35M_HA	+	1353	1391	1594	1632	112.908	0.227755	0.272605	0.835476	0.40345	0.816139
907	SC35M_PB1	+	SC35M_HA	+	2170	2208	221	259	51.2765	-0.977333	0.382929	-2.55225	0.0107028	0.192053
908	SC35M_PB1	+	SC35M_HA	+	1864	1902	513	551	72.6237	-1.78104	0.415846	-4.28294	1.84441e-05	0.00108205
909	SC35M_PB1	+	SC35M_HA	+	586	624	217	255	35.5195	1.26715	0.966703	1.3108	0.189925	0.650328
910	SC35M_PB1	+	SC35M_HA	+	2198	2236	594	632	63.3587	0.756479	0.371333	2.0372	0.0416304	0.373824
911	SC35M_PB1	+	SC35M_HA	+	194	232	891	929	61.553	0.123239	0.339775	0.362708	0.716823	0.92533
912	SC35M_PB1	+	SC35M_HA	+	94	132	1267	1305	47.7164	0.09305	0.468998	0.198402	0.842731	0.964282
913	SC35M_PB1	+	SC35M_HA	+	64	102	357	395	82.5918	0.280923	0.323803	0.867575	0.385627	0.809459
914	SC35M_PB1	+	SC35M_HA	+	251	289	348	386	87.2076	-0.027049	0.342477	-0.0789805	0.937048	0.981349
915	SC35M_PB1	+	SC35M_HA	+	1426	1464	1614	1652	71.8258	0.175176	0.295375	0.593063	0.553139	0.885828
916	SC35M_PB1	+	SC35M_HA	+	2116	2154	1548	1586	34.2838	0.0766662	0.430129	0.17824	0.858534	0.964282
917	SC35M_PB1	+	SC35M_HA	+	537	575	516	554	274.161	0.900993	0.383669	2.34836	0.0188563	0.255286
918	SC35M_PB1	+	SC35M_HA	+	527	565	1618	1656	243.855	0.041474	0.361834	0.114622	0.908745	0.971036
919	SC35M_PB1	+	SC35M_HA	+	2167	2205	918	956	60.3821	-0.0255188	0.398646	-0.0640136	0.948959	0.984406
920	SC35M_PB1	+	SC35M_M	+	86	124	60	98	75.6924	0.878498	0.46854	1.87497	0.0607968	0.440512
921	SC35M_PB1	+	SC35M_M	+	135	173	210	248	236.893	0.127033	0.307504	0.41311	0.679526	0.917754
922	SC35M_PB1	+	SC35M_M	+	201	239	337	375	49.6392	0.96871	0.352988	2.74431	0.00606376	0.131756
923	SC35M_PB1	+	SC35M_M	+	72	110	421	459	252.558	0.224306	0.436399	0.513993	0.607257	0.902629
924	SC35M_PB1	+	SC35M_M	+	92	130	646	684	738.248	0.0587808	0.390302	0.150604	0.880288	0.97045
925	SC35M_PB1	+	SC35M_M	+	201	239	652	690	278.535	0.352933	0.323096	1.09235	0.274679	0.730059
926	SC35M_PB1	+	SC35M_M	+	510	548	64	102	232.79	-0.0913926	0.255813	-0.357264	0.720895	0.92533
927	SC35M_PB1	+	SC35M_M	+	587	625	53	91	148.443	0.730057	0.568196	1.28487	0.198838	0.658867
928	SC35M_PB1	+	SC35M_M	+	677	715	204	242	153.215	0.232733	0.373897	0.622452	0.533645	0.879414
929	SC35M_PB1	+	SC35M_M	+	671	709	255	293	142.789	0.418701	0.381176	1.09844	0.272011	0.729684
930	SC35M_PB1	+	SC35M_M	+	518	556	449	487	159.398	0.139143	0.404073	0.344352	0.730582	0.92533
931	SC35M_PB1	+	SC35M_M	+	722	760	774	812	184.352	0.0559965	0.307591	0.182048	0.855545	0.964282
932	SC35M_PB1	+	SC35M_M	+	950	988	149	187	68.5149	0.136743	0.419842	0.3257	0.744651	0.92533
933	SC35M_PB1	+	SC35M_M	+	855	893	386	424	168.968	0.31453	0.264885	1.18742	0.235062	0.689399
934	SC35M_PB1	+	SC35M_M	+	906	944	600	638	144.575	0.300805	0.352448	0.853474	0.393397	0.809568
935	SC35M_PB1	+	SC35M_M	+	1037	1075	539	577	63.5996	-0.160197	0.356039	-0.449943	0.652752	0.911617
936	SC35M_PB1	+	SC35M_M	+	905	943	881	919	159.049	0.423293	0.331588	1.27656	0.201756	0.66002
937	SC35M_PB1	+	SC35M_M	+	1391	1429	54	92	93.1108	-0.246713	0.350064	-0.704766	0.480956	0.865524
938	SC35M_PB1	+	SC35M_M	+	1222	1260	331	369	120.848	0.17915	0.264146	0.678222	0.497631	0.868574
939	SC35M_PB1	+	SC35M_M	+	1265	1303	447	485	175.924	-0.416255	0.345339	-1.20535	0.228067	0.685879
940	SC35M_PB1	+	SC35M_M	+	1415	1453	722	760	132.093	0.707221	0.383478	1.84423	0.0651498	0.443535
941	SC35M_PB1	+	SC35M_M	+	1697	1735	65	103	66.4029	-0.310414	0.336319	-0.922974	0.356021	0.800251
942	SC35M_PB1	+	SC35M_M	+	1690	1728	119	157	77.0204	-0.0703666	0.324543	-0.216817	0.828351	0.957253
943	SC35M_PB1	+	SC35M_M	+	1819	1857	274	312	46.3388	0.385442	0.403568	0.955086	0.339534	0.780201
944	SC35M_PB1	+	SC35M_M	+	1809	1847	470	508	136.969	-0.429524	0.364749	-1.17759	0.238962	0.691731
945	SC35M_PB1	+	SC35M_M	+	1533	1571	681	719	62.4641	0.0500007	0.301406	0.165891	0.868242	0.968382
946	SC35M_PB1	+	SC35M_M	+	1569	1607	771	809	74.5752	-0.415981	0.342479	-1.21462	0.224512	0.685879
947	SC35M_PB1	+	SC35M_M	+	1586	1624	820	858	64.7281	-0.536534	0.388186	-1.38215	0.166924	0.614558
948	SC35M_PB1	+	SC35M_M	+	1903	1941	175	213	67.9372	-0.348316	0.331657	-1.05023	0.293612	0.736121
949	SC35M_PB1	+	SC35M_M	+	2036	2074	196	234	232.248	0.323318	0.426194	0.758616	0.448083	0.847984
950	SC35M_PB1	+	SC35M_M	+	2109	2147	116	154	230.766	-0.0659048	0.28993	-0.227313	0.82018	0.955474
951	SC35M_PB1	+	SC35M_M	+	2197	2235	74	112	209.694	-0.166862	0.365653	-0.45634	0.648145	0.911617
952	SC35M_PB1	+	SC35M_M	+	1992	2030	346	384	122.599	1.29171	0.353504	3.65402	0.000258162	0.0105666
953	SC35M_PB1	+	SC35M_M	+	2138	2176	485	523	383.375	-0.460375	0.426064	-1.08053	0.279906	0.733409
954	SC35M_PB1	+	SC35M_M	+	1958	1996	574	612	686.593	-0.394031	0.456572	-0.863021	0.388126	0.809459
955	SC35M_PB1	+	SC35M_M	+	1854	1892	680	718	71.5982	-0.0322706	0.315394	-0.102318	0.918504	0.972664
956	SC35M_PB1	+	SC35M_M	+	2008	2046	773	811	166.36	-0.387451	0.31897	-1.21469	0.224483	0.685879
957	SC35M_PB1	+	SC35M_M	+	2106	2144	914	952	67.6366	0.270659	0.392838	0.688984	0.490833	0.866573
958	SC35M_PB1	+	SC35M_M	+	699	737	453	491	67.042	0.346335	0.421235	0.82219	0.410969	0.822873
959	SC35M_PB1	+	SC35M_M	+	917	955	679	717	128.342	0.287257	0.32167	0.89302	0.371847	0.806113
960	SC35M_PB1	+	SC35M_M	+	976	1014	779	817	130.725	-0.0657294	0.308693	-0.212928	0.831383	0.958237
961	SC35M_PB1	+	SC35M_M	+	707	745	198	236	145.989	0.112886	0.36673	0.307817	0.758222	0.932047
962	SC35M_PB1	+	SC35M_M	+	932	970	378	416	211.862	-0.216527	0.327473	-0.661206	0.50848	0.875617
963	SC35M_PB1	+	SC35M_M	+	562	600	782	820	176.842	0.448388	0.452113	0.991762	0.321313	0.765881
964	SC35M_PB1	+	SC35M_M	+	584	622	825	863	174.054	0.718677	0.434488	1.65408	0.0981117	0.4949
965	SC35M_PB1	+	SC35M_M	+	915	953	817	855	188.57	-0.172094	0.315219	-0.54595	0.585101	0.897018
966	SC35M_PB1	+	SC35M_M	+	506	544	790	828	179.258	-0.360971	0.374574	-0.963684	0.335204	0.777157
967	SC35M_PB1	+	SC35M_M	+	94	132	194	232	215.925	-0.214149	0.307046	-0.697449	0.485522	0.866573
968	SC35M_PB1	+	SC35M_M	+	66	104	788	826	79.404	-0.382327	0.423186	-0.903449	0.366288	0.806113
969	SC35M_PB1	+	SC35M_M	+	560	598	447	485	94.0253	0.658731	0.501474	1.31359	0.188985	0.649635
970	SC35M_PB1	+	SC35M_M	+	144	182	238	276	157.662	0.270316	0.318024	0.849985	0.395333	0.81008
971	SC35M_PB1	+	SC35M_M	+	81	119	357	395	163.302	0.260659	0.391836	0.665225	0.505907	0.874652
972	SC35M_PB1	+	SC35M_M	+	201	239	304	342	33.7846	1.10167	0.432515	2.54712	0.0108617	0.192053
973	SC35M_PB1	+	SC35M_M	+	274	312	664	702	127.303	0.0403584	0.337774	0.119483	0.904892	0.971036
974	SC35M_PB1	+	SC35M_M	+	911	949	942	980	80.6597	0.679949	0.360195	1.88773	0.0590629	0.440512
975	SC35M_PB1	+	SC35M_M	+	943	981	322	360	109.429	0.0754031	0.318603	0.236668	0.812914	0.952549
976	SC35M_PB1	+	SC35M_M	+	2002	2040	311	349	102.081	1.49807	0.374165	4.00377	6.23419e-05	0.00322711
977	SC35M_PB1	+	SC35M_M	+	1883	1921	311	349	45.9245	0.685329	0.393384	1.74214	0.0814848	0.468671
978	SC35M_PB1	+	SC35M_M	+	1995	2033	595	633	405.223	-0.442114	0.389542	-1.13496	0.256393	0.707618
979	SC35M_PB1	+	SC35M_M	+	1336	1374	618	656	278.857	-0.0303431	0.324457	-0.0935198	0.925491	0.976211
980	SC35M_PB1	+	SC35M_M	+	371	409	385	423	28.8796	0.750066	0.436977	1.71649	0.0860725	0.473949
981	SC35M_PB1	+	SC35M_M	+	434	472	337	375	46.4251	0.767624	0.393197	1.95226	0.0509071	0.414799
982	SC35M_PB1	+	SC35M_M	+	2036	2074	222	260	226.599	0.39178	0.447731	0.875034	0.381556	0.809459
983	SC35M_PB1	+	SC35M_M	+	1683	1721	437	475	163.868	0.244768	0.286143	0.855407	0.392326	0.809459
984	SC35M_PB1	+	SC35M_NA	+	70	108	93	131	142.073	0.0904275	0.342446	0.264064	0.791731	0.946104
985	SC35M_PB1	+	SC35M_NA	+	70	108	294	332	235.048	0.286829	0.397094	0.72232	0.470098	0.861846
986	SC35M_PB1	+	SC35M_NA	+	198	236	538	576	161.591	0.17863	0.259986	0.687076	0.492035	0.866573
987	SC35M_PB1	+	SC35M_NA	+	241	279	627	665	64.0465	-0.0473229	0.338609	-0.139757	0.888852	0.970678
988	SC35M_PB1	+	SC35M_NA	+	130	168	712	750	49.4363	0.7624	0.362632	2.1024	0.035518	0.347287
989	SC35M_PB1	+	SC35M_NA	+	74	112	841	879	97.2697	0.357707	0.330982	1.08074	0.279811	0.733409
990	SC35M_PB1	+	SC35M_NA	+	49	87	960	998	73.6973	-0.198371	0.32771	-0.605325	0.544963	0.883366
991	SC35M_PB1	+	SC35M_NA	+	270	308	891	929	65.1032	0.0317391	0.356703	0.0889789	0.929099	0.978584
992	SC35M_PB1	+	SC35M_NA	+	232	270	964	1002	80.9891	-0.1185	0.412324	-0.287396	0.773809	0.938695
993	SC35M_PB1	+	SC35M_NA	+	190	228	1271	1309	148.573	0.601026	0.387608	1.5506	0.120997	0.541605
994	SC35M_PB1	+	SC35M_NA	+	304	342	1230	1268	49.6482	0.327491	0.366983	0.892388	0.372185	0.806113
995	SC35M_PB1	+	SC35M_NA	+	376	414	816	854	80.4748	0.769442	0.418932	1.83668	0.0662577	0.443535
996	SC35M_PB1	+	SC35M_NA	+	506	544	406	444	191.331	0.155013	0.259938	0.596345	0.550945	0.88556
997	SC35M_PB1	+	SC35M_NA	+	509	547	60	98	379.209	-0.244737	0.340192	-0.719409	0.471889	0.861914
998	SC35M_PB1	+	SC35M_NA	+	494	532	499	537	715.158	-0.179215	0.209705	-0.854602	0.392772	0.809459
999	SC35M_PB1	+	SC35M_NA	+	649	687	499	537	149.945	0.649014	0.445717	1.45611	0.145361	0.577781
1000	SC35M_PB1	+	SC35M_NA	+	576	614	368	406	61.454	0.942369	0.611164	1.54192	0.123092	0.541605
1001	SC35M_PB1	+	SC35M_NA	+	438	476	818	856	102.103	0.171671	0.331301	0.518171	0.604339	0.902629
1002	SC35M_PB1	+	SC35M_NA	+	518	556	965	1003	586.492	-0.243416	0.309286	-0.787026	0.431267	0.835605
1003	SC35M_PB1	+	SC35M_NA	+	654	692	1065	1103	53.3127	0.476742	0.847733	0.562373	0.573862	0.893749
1004	SC35M_PB1	+	SC35M_NA	+	456	494	1302	1340	214.867	0.0891062	0.258734	0.344393	0.730551	0.92533
1005	SC35M_PB1	+	SC35M_NA	+	637	675	1273	1311	92.7845	1.01385	0.804833	1.25971	0.207775	0.666092
1006	SC35M_PB1	+	SC35M_NA	+	527	565	1374	1412	223.926	-0.194246	0.318936	-0.609045	0.542495	0.883366
1007	SC35M_PB1	+	SC35M_NA	+	933	971	96	134	106.728	0.444715	0.34694	1.28182	0.199906	0.658867
1008	SC35M_PB1	+	SC35M_NA	+	912	950	371	409	330.465	0.110418	0.309503	0.356759	0.721272	0.92533
1009	SC35M_PB1	+	SC35M_NA	+	968	1006	401	439	257.523	0.361145	0.276305	1.30705	0.191195	0.650653
1010	SC35M_PB1	+	SC35M_NA	+	814	852	481	519	143.992	-0.0641399	0.295206	-0.217272	0.827996	0.957253
1011	SC35M_PB1	+	SC35M_NA	+	962	1000	762	800	318.881	0.818161	0.391148	2.09169	0.0364659	0.35071
1012	SC35M_PB1	+	SC35M_NA	+	915	953	906	944	173.582	0.346126	0.285207	1.2136	0.224902	0.685879
1013	SC35M_PB1	+	SC35M_NA	+	820	858	1030	1068	162.674	0.256708	0.347019	0.739751	0.459451	0.853435
1014	SC35M_PB1	+	SC35M_NA	+	818	856	1303	1341	181.017	0.0408715	0.35648	0.114653	0.90872	0.971036
1015	SC35M_PB1	+	SC35M_NA	+	818	856	1343	1381	207.884	-0.0993067	0.366742	-0.270781	0.786559	0.945737
1016	SC35M_PB1	+	SC35M_NA	+	1592	1630	207	245	40.6506	0.48244	0.408182	1.18192	0.237237	0.689399
1017	SC35M_PB1	+	SC35M_NA	+	1492	1530	270	308	31.4091	1.00806	0.501317	2.01083	0.0443436	0.382573
1018	SC35M_PB1	+	SC35M_NA	+	1337	1375	289	327	49.6923	-0.0902772	0.421748	-0.214055	0.830504	0.958237
1019	SC35M_PB1	+	SC35M_NA	+	1263	1301	481	519	230.576	-0.451963	0.319423	-1.41493	0.157088	0.595851
1020	SC35M_PB1	+	SC35M_NA	+	1438	1476	515	553	208.139	0.598598	0.294659	2.0315	0.0422047	0.375153
1021	SC35M_PB1	+	SC35M_NA	+	1219	1257	825	863	76.5767	-0.249458	0.338692	-0.736533	0.461406	0.855688
1022	SC35M_PB1	+	SC35M_NA	+	1489	1527	865	903	82.8956	0.221596	0.312655	0.708757	0.478475	0.863236
1023	SC35M_PB1	+	SC35M_NA	+	1214	1252	1007	1045	273.41	-0.328457	0.35371	-0.928604	0.353094	0.795812
1024	SC35M_PB1	+	SC35M_NA	+	1347	1385	964	1002	234.354	-0.366576	0.304157	-1.20522	0.228119	0.685879
1025	SC35M_PB1	+	SC35M_NA	+	1543	1581	979	1017	107.461	-0.18174	0.314154	-0.578507	0.562922	0.887685
1026	SC35M_PB1	+	SC35M_NA	+	1353	1391	1063	1101	146.698	-0.0893097	0.267253	-0.334177	0.738246	0.92533
1027	SC35M_PB1	+	SC35M_NA	+	1538	1576	1156	1194	437.304	0.0735739	0.297231	0.247531	0.804497	0.948259
1028	SC35M_PB1	+	SC35M_NA	+	1196	1234	1300	1338	129	-0.118764	0.333468	-0.356149	0.721729	0.92533
1029	SC35M_PB1	+	SC35M_NA	+	1324	1362	1343	1381	226.732	0.15436	0.340225	0.453702	0.650043	0.911617
1030	SC35M_PB1	+	SC35M_NA	+	1513	1551	1401	1439	96.3772	-0.33986	0.326847	-1.03981	0.298426	0.742899
1031	SC35M_PB1	+	SC35M_NA	+	1652	1690	1305	1343	63.0014	-0.0433164	0.344668	-0.125676	0.899989	0.971036
1032	SC35M_PB1	+	SC35M_NA	+	1675	1713	368	406	65.9432	-0.203099	0.451052	-0.450279	0.652509	0.911617
1033	SC35M_PB1	+	SC35M_NA	+	1810	1848	315	353	51.6736	0.338264	0.398971	0.847842	0.396526	0.81008
1034	SC35M_PB1	+	SC35M_NA	+	1772	1810	462	500	255.968	0.377179	0.223314	1.68901	0.0912177	0.485024
1035	SC35M_PB1	+	SC35M_NA	+	1729	1767	573	611	143.093	0.260001	0.339665	0.765462	0.443996	0.847542
1036	SC35M_PB1	+	SC35M_NA	+	1711	1749	693	731	131.274	0.839747	0.437407	1.91983	0.0548794	0.433129
1037	SC35M_PB1	+	SC35M_NA	+	1798	1836	967	1005	142.731	-0.182762	0.36176	-0.505203	0.613416	0.903217
1038	SC35M_PB1	+	SC35M_NA	+	2002	2040	299	337	165.673	-0.72788	0.345496	-2.10677	0.0351375	0.347287
1039	SC35M_PB1	+	SC35M_NA	+	2016	2054	489	527	627.49	-0.00962157	0.471197	-0.0204194	0.983709	0.995588
1040	SC35M_PB1	+	SC35M_NA	+	1988	2026	607	645	347.305	-0.330871	0.421375	-0.785217	0.432326	0.835605
1041	SC35M_PB1	+	SC35M_NA	+	1997	2035	717	755	139.044	-0.366577	0.398181	-0.920629	0.357244	0.800955
1042	SC35M_PB1	+	SC35M_NA	+	2002	2040	1072	1110	160.552	-0.21993	0.34832	-0.631403	0.527777	0.877137
1043	SC35M_PB1	+	SC35M_NA	+	2084	2122	1063	1101	111.272	0.199023	0.437185	0.455238	0.648938	0.911617
1044	SC35M_PB1	+	SC35M_NA	+	1990	2028	1332	1370	254.145	-0.110982	0.356181	-0.31159	0.755352	0.930966
1045	SC35M_PB1	+	SC35M_NA	+	1874	1912	1380	1418	64.6835	0.116073	0.357489	0.32469	0.745416	0.92533
1046	SC35M_PB1	+	SC35M_NA	+	2170	2208	958	996	83.7435	-0.347004	0.430542	-0.805971	0.42026	0.829061
1047	SC35M_PB1	+	SC35M_NA	+	621	659	69	107	93.2748	0.504596	0.829201	0.608532	0.542834	0.883366
1048	SC35M_PB1	+	SC35M_NA	+	759	797	104	142	63.0582	0.148693	0.384805	0.386412	0.699192	0.925246
1049	SC35M_PB1	+	SC35M_NA	+	518	556	1057	1095	208.198	0.18345	0.279354	0.656695	0.511377	0.875617
1050	SC35M_PB1	+	SC35M_NA	+	963	1001	810	848	190.529	0.993806	0.457199	2.17368	0.0297289	0.315198
1051	SC35M_PB1	+	SC35M_NA	+	1419	1457	1156	1194	103.312	0.168858	0.334162	0.505317	0.613336	0.903217
1052	SC35M_PB1	+	SC35M_NA	+	2057	2095	476	514	396.224	0.144893	0.430907	0.336253	0.73668	0.92533
1053	SC35M_PB1	+	SC35M_NA	+	1932	1970	984	1022	110.25	-0.541543	0.303804	-1.78254	0.0746614	0.460795
1054	SC35M_PB1	+	SC35M_NA	+	1997	2035	986	1024	121.237	-0.297807	0.334438	-0.89047	0.373213	0.806113
1055	SC35M_PB1	+	SC35M_NA	+	1993	2031	842	880	51.2858	-0.333497	0.38242	-0.872071	0.38317	0.809459
1056	SC35M_PB1	+	SC35M_NA	+	1338	1376	481	519	229.383	-0.0478156	0.263837	-0.181232	0.856186	0.964282
1057	SC35M_PB1	+	SC35M_NA	+	340	378	514	552	54.7945	-0.114288	0.370256	-0.308674	0.75757	0.932047
1058	SC35M_PB1	+	SC35M_NA	+	456	494	494	532	544.941	-0.265836	0.216372	-1.22861	0.219218	0.685879
1059	SC35M_PB1	+	SC35M_NA	+	803	841	436	474	124.402	-0.0456556	0.291363	-0.156697	0.875484	0.97031
1060	SC35M_PB1	+	SC35M_NA	+	1628	1666	1136	1174	119.4	0.537745	0.379079	1.41856	0.156029	0.59357
1061	SC35M_PB1	+	SC35M_NA	+	1670	1708	704	742	117.539	0.759639	0.456204	1.66513	0.095887	0.4949
1062	SC35M_PB1	+	SC35M_NA	+	2284	2322	305	343	29.6876	0.14473	0.432087	0.334955	0.737659	0.92533
1063	SC35M_PB1	+	SC35M_NA	+	2262	2300	496	534	41.2297	-0.137172	0.393083	-0.348963	0.727117	0.92533
1064	SC35M_PB1	+	SC35M_NA	+	458	496	55	93	264.858	-0.408435	0.317682	-1.28567	0.198557	0.658867
1065	SC35M_PB1	+	SC35M_NA	+	911	949	320	358	208.239	0.142459	0.311981	0.456626	0.64794	0.911617
1066	SC35M_PB1	+	SC35M_NA	+	1832	1870	972	1010	152.024	-0.173554	0.351665	-0.493521	0.621644	0.907209
1067	SC35M_PB1	+	SC35M_NA	+	2233	2271	358	396	15.6627	0.521371	0.616478	0.845726	0.397705	0.81008
1068	SC35M_PB1	+	SC35M_NA	+	1989	2027	529	567	603.609	-0.0817069	0.486855	-0.167826	0.86672	0.968382
1069	SC35M_PB1	+	SC35M_NA	+	1394	1432	486	524	253.024	0.322368	0.281661	1.14453	0.252405	0.707378
1070	SC35M_PB1	+	SC35M_NP	+	74	112	115	153	114.222	-0.442209	0.376245	-1.17532	0.239866	0.692073
1071	SC35M_PB1	+	SC35M_NP	+	285	323	78	116	103.018	-0.286132	0.333858	-0.857047	0.391419	0.809459
1072	SC35M_PB1	+	SC35M_NP	+	76	114	324	362	73.9338	0.442844	0.331222	1.337	0.181222	0.639698
1073	SC35M_PB1	+	SC35M_NP	+	139	177	518	556	220.147	-0.344143	0.301029	-1.14322	0.252947	0.707472
1074	SC35M_PB1	+	SC35M_NP	+	291	329	544	582	293.027	-0.580778	0.328022	-1.77054	0.0766364	0.462418
1075	SC35M_PB1	+	SC35M_NP	+	116	154	876	914	207.296	-0.195757	0.355119	-0.551243	0.581467	0.893784
1076	SC35M_PB1	+	SC35M_NP	+	513	551	52	90	64.8419	0.186002	0.493823	0.376657	0.706429	0.92533
1077	SC35M_PB1	+	SC35M_NP	+	510	548	459	497	508.177	-0.481193	0.368352	-1.30634	0.191437	0.650653
1078	SC35M_PB1	+	SC35M_NP	+	389	427	557	595	308.525	-0.0510927	0.283169	-0.180432	0.856813	0.964282
1079	SC35M_PB1	+	SC35M_NP	+	510	548	852	890	245.612	-0.586691	0.321148	-1.82685	0.0677222	0.449777
1080	SC35M_PB1	+	SC35M_NP	+	518	556	981	1019	198.666	0.245952	0.295298	0.832895	0.404904	0.817237
1081	SC35M_PB1	+	SC35M_NP	+	510	548	1285	1323	90.9232	0.295626	0.331581	0.891564	0.372627	0.806113
1082	SC35M_PB1	+	SC35M_NP	+	492	530	1456	1494	186.824	0.0540206	0.356037	0.151727	0.879402	0.97045
1083	SC35M_PB1	+	SC35M_NP	+	915	953	188	226	111.64	0.165017	0.329755	0.500423	0.616777	0.903217
1084	SC35M_PB1	+	SC35M_NP	+	743	781	275	313	61.763	0.507778	0.570321	0.890337	0.373285	0.806113
1085	SC35M_PB1	+	SC35M_NP	+	735	773	522	560	201.906	-0.203476	0.338143	-0.601747	0.547343	0.883783
1086	SC35M_PB1	+	SC35M_NP	+	629	667	805	843	106.553	-0.149007	0.421614	-0.35342	0.723773	0.92533
1087	SC35M_PB1	+	SC35M_NP	+	670	708	1064	1102	38.4935	1.04692	0.616858	1.69718	0.0896633	0.48112
1088	SC35M_PB1	+	SC35M_NP	+	927	965	483	521	349.418	-0.223384	0.386248	-0.578344	0.563032	0.887685
1089	SC35M_PB1	+	SC35M_NP	+	1034	1072	483	521	225.909	-0.239607	0.315352	-0.759808	0.44737	0.847984
1090	SC35M_PB1	+	SC35M_NP	+	912	950	879	917	127.544	-0.121749	0.398102	-0.305823	0.759739	0.932047
1091	SC35M_PB1	+	SC35M_NP	+	805	843	1064	1102	105.298	0.546724	0.329357	1.65997	0.0969201	0.4949
1092	SC35M_PB1	+	SC35M_NP	+	809	847	1113	1151	97.6462	0.457498	0.377419	1.21218	0.225445	0.685879
1093	SC35M_PB1	+	SC35M_NP	+	1062	1100	934	972	114.647	-0.0860586	0.350705	-0.245387	0.806156	0.948259
1094	SC35M_PB1	+	SC35M_NP	+	916	954	1396	1434	79.2362	0.538226	0.323588	1.6633	0.0962517	0.4949
1095	SC35M_PB1	+	SC35M_NP	+	1220	1258	189	227	100.469	-0.753217	0.342144	-2.20146	0.0277034	0.305876
1096	SC35M_PB1	+	SC35M_NP	+	1220	1258	488	526	222.124	-0.721426	0.343065	-2.10289	0.0354757	0.347287
1097	SC35M_PB1	+	SC35M_NP	+	1220	1258	544	582	197.08	-0.825149	0.2563	-3.21946	0.00128432	0.0396561
1098	SC35M_PB1	+	SC35M_NP	+	1371	1409	463	501	361.736	-0.163341	0.337455	-0.484036	0.62836	0.908733
1099	SC35M_PB1	+	SC35M_NP	+	1367	1405	612	650	110.222	0.683152	0.394332	1.73243	0.0831977	0.471251
1100	SC35M_PB1	+	SC35M_NP	+	1391	1429	857	895	415.641	-0.100734	0.300388	-0.335345	0.737365	0.92533
1101	SC35M_PB1	+	SC35M_NP	+	1463	1501	858	896	266.567	0.0014105	0.303617	0.00464565	0.996293	0.999132
1102	SC35M_PB1	+	SC35M_NP	+	1341	1379	1082	1120	4570.24	-0.309397	0.448157	-0.690375	0.489958	0.866573
1103	SC35M_PB1	+	SC35M_NP	+	1532	1570	482	520	176.072	-0.765809	0.348868	-2.19513	0.0281545	0.305876
1104	SC35M_PB1	+	SC35M_NP	+	1630	1668	483	521	143.102	-0.813084	0.32402	-2.50936	0.012095	0.200823
1105	SC35M_PB1	+	SC35M_NP	+	1796	1834	455	493	150.261	-0.799953	0.381582	-2.09641	0.0360455	0.350498
1106	SC35M_PB1	+	SC35M_NP	+	1716	1754	854	892	140.176	-0.0217076	0.305573	-0.071039	0.943367	0.984188
1107	SC35M_PB1	+	SC35M_NP	+	1767	1805	853	891	157.731	-0.238396	0.339987	-0.701191	0.483184	0.866573
1108	SC35M_PB1	+	SC35M_NP	+	1645	1683	1192	1230	67.0252	-0.216612	0.341111	-0.635019	0.525416	0.877137
1109	SC35M_PB1	+	SC35M_NP	+	1836	1874	1340	1378	103.167	0.500598	0.421703	1.18709	0.235193	0.689399
1110	SC35M_PB1	+	SC35M_NP	+	1943	1981	488	526	158.186	-0.868894	0.342731	-2.5352	0.0112382	0.192053
1111	SC35M_PB1	+	SC35M_NP	+	2053	2091	542	580	155.955	-0.340877	0.274597	-1.24137	0.214469	0.678894
1112	SC35M_PB1	+	SC35M_NP	+	2132	2170	455	493	139.64	-0.583527	0.326309	-1.78827	0.0737326	0.460795
1113	SC35M_PB1	+	SC35M_NP	+	2085	2123	723	761	116.664	2.25918	0.428171	5.27634	1.3179e-07	9.27802e-06
1114	SC35M_PB1	+	SC35M_NP	+	2003	2041	1204	1242	109.046	0.0722045	0.331049	0.218108	0.827345	0.957253
1115	SC35M_PB1	+	SC35M_NP	+	264	302	1254	1292	57.0676	0.155622	0.359998	0.432287	0.665533	0.911617
1116	SC35M_PB1	+	SC35M_NP	+	301	339	1411	1449	59.3019	0.0930308	0.342316	0.271769	0.7858	0.945737
1117	SC35M_PB1	+	SC35M_NP	+	2021	2059	611	649	107.397	0.0463748	0.295316	0.157034	0.875218	0.97031
1118	SC35M_PB1	+	SC35M_NP	+	286	324	496	534	307.467	-0.527904	0.393137	-1.3428	0.179337	0.638932
1119	SC35M_PB1	+	SC35M_NP	+	246	284	848	886	110.784	-0.77647	0.321859	-2.41245	0.0158456	0.239631
1120	SC35M_PB1	+	SC35M_NP	+	69	107	1326	1364	47.1811	0.667766	0.379358	1.76025	0.0783652	0.462418
1121	SC35M_PB1	+	SC35M_NP	+	135	173	1395	1433	35.2494	0.494376	0.427019	1.15774	0.246971	0.699143
1122	SC35M_PB1	+	SC35M_NP	+	699	737	1248	1286	33.4756	1.09	0.59351	1.83654	0.0662783	0.443535
1123	SC35M_PB1	+	SC35M_NP	+	758	796	1222	1260	39.1379	0.227154	0.386325	0.587986	0.556542	0.886438
1124	SC35M_PB1	+	SC35M_NP	+	905	943	1231	1269	59.0511	-0.0478273	0.39851	-0.120015	0.904471	0.971036
1125	SC35M_PB1	+	SC35M_NP	+	916	954	1346	1384	72.8527	0.508024	0.413535	1.22849	0.219263	0.685879
1126	SC35M_PB1	+	SC35M_NP	+	1037	1075	1346	1384	42.541	1.17375	0.512686	2.2894	0.0220559	0.281293
1127	SC35M_PB1	+	SC35M_NP	+	1156	1194	808	846	87.198	-0.224287	0.326828	-0.686255	0.492553	0.866573
1128	SC35M_PB1	+	SC35M_NP	+	1221	1259	1332	1370	61.9114	-0.0902794	0.390886	-0.230961	0.817345	0.954564
1129	SC35M_PB1	+	SC35M_NP	+	1350	1388	1295	1333	81.728	-0.159203	0.389339	-0.408907	0.682608	0.917754
1130	SC35M_PB1	+	SC35M_NP	+	1350	1388	248	286	78.7802	-0.00877557	0.316689	-0.0277104	0.977893	0.993702
1131	SC35M_PB1	+	SC35M_NP	+	1503	1541	205	243	62.2122	0.0395546	0.365101	0.108339	0.913727	0.971036
1132	SC35M_PB1	+	SC35M_NP	+	1649	1687	268	306	52.3176	0.0402257	0.331615	0.121302	0.903451	0.971036
1133	SC35M_PB1	+	SC35M_NP	+	1787	1825	939	977	72.8944	0.0925966	0.33283	0.27821	0.780851	0.943238
1134	SC35M_PB1	+	SC35M_NP	+	1999	2037	209	247	90.9086	-0.50804	0.263939	-1.92484	0.0542491	0.431405
1135	SC35M_PB1	+	SC35M_NP	+	2028	2066	725	763	105.027	0.755062	0.374348	2.01701	0.0436948	0.378832
1136	SC35M_PB1	+	SC35M_NP	+	2202	2240	981	1019	44.8995	0.353937	0.413806	0.855322	0.392373	0.809459
1137	SC35M_PB1	+	SC35M_NP	+	1382	1420	611	649	99.5638	0.674772	0.3934	1.71523	0.0863029	0.473949
1138	SC35M_PB1	+	SC35M_NP	+	360	398	1131	1169	13.0682	0.53049	0.528495	1.00378	0.315487	0.759988
1139	SC35M_PB1	+	SC35M_NP	+	360	398	1132	1170	17.2776	0.684012	0.545057	1.25494	0.209502	0.669875
1140	SC35M_PB1	+	SC35M_NP	+	1341	1379	1132	1170	2360.16	-0.194209	0.420188	-0.462196	0.643941	0.911617
1141	SC35M_PB1	+	SC35M_NP	+	2262	2300	824	862	47.4683	-0.661742	0.41078	-1.61094	0.107193	0.504437
1142	SC35M_PB1	+	SC35M_NS	+	276	314	512	550	1509.18	-0.549635	0.366225	-1.50081	0.133405	0.55903
1143	SC35M_PB1	+	SC35M_NS	+	596	634	54	92	49.2075	1.25248	0.603852	2.07414	0.0380661	0.358269
1144	SC35M_PB1	+	SC35M_NS	+	641	679	53	91	46.2701	1.03433	0.613363	1.68632	0.0917339	0.485046
1145	SC35M_PB1	+	SC35M_NS	+	582	620	99	137	55.5928	1.0951	0.558427	1.96105	0.0498737	0.414751
1146	SC35M_PB1	+	SC35M_NS	+	503	541	271	309	327.368	-0.589047	0.30502	-1.93117	0.0534615	0.427692
1147	SC35M_PB1	+	SC35M_NS	+	623	661	263	301	84.4427	0.750189	0.585127	1.2821	0.199809	0.658867
1148	SC35M_PB1	+	SC35M_NS	+	527	565	730	768	74.6222	0.532189	0.853191	0.623763	0.532783	0.879414
1149	SC35M_PB1	+	SC35M_NS	+	720	758	505	543	209.557	-0.41805	0.415473	-1.0062	0.314318	0.759988
1150	SC35M_PB1	+	SC35M_NS	+	639	677	591	629	83.1512	0.357595	0.525112	0.680989	0.495879	0.867541
1151	SC35M_PB1	+	SC35M_NS	+	460	498	591	629	155.214	-0.0387558	0.291972	-0.132738	0.8944	0.971036
1152	SC35M_PB1	+	SC35M_NS	+	559	597	730	768	57.7756	1.45962	0.984471	1.48264	0.13817	0.572185
1153	SC35M_PB1	+	SC35M_NS	+	509	547	775	813	79.4428	0.432396	0.504538	0.857015	0.391437	0.809459
1154	SC35M_PB1	+	SC35M_NS	+	637	675	835	873	54.6724	0.764608	1.20097	0.636659	0.524347	0.877137
1155	SC35M_PB1	+	SC35M_NS	+	810	848	35	73	112.339	0.435232	0.456565	0.953274	0.340451	0.780201
1156	SC35M_PB1	+	SC35M_NS	+	920	958	51	89	52.1464	0.17683	0.39746	0.444901	0.656391	0.911617
1157	SC35M_PB1	+	SC35M_NS	+	791	829	271	309	107.614	-0.409585	0.403344	-1.01547	0.309881	0.755146
1158	SC35M_PB1	+	SC35M_NS	+	905	943	359	397	68.5096	0.354257	0.410182	0.863657	0.387776	0.809459
1159	SC35M_PB1	+	SC35M_NS	+	917	955	508	546	84.568	0.118673	0.438267	0.270777	0.786563	0.945737
1160	SC35M_PB1	+	SC35M_NS	+	1037	1075	685	723	38.8832	0.149409	0.953419	0.156708	0.875475	0.97031
1161	SC35M_PB1	+	SC35M_NS	+	1096	1134	275	313	38.2603	-0.0666032	0.389371	-0.171053	0.864182	0.966917
1162	SC35M_PB1	+	SC35M_NS	+	1225	1263	513	551	1488.44	-0.445612	0.368863	-1.20807	0.22702	0.685879
1163	SC35M_PB1	+	SC35M_NS	+	1425	1463	39	77	61.02	0.218409	0.453903	0.481179	0.630389	0.91016
1164	SC35M_PB1	+	SC35M_NS	+	1526	1564	99	137	58.9634	-0.23744	0.365547	-0.649547	0.515985	0.875731
1165	SC35M_PB1	+	SC35M_NS	+	1578	1616	325	363	239.987	0.360952	0.272421	1.32498	0.185177	0.644911
1166	SC35M_PB1	+	SC35M_NS	+	1336	1374	636	674	177.412	-0.115488	0.337234	-0.342456	0.732008	0.92533
1167	SC35M_PB1	+	SC35M_NS	+	1338	1376	682	720	109.826	-0.0148149	0.412236	-0.035938	0.971332	0.992315
1168	SC35M_PB1	+	SC35M_NS	+	1835	1873	48	86	43.5175	-0.235365	0.377133	-0.624092	0.532567	0.879414
1169	SC35M_PB1	+	SC35M_NS	+	2083	2121	155	193	186.195	0.714113	0.317995	2.24568	0.0247247	0.298051
1170	SC35M_PB1	+	SC35M_NS	+	1905	1943	285	323	55.3887	-0.244545	0.346387	-0.705986	0.480197	0.865042
1171	SC35M_PB1	+	SC35M_NS	+	1812	1850	351	389	51.3697	0.134558	0.365014	0.368637	0.712398	0.92533
1172	SC35M_PB1	+	SC35M_NS	+	2008	2046	352	390	52.3006	-0.261037	0.378356	-0.689924	0.490242	0.866573
1173	SC35M_PB1	+	SC35M_NS	+	2110	2148	449	487	78.7605	-0.401287	0.37894	-1.05897	0.289613	0.733409
1174	SC35M_PB1	+	SC35M_NS	+	2004	2042	508	546	64.3504	-0.397787	0.364674	-1.0908	0.27536	0.730059
1175	SC35M_PB1	+	SC35M_NS	+	1825	1863	511	549	73.8277	-0.590753	0.345067	-1.712	0.086897	0.474965
1176	SC35M_PB1	+	SC35M_NS	+	532	570	308	346	282.757	-0.376522	0.303954	-1.23875	0.21544	0.679523
1177	SC35M_PB1	+	SC35M_NS	+	671	709	320	358	94.1621	0.760301	0.4513	1.68469	0.0920485	0.485046
1178	SC35M_PB1	+	SC35M_NS	+	1694	1732	356	394	61.7759	0.251917	0.328444	0.767001	0.443081	0.846712
1179	SC35M_PB1	+	SC35M_NS	+	1798	1836	164	202	38.224	0.129885	0.390994	0.332191	0.739745	0.92533
1180	SC35M_PB1	+	SC35M_NS	+	510	548	508	546	199.621	0.211732	0.334607	0.632779	0.526878	0.877137
1181	SC35M_PB1	+	SC35M_NS	+	559	597	505	543	164.964	0.676356	0.448737	1.50724	0.131748	0.557397
1182	SC35M_PB1	+	SC35M_NS	+	1246	1284	270	308	75.3525	-0.957868	0.338065	-2.83338	0.00460586	0.114173
1183	SC35M_PB1	+	SC35M_NS	+	1389	1427	265	303	104.947	-0.245754	0.352985	-0.696216	0.486293	0.866573
1184	SC35M_PB1	+	SC35M_NS	+	2002	2040	724	762	70.0948	0.0236275	0.348146	0.0678667	0.945892	0.984406
1185	SC35M_PB1	+	SC35M_NS	+	1574	1612	382	420	131.336	0.209406	0.30322	0.690607	0.489812	0.866573
1186	SC35M_PB1	+	SC35M_PA	+	173	211	159	197	342.98	0.504693	0.479867	1.05173	0.292922	0.736068
1187	SC35M_PB1	+	SC35M_PA	+	74	112	269	307	105.479	0.0609046	0.336176	0.181169	0.856235	0.964282
1188	SC35M_PB1	+	SC35M_PA	+	389	427	203	241	132.49	0.324747	0.332932	0.975416	0.329354	0.769805
1189	SC35M_PB1	+	SC35M_PA	+	92	130	881	919	144.455	0.0878488	0.353021	0.248849	0.803478	0.948259
1190	SC35M_PB1	+	SC35M_PA	+	130	168	1579	1617	294.433	0.165537	0.276283	0.599159	0.549067	0.884134
1191	SC35M_PB1	+	SC35M_PA	+	291	329	1537	1575	93.7002	-0.0539868	0.270069	-0.1999	0.841559	0.963659
1192	SC35M_PB1	+	SC35M_PA	+	110	148	1693	1731	302.064	0.242824	0.300721	0.80747	0.419396	0.828658
1193	SC35M_PB1	+	SC35M_PA	+	73	111	1752	1790	202.97	0.337316	0.317622	1.062	0.288235	0.733409
1194	SC35M_PB1	+	SC35M_PA	+	281	319	2001	2039	236.661	-0.338641	0.415353	-0.815308	0.414896	0.824451
1195	SC35M_PB1	+	SC35M_PA	+	304	342	2105	2143	212.682	-0.217288	0.318566	-0.682083	0.495186	0.867541
1196	SC35M_PB1	+	SC35M_PA	+	548	586	158	196	370.589	0.798151	0.424716	1.87926	0.0602092	0.440512
1197	SC35M_PB1	+	SC35M_PA	+	509	547	295	333	129.72	0.712745	0.375277	1.89925	0.0575314	0.438334
1198	SC35M_PB1	+	SC35M_PA	+	513	551	437	475	118.222	0.179857	0.412053	0.43649	0.662482	0.911617
1199	SC35M_PB1	+	SC35M_PA	+	509	547	830	868	654.762	-0.212322	0.326438	-0.650421	0.51542	0.875617
1200	SC35M_PB1	+	SC35M_PA	+	670	708	838	876	105.501	0.50366	0.474544	1.06136	0.288528	0.733409
1201	SC35M_PB1	+	SC35M_PA	+	444	482	1034	1072	73.4842	0.178307	0.4006	0.4451	0.656247	0.911617
1202	SC35M_PB1	+	SC35M_PA	+	513	551	1590	1628	398.809	0.0837127	0.317197	0.263914	0.791846	0.946104
1203	SC35M_PB1	+	SC35M_PA	+	576	614	1590	1628	263.979	0.721918	0.490699	1.4712	0.141236	0.574974
1204	SC35M_PB1	+	SC35M_PA	+	513	551	1769	1807	100.683	0.419162	0.558447	0.750585	0.452902	0.849795
1205	SC35M_PB1	+	SC35M_PA	+	507	545	2055	2093	666.812	-0.518791	0.365216	-1.4205	0.155461	0.593518
1206	SC35M_PB1	+	SC35M_PA	+	510	548	2102	2140	832.766	-0.701873	0.377511	-1.85921	0.0629973	0.443535
1207	SC35M_PB1	+	SC35M_PA	+	649	687	2006	2044	362.422	0.411357	0.463961	0.88662	0.375284	0.80686
1208	SC35M_PB1	+	SC35M_PA	+	915	953	53	91	73.3862	0.563567	0.409493	1.37626	0.168743	0.618723
1209	SC35M_PB1	+	SC35M_PA	+	936	974	164	202	95.8439	0.575732	0.328323	1.75355	0.0795074	0.464894
1210	SC35M_PB1	+	SC35M_PA	+	804	842	752	790	168.213	0.0792146	0.360029	0.220023	0.825853	0.957253
1211	SC35M_PB1	+	SC35M_PA	+	804	842	971	1009	46.5413	1.05173	0.436308	2.41051	0.01593	0.239631
1212	SC35M_PB1	+	SC35M_PA	+	772	810	1381	1419	118.435	-0.00780493	0.304217	-0.0256558	0.979532	0.994793
1213	SC35M_PB1	+	SC35M_PA	+	920	958	1450	1488	132.422	0.168006	0.38932	0.431536	0.666079	0.911617
1214	SC35M_PB1	+	SC35M_PA	+	899	937	1632	1670	206.55	0.35841	0.365287	0.981173	0.326508	0.769612
1215	SC35M_PB1	+	SC35M_PA	+	791	829	1653	1691	110.147	-0.267646	0.291301	-0.918796	0.358202	0.801834
1216	SC35M_PB1	+	SC35M_PA	+	803	841	2006	2044	135.068	-0.435787	0.295863	-1.47294	0.140768	0.574974
1217	SC35M_PB1	+	SC35M_PA	+	738	776	2109	2147	430.639	0.0333508	0.431915	0.077216	0.938452	0.981841
1218	SC35M_PB1	+	SC35M_PA	+	1362	1400	208	246	78.6406	0.279354	0.296035	0.943652	0.345348	0.784545
1219	SC35M_PB1	+	SC35M_PA	+	1191	1229	408	446	243.894	0.457708	0.482143	0.94932	0.342458	0.782761
1220	SC35M_PB1	+	SC35M_PA	+	1336	1374	371	409	171.81	0.0816907	0.308126	0.265121	0.790916	0.946104
1221	SC35M_PB1	+	SC35M_PA	+	1351	1389	532	570	73.5047	0.480965	0.333002	1.44433	0.148645	0.577885
1222	SC35M_PB1	+	SC35M_PA	+	1060	1098	680	718	66.1067	0.64613	0.423505	1.52567	0.127092	0.552301
1223	SC35M_PB1	+	SC35M_PA	+	1115	1153	867	905	77.5851	0.98279	0.441322	2.22692	0.0259523	0.304508
1224	SC35M_PB1	+	SC35M_PA	+	1247	1285	881	919	192.415	-0.252533	0.240236	-1.05119	0.293172	0.736068
1225	SC35M_PB1	+	SC35M_PA	+	1336	1374	883	921	195.301	-0.0747794	0.231014	-0.323701	0.746164	0.925475
1226	SC35M_PB1	+	SC35M_PA	+	1345	1383	1136	1174	176.152	0.553957	0.358115	1.54687	0.121895	0.541605
1227	SC35M_PB1	+	SC35M_PA	+	1221	1259	1517	1555	122.202	-0.481879	0.271322	-1.77604	0.0757264	0.461171
1228	SC35M_PB1	+	SC35M_PA	+	1028	1066	1678	1716	103.666	0.467695	0.275873	1.69533	0.0900131	0.481529
1229	SC35M_PB1	+	SC35M_PA	+	1265	1303	1654	1692	230.218	-0.106835	0.289648	-0.368845	0.712244	0.92533
1230	SC35M_PB1	+	SC35M_PA	+	1681	1719	228	266	76.1789	0.205791	0.368406	0.558598	0.576436	0.893749
1231	SC35M_PB1	+	SC35M_PA	+	1746	1784	668	706	91.7384	-0.100738	0.34378	-0.29303	0.769499	0.938543
1232	SC35M_PB1	+	SC35M_PA	+	1480	1518	755	793	64.8285	0.230281	0.331689	0.694266	0.487515	0.866573
1233	SC35M_PB1	+	SC35M_PA	+	1574	1612	836	874	110.028	-0.289337	0.252622	-1.14534	0.25207	0.707378
[truncated: 527 more rows]

## Sheet: dmfe_wt_vs_HA4x+4x
number	aSeq	aStrand	bSeq	bStrand	pai	paj	pbi	pbj	peak_mfe_wt	peak_mfe_mutant	∆mfe
[truncated: 1,760 more rows]

[truncated: 16 more sheets: sorted_wt_vs_HA4x+4x, DESeq2_wt_vs_HATPS, dmfe_wt_vs_HATPS, sorted_wt_vs_HATPS, DESeq2_wt_vs_Mmut, dmfe_wt_vs_Mmut, sorted_wt_vs_Mmut, DESeq2_wt_vs_NATPS, dmfe_wt_vs_NATPS, sorted_wt_vs_NATPS, DESeq2_wt_vs_HAmut, dmfe_wt_vs_HAmut, sorted_wt_vs_HAmut, DESeq2_PR8_WyPB1_NAud-subvsNAwt, dmfe_PR8_WyPB1_NAudsubvsNAwt, sorted_PR8_WyPB1_NAudsubvsNAwt]
